# Supplementary material for: Epithelial response to IFN‐γ promotes SARS‐CoV‐2 infection
Source: EMBO Mol Med. 2021 Mar 3;13(4):e13191. doi: 10.15252/emmm.202013191 (PMC7995094; doi:10.15252/emmm.202013191)
Supplement: Supplementary file 3 — Table EV1 [file EMMM-13-e13191-s004.xlsx]

## Sheet: Tabelle1
Table EV1: List of differentially expressed genes between untreated and SARS-CoV-2 infected organoids.
GeneSymbol	GeneName	Description	uninfectedvs. infected.FC	uninfected vs. infected.adj.Pval
IFI44L	interferon induced protein 44 like	Homo sapiens interferon induced protein 44 like (IFI44L), mRNA [NM_006820]	53.0909	5.29966e-12
HRASLS2	HRAS like suppressor 2	Homo sapiens HRAS like suppressor 2 (HRASLS2), mRNA [NM_017878]	42.2658	1.71951e-12
FOLR2	folate receptor beta	Homo sapiens folate receptor beta (FOLR2), transcript variant 1, mRNA [NM_000803]	42.1149	1.93216e-08
RSAD2	radical S-adenosyl methionine domain containing 2	Homo sapiens radical S-adenosyl methionine domain containing 2 (RSAD2), mRNA [NM_080657]	39.3776	4.04382e-09
CXCL10	C-X-C motif chemokine ligand 10	Homo sapiens C-X-C motif chemokine ligand 10 (CXCL10), mRNA [NM_001565]	37.0148	1.71951e-12
HERC5	HECT and RLD domain containing E3 ubiquitin protein ligase 5	Homo sapiens HECT and RLD domain containing E3 ubiquitin protein ligase 5 (HERC5), mRNA [NM_016323]	36.8759	1.74097e-09
LOC100507516	uncharacterized LOC100507516	Homo sapiens uncharacterized LOC100507516 (LOC100507516), long non-coding RNA [NR_149032]	32.9319	5.21724e-10
MX2	MX dynamin like GTPase 2	Homo sapiens MX dynamin like GTPase 2 (MX2), mRNA [NM_002463]	31.7801	1.71951e-12
EPSTI1	epithelial stromal interaction 1	Homo sapiens epithelial stromal interaction 1 (EPSTI1), transcript variant 2, mRNA [NM_033255]	30.5243	9.02171e-12
IFI6	interferon alpha inducible protein 6	Homo sapiens interferon alpha inducible protein 6 (IFI6), transcript variant 3, mRNA [NM_022873]	29.1993	1.74012e-11
XAF1	XIAP associated factor 1	Homo sapiens XIAP associated factor 1 (XAF1), transcript variant 8, mRNA [NM_001353136]	28.2675	1.99853e-10
BST2	bone marrow stromal cell antigen 2	Homo sapiens bone marrow stromal cell antigen 2 (BST2), mRNA [NM_004335]	26.47	4.00787e-11
CMPK2	cytidine/uridine monophosphate kinase 2	Homo sapiens cytidine/uridine monophosphate kinase 2 (CMPK2), transcript variant 1, mRNA [NM_207315]	25.8119	5.91841e-12
XAF1	XIAP associated factor 1	Homo sapiens XIAP associated factor 1 (XAF1), transcript variant 1, mRNA [NM_017523]	25.2666	5.27747e-09
IFI44	interferon induced protein 44	Homo sapiens interferon induced protein 44 (IFI44), transcript variant 1, mRNA [NM_006417]	23.1086	2.67869e-12
CXCL11	C-X-C motif chemokine ligand 11	Homo sapiens C-X-C motif chemokine ligand 11 (CXCL11), transcript variant 1, mRNA [NM_005409]	22.6753	3.83401e-12
IFIT2	interferon induced protein with tetratricopeptide repeats 2	Homo sapiens interferon induced protein with tetratricopeptide repeats 2 (IFIT2), mRNA [NM_001547]	20.6511	4.61842e-10
OAS2	2'-5'-oligoadenylate synthetase 2	Homo sapiens 2'-5'-oligoadenylate synthetase 2 (OAS2), transcript variant 2, mRNA [NM_002535]	20.5091	1.41364e-09
ISG15	ISG15 ubiquitin-like modifier	Homo sapiens ISG15 ubiquitin-like modifier (ISG15), mRNA [NM_005101]	20.3549	9.15736e-10
MX1	MX dynamin like GTPase 1	Homo sapiens MX dynamin like GTPase 1 (MX1), transcript variant 2, mRNA [NM_002462]	20.1814	1.21815e-10
IFIT3	interferon induced protein with tetratricopeptide repeats 3	Homo sapiens interferon induced protein with tetratricopeptide repeats 3 (IFIT3), transcript variant 3, mRNA [NM_001289758]	19.9391	6.9515e-12
IFIT1	interferon induced protein with tetratricopeptide repeats 1	Homo sapiens interferon induced protein with tetratricopeptide repeats 1 (IFIT1), transcript variant 1, mRNA [NM_001548]	19.8639	8.95159e-11
OAS2	2'-5'-oligoadenylate synthetase 2	Homo sapiens 2'-5'-oligoadenylate synthetase 2 (OAS2), transcript variant 1, mRNA [NM_016817]	18.2644	2.15293e-08
LINC02574	long intergenic non-protein coding RNA 2574	Homo sapiens long intergenic non-protein coding RNA 2574 (LINC02574), long non-coding RNA [NR_151722]	17.6867	6.04457e-10
RASGRP3	RAS guanyl releasing protein 3	Homo sapiens RAS guanyl releasing protein 3 (RASGRP3), transcript variant 2, mRNA [NM_170672]	16.9158	2.93569e-09
SAMD9	sterile alpha motif domain containing 9	Homo sapiens sterile alpha motif domain containing 9 (SAMD9), transcript variant 1, mRNA [NM_017654]	15.1253	3.23697e-08
USP18	ubiquitin specific peptidase 18	Homo sapiens ubiquitin specific peptidase 18 (USP18), mRNA [NM_017414]	15.0701	5.79234e-11
IFIT2	interferon induced protein with tetratricopeptide repeats 2	Homo sapiens interferon induced protein with tetratricopeptide repeats 2 (IFIT2), mRNA [NM_001547]	13.6714	8.32497e-09
NRIR	negative regulator of interferon response	Homo sapiens negative regulator of interferon response (NRIR), long non-coding RNA [NR_126359]	13.6029	6.09765e-07
lnc-CMPK2-1	lnc-CMPK2-1:3	Q8SY72_DROME (Q8SY72) RH56317p (CG33169-PA, isoform A), partial (31%) [THC2693011]	13.371	2.53609e-09
HERC6	HECT and RLD domain containing E3 ubiquitin protein ligase family member 6	Homo sapiens HECT and RLD domain containing E3 ubiquitin protein ligase family member 6 (HERC6), transcript variant 1, mRNA [NM_017912]	13.1834	6.96365e-12
MT2A	metallothionein 2A	Homo sapiens metallothionein 2A (MT2A), mRNA [NM_005953]	13.0284	9.71796e-11
IFITM4P	interferon induced transmembrane protein 4 pseudogene	Homo sapiens interferon induced transmembrane protein 4 pseudogene (IFITM4P), non-coding RNA [NR_001590]	13.0282	5.71038e-11
CD274	CD274 molecule	Homo sapiens CD274 molecule (CD274), transcript variant 1, mRNA [NM_014143]	12.938	5.21724e-10
BST2	bone marrow stromal cell antigen 2	Homo sapiens bone marrow stromal cell antigen 2 (BST2), mRNA [NM_004335]	12.8443	1.80643e-11
GBP4	guanylate binding protein 4	Homo sapiens guanylate binding protein 4 (GBP4), mRNA [NM_052941]	12.4515	1.40967e-10
SAMD9L	sterile alpha motif domain containing 9 like	Homo sapiens sterile alpha motif domain containing 9 like (SAMD9L), transcript variant 1, mRNA [NM_152703]	12.0643	3.32996e-08
CXCL10	C-X-C motif chemokine ligand 10	Homo sapiens C-X-C motif chemokine ligand 10 (CXCL10), mRNA [NM_001565]	11.9719	2.48319e-08
OAS3	2'-5'-oligoadenylate synthetase 3	Homo sapiens 2'-5'-oligoadenylate synthetase 3 (OAS3), mRNA [NM_006187]	11.5828	2.60706e-08
LAMP3	lysosomal associated membrane protein 3	Homo sapiens lysosomal associated membrane protein 3 (LAMP3), mRNA [NM_014398]	11.4909	1.80643e-11
ZBP1	Z-DNA binding protein 1	Homo sapiens Z-DNA binding protein 1 (ZBP1), transcript variant 4, mRNA [NM_001160419]	11.4148	1.55564e-06
GMPR	guanosine monophosphate reductase	Homo sapiens guanosine monophosphate reductase (GMPR), mRNA [NM_006877]	11.2972	4.70184e-11
SLC15A3	solute carrier family 15 member 3	Homo sapiens solute carrier family 15 member 3 (SLC15A3), transcript variant 1, mRNA [NM_016582]	11.0871	1.39227e-09
ZBP1	Z-DNA binding protein 1	Homo sapiens Z-DNA binding protein 1 (ZBP1), transcript variant 1, mRNA [NM_030776]	11.0597	1.78563e-07
LY6E	lymphocyte antigen 6 family member E	Homo sapiens lymphocyte antigen 6 family member E (LY6E), transcript variant 1, mRNA [NM_002346]	10.8922	6.26248e-11
IFITM1	interferon induced transmembrane protein 1	Homo sapiens interferon induced transmembrane protein 1 (IFITM1), mRNA [NM_003641]	10.8572	1.60256e-10
CCL5	C-C motif chemokine ligand 5	Homo sapiens C-C motif chemokine ligand 5 (CCL5), transcript variant 1, mRNA [NM_002985]	10.7904	1.63324e-08
SAMD9L	sterile alpha motif domain containing 9 like	Homo sapiens sterile alpha motif domain containing 9 like (SAMD9L), transcript variant 1, mRNA [NM_152703]	10.6198	2.06149e-09
IFITM2	interferon induced transmembrane protein 2	Homo sapiens interferon induced transmembrane protein 2 (IFITM2), mRNA [NM_006435]	10.5371	2.46681e-10
HERC6	HECT and RLD domain containing E3 ubiquitin protein ligase family member 6	Homo sapiens HECT and RLD domain containing E3 ubiquitin protein ligase family member 6 (HERC6), transcript variant 2, mRNA [NM_001165136]	10.3648	2.84163e-08
MT1B	metallothionein 1B	Homo sapiens metallothionein 1B (MT1B), mRNA [NM_005947]	10.3094	2.67869e-12
OAS3	2'-5'-oligoadenylate synthetase 3	Homo sapiens 2'-5'-oligoadenylate synthetase 3 (OAS3), mRNA [NM_006187]	10.2427	4.1197e-11
IFI16	interferon gamma inducible protein 16	Homo sapiens interferon gamma inducible protein 16 (IFI16), transcript variant 2, mRNA [NM_005531]	10.2154	5.74952e-09
OAS2	2'-5'-oligoadenylate synthetase 2	Homo sapiens 2'-5'-oligoadenylate synthetase 2 (OAS2), transcript variant 3, mRNA [NM_001032731]	10.1611	8.83074e-11
MT1M	metallothionein 1M	Homo sapiens metallothionein 1M (MT1M), mRNA [NM_176870]	10.1187	1.21815e-10
SSTR2	somatostatin receptor 2	Homo sapiens somatostatin receptor 2 (SSTR2), mRNA [NM_001050]	10.0378	5.63248e-06
USP41	ubiquitin specific peptidase 41	ubiquitin specific peptidase 41 [Source:HGNC Symbol;Acc:HGNC:20070] [ENST00000292729]	9.66148	1.99853e-10
ESPNL	espin like	Homo sapiens espin like (ESPNL), transcript variant 1, mRNA [NM_194312]	9.55479	2.94104e-07
MT1L	metallothionein 1L, pseudogene	Homo sapiens metallothionein 1L, pseudogene (MT1L), non-coding RNA [NR_001447]	9.4204	1.85153e-11
MT1E	metallothionein 1E	Homo sapiens metallothionein 1E (MT1E), transcript variant 2, mRNA [NM_175617]	9.39522	3.83401e-12
OASL	2'-5'-oligoadenylate synthetase like	Homo sapiens 2'-5'-oligoadenylate synthetase like (OASL), transcript variant 1, mRNA [NM_003733]	9.3492	5.19015e-12
IFITM3	interferon induced transmembrane protein 3	Homo sapiens interferon induced transmembrane protein 3 (IFITM3), transcript variant 1, mRNA [NM_021034]	9.30636	4.1197e-11
IFNL2	interferon lambda 2	Homo sapiens interferon lambda 2 (IFNL2), mRNA [NM_172138]	9.28235	9.15736e-10
MT1H	metallothionein 1H	Homo sapiens metallothionein 1H (MT1H), mRNA [NM_005951]	9.27366	2.64112e-08
PPM1K	protein phosphatase, Mg2+/Mn2+ dependent 1K	Homo sapiens protein phosphatase, Mg2+/Mn2+ dependent 1K (PPM1K), mRNA [NM_152542]	9.11645	1.74484e-10
MT1G	metallothionein 1G	Homo sapiens metallothionein 1G (MT1G), transcript variant 2, mRNA [NM_001301267]	8.8117	6.25314e-09
PNPT1	polyribonucleotide nucleotidyltransferase 1	Homo sapiens polyribonucleotide nucleotidyltransferase 1 (PNPT1), mRNA [NM_033109]	8.80245	3.55988e-11
MTRNR2L4	MT-RNR2 like 4	Homo sapiens MT-RNR2 like 4 (MTRNR2L4), mRNA [NM_001190476]	8.69048	8.31439e-10
NLRC5	NLR family CARD domain containing 5	Homo sapiens NLR family CARD domain containing 5 (NLRC5), transcript variant 1, mRNA [NM_032206]	8.54421	9.71796e-11
MT1E	metallothionein 1E	Homo sapiens metallothionein 1E (MT1E), transcript variant 1, mRNA [NM_001363555]	8.51821	5.04556e-11
TNFSF13B	TNF superfamily member 13b	Homo sapiens TNF superfamily member 13b (TNFSF13B), transcript variant 1, mRNA [NM_006573]	8.39661	2.19501e-08
IFNL1	interferon lambda 1	Homo sapiens interferon lambda 1 (IFNL1), mRNA [NM_172140]	8.22434	4.78705e-07
IFIH1	interferon induced with helicase C domain 1	Homo sapiens interferon induced with helicase C domain 1 (IFIH1), mRNA [NM_022168]	7.90504	2.80571e-10
MT1F	metallothionein 1F	Homo sapiens metallothionein 1F (MT1F), transcript variant 1, mRNA [NM_005949]	7.87688	8.98739e-10
TAGAP	T cell activation RhoGTPase activating protein	Homo sapiens T cell activation RhoGTPase activating protein (TAGAP), transcript variant 2, mRNA [NM_054114]	7.84954	3.13734e-07
MT1HL1	metallothionein 1H like 1	Homo sapiens metallothionein 1H like 1 (MT1HL1), mRNA [NM_001276687]	7.8471	1.12089e-09
UBE2L6	ubiquitin conjugating enzyme E2 L6	Homo sapiens ubiquitin conjugating enzyme E2 L6 (UBE2L6), transcript variant 2, mRNA [NM_198183]	7.58566	1.09588e-10
CD52	CD52 molecule	Homo sapiens CD52 molecule (CD52), mRNA [NM_001803]	7.49639	2.08405e-06
PNPT1	polyribonucleotide nucleotidyltransferase 1	Homo sapiens polyribonucleotide nucleotidyltransferase 1 (PNPT1), mRNA [NM_033109]	7.47135	2.65347e-11
IRS1	insulin receptor substrate 1	Homo sapiens insulin receptor substrate 1 (IRS1), mRNA [NM_005544]	7.38179	2.35213e-11
DDX58	DExD/H-box helicase 58	Homo sapiens DExD/H-box helicase 58 (DDX58), mRNA [NM_014314]	7.37973	2.00223e-08
RTP4	receptor transporter protein 4	Homo sapiens receptor transporter protein 4 (RTP4), mRNA [NM_022147]	7.31141	6.2582e-10
SLC37A2	solute carrier family 37 member 2	Homo sapiens solute carrier family 37 member 2 (SLC37A2), transcript variant 1, mRNA [NM_198277]	7.26045	1.64921e-07
NEXN	nexilin F-actin binding protein	Homo sapiens nexilin F-actin binding protein (NEXN), transcript variant 1, mRNA [NM_144573]	7.13325	1.3669e-06
SCEL	sciellin	Homo sapiens sciellin (SCEL), transcript variant 1, mRNA [NM_144777]	7.1226	1.50547e-05
APOBEC3A	apolipoprotein B mRNA editing enzyme catalytic subunit 3A	Homo sapiens apolipoprotein B mRNA editing enzyme catalytic subunit 3A (APOBEC3A), transcript variant 1, mRNA [NM_145699]	7.05999	5.60456e-09
SPTSSB	serine palmitoyltransferase small subunit B	Homo sapiens serine palmitoyltransferase small subunit B (SPTSSB), transcript variant 2, mRNA [NM_001040100]	6.84655	1.41934e-06
KRT6B	keratin 6B	Homo sapiens keratin 6B (KRT6B), mRNA [NM_005555]	6.82751	9.01507e-10
MT1X	metallothionein 1X	Homo sapiens metallothionein 1X (MT1X), mRNA [NM_005952]	6.82357	1.94147e-08
DNAJC6	DnaJ heat shock protein family (Hsp40) member C6	Homo sapiens DnaJ heat shock protein family (Hsp40) member C6 (DNAJC6), transcript variant 1, mRNA [NM_001256864]	6.73973	9.58686e-11
MGAM	maltase-glucoamylase	maltase-glucoamylase [Source:HGNC Symbol;Acc:HGNC:7043] [ENST00000475668]	6.6327	6.24265e-07
MT1A	metallothionein 1A	Homo sapiens metallothionein 1A (MT1A), mRNA [NM_005946]	6.5087	2.80805e-11
CXCL9	C-X-C motif chemokine ligand 9	Homo sapiens C-X-C motif chemokine ligand 9 (CXCL9), mRNA [NM_002416]	6.47547	1.81095e-07
PNPT1	polyribonucleotide nucleotidyltransferase 1	Homo sapiens polyribonucleotide nucleotidyltransferase 1 (PNPT1), mRNA [NM_033109]	6.4666	5e-09
PLEKHA4	pleckstrin homology domain containing A4	Homo sapiens pleckstrin homology domain containing A4 (PLEKHA4), transcript variant 1, mRNA [NM_020904]	6.44844	9.71796e-11
IFNL3	interferon lambda 3	Homo sapiens interferon lambda 3 (IFNL3), transcript variant 2, mRNA [NM_172139]	6.44534	1.85692e-06
CCL23	C-C motif chemokine ligand 23	Homo sapiens C-C motif chemokine ligand 23 (CCL23), transcript variant CKbeta8, mRNA [NM_005064]	6.43433	7.20206e-06
MT1X	metallothionein 1X	Homo sapiens metallothionein 1X (MT1X), mRNA [NM_005952]	6.41491	8.95159e-11
LMO2	LIM domain only 2	Homo sapiens LIM domain only 2 (LMO2), transcript variant 1, mRNA [NM_005574]	6.40666	4.72074e-09
DHX58	DExH-box helicase 58	Homo sapiens DExH-box helicase 58 (DHX58), mRNA [NM_024119]	6.30404	2.01851e-09
		metallothionein 1C, pseudogene [Source:HGNC Symbol;Acc:HGNC:7395] [ENST00000567054]	6.29805	2.36792e-09
RNF213	ring finger protein 213	Homo sapiens ring finger protein 213 (RNF213), transcript variant 3, mRNA [NM_001256071]	6.22393	2.0943e-09
ZC3HAV1	zinc finger CCCH-type containing, antiviral 1	Homo sapiens zinc finger CCCH-type containing, antiviral 1 (ZC3HAV1), transcript variant 2, mRNA [NM_024625]	6.19827	2.35213e-11
			6.1771	6.95113e-06
TRIM22	tripartite motif containing 22	Homo sapiens tripartite motif containing 22 (TRIM22), transcript variant 1, mRNA [NM_006074]	6.17267	1.16715e-09
SAMHD1	SAM and HD domain containing deoxynucleoside triphosphate triphosphohydrolase 1	Homo sapiens SAM and HD domain containing deoxynucleoside triphosphate triphosphohydrolase 1 (SAMHD1), transcript variant 1, mRNA [NM_015474]	6.13491	1.82308e-09
PARP9	poly(ADP-ribose) polymerase family member 9	Homo sapiens poly(ADP-ribose) polymerase family member 9 (PARP9), transcript variant 1, mRNA [NM_031458]	6.13095	4.67755e-11
		interferon induced transmembrane protein 8 pseudogene [Source:HGNC Symbol;Acc:HGNC:32202] [ENST00000522529]	6.06844	2.89446e-10
KLHDC7B	kelch domain containing 7B	Homo sapiens kelch domain containing 7B (KLHDC7B), mRNA [NM_138433]	6.06144	1.81972e-06
EIF2AK2	eukaryotic translation initiation factor 2 alpha kinase 2	Homo sapiens eukaryotic translation initiation factor 2 alpha kinase 2 (EIF2AK2), transcript variant 3, mRNA [NM_001135652]	6.05873	7.36201e-11
SP110	SP110 nuclear body protein	Homo sapiens SP110 nuclear body protein (SP110), transcript variant b, mRNA [NM_004510]	6.04186	5.8885e-10
BTC	betacellulin	Homo sapiens betacellulin (BTC), transcript variant 1, mRNA [NM_001729]	6.0414	3.63498e-10
SSTR2	somatostatin receptor 2	Homo sapiens somatostatin receptor 2 (SSTR2), mRNA [NM_001050]	5.97837	6.42787e-07
ETV7	ETS variant 7	Homo sapiens ETS variant 7 (ETV7), transcript variant 1, mRNA [NM_016135]	5.93721	4.15683e-10
RNF213	ring finger protein 213	Homo sapiens ring finger protein 213 (RNF213), transcript variant 2, mRNA [NM_020954]	5.911	5.95185e-10
MGAM	maltase-glucoamylase	Homo sapiens maltase-glucoamylase (MGAM), mRNA [NM_004668]	5.90453	5.06275e-10
IL1RN	interleukin 1 receptor antagonist	Homo sapiens interleukin 1 receptor antagonist (IL1RN), transcript variant 5, mRNA [NM_001318914]	5.81456	7.17146e-07
MT1DP	metallothionein 1D, pseudogene	Homo sapiens metallothionein 1D, pseudogene (MT1DP), transcript variant 1, non-coding RNA [NR_003658]	5.81264	5.38401e-05
			5.76869	1.03709e-11
RASEF	RAS and EF-hand domain containing	RAS and EF-hand domain containing [Source:HGNC Symbol;Acc:HGNC:26464] [ENST00000340717]	5.76373	9.76333e-07
		Homo sapiens clone DNA166629 MRSS6228 (UNQ6228) mRNA, complete cds. [AY358248]	5.76305	0.00012609
STAT1	signal transducer and activator of transcription 1	Homo sapiens signal transducer and activator of transcription 1 (STAT1), transcript variant beta, mRNA [NM_139266]	5.7469	5.31135e-11
EIF2AK2	eukaryotic translation initiation factor 2 alpha kinase 2	Homo sapiens eukaryotic translation initiation factor 2 alpha kinase 2 (EIF2AK2), transcript variant 1, mRNA [NM_002759]	5.59685	9.25424e-10
PARP9	poly(ADP-ribose) polymerase family member 9	Homo sapiens poly(ADP-ribose) polymerase family member 9 (PARP9), transcript variant 6, mRNA [NM_001146106]	5.56459	2.22655e-09
		CD177 molecule pseudogene 1 [Source:HGNC Symbol;Acc:HGNC:34508] [ENST00000606252]	5.56396	5.37982e-08
SP8	Sp8 transcription factor	Homo sapiens Sp8 transcription factor (SP8), transcript variant 2, mRNA [NM_198956]	5.47001	5.24598e-07
ST6GAL1	ST6 beta-galactoside alpha-2,6-sialyltransferase 1	Homo sapiens ST6 beta-galactoside alpha-2,6-sialyltransferase 1 (ST6GAL1), transcript variant 1, mRNA [NM_173216]	5.42523	2.95773e-12
IL18R1	interleukin 18 receptor 1	Homo sapiens interleukin 18 receptor 1 (IL18R1), transcript variant 1, mRNA [NM_003855]	5.41034	3.17804e-06
SPTBN5	spectrin beta, non-erythrocytic 5	Homo sapiens spectrin beta, non-erythrocytic 5 (SPTBN5), mRNA [NM_016642]	5.39642	4.89178e-07
UBD	ubiquitin D	Homo sapiens ubiquitin D (UBD), mRNA [NM_006398]	5.36867	3.84259e-08
TMEM200A	transmembrane protein 200A	Homo sapiens transmembrane protein 200A (TMEM200A), transcript variant 4, mRNA [NM_052913]	5.3563	8.17419e-09
IFITM1	interferon induced transmembrane protein 1	Homo sapiens interferon induced transmembrane protein 1 (IFITM1), mRNA [NM_003641]	5.26014	6.72184e-09
lnc-USP25-1	lnc-USP25-1:1	LNCipedia lincRNA (lnc-USP25-1), lincRNA [lnc-USP25-1:1]	5.18126	0.00181541
IDO1	indoleamine 2,3-dioxygenase 1	Homo sapiens indoleamine 2,3-dioxygenase 1 (IDO1), mRNA [NM_002164]	5.13075	1.42053e-09
SOCS1	suppressor of cytokine signaling 1	Homo sapiens suppressor of cytokine signaling 1 (SOCS1), mRNA [NM_003745]	5.10191	3.50624e-10
		UI-HF-CH0.2-aus-e-05-0-UI.r1 NIH_MGC_216 Homo sapiens cDNA clone IMAGE:30574516 5', mRNA sequence [CF123899]	5.09811	5.98544e-07
DDX58	DExD/H-box helicase 58	Homo sapiens DExD/H-box helicase 58 (DDX58), mRNA [NM_014314]	5.09471	3.19844e-08
FRMPD3	FERM and PDZ domain containing 3	Homo sapiens FERM and PDZ domain containing 3 (FRMPD3), mRNA [NM_032428]	5.08633	4.94031e-10
lnc-VPS54-1	lnc-VPS54-1:2	LNCipedia lincRNA (lnc-VPS54-1), lincRNA [lnc-VPS54-1:2]	5.0181	3.36226e-05
TRPM6	transient receptor potential cation channel subfamily M member 6	Homo sapiens transient receptor potential cation channel subfamily M member 6 (TRPM6), transcript variant a, mRNA [NM_017662]	5.00048	4.94842e-07
LOC145474	uncharacterized LOC145474	Homo sapiens uncharacterized LOC145474 (LOC145474), long non-coding RNA [NR_027046]	4.91529	0.00019968
SLC37A2	solute carrier family 37 member 2	Homo sapiens solute carrier family 37 member 2 (SLC37A2), transcript variant 2, mRNA [NM_001145290]	4.91464	1.13127e-06
KLHDC7B	kelch domain containing 7B	Homo sapiens kelch domain containing 7B (KLHDC7B), mRNA [NM_138433]	4.90193	4.81962e-07
B3GALT5-AS1	B3GALT5 antisense RNA 1	Homo sapiens B3GALT5 antisense RNA 1 (B3GALT5-AS1), transcript variant 2, long non-coding RNA [NR_026543]	4.89874	7.52732e-09
SAA2	serum amyloid A2	Homo sapiens serum amyloid A2 (SAA2), transcript variant 1, mRNA [NM_030754]	4.88232	1.41785e-07
USP30-AS1	USP30 antisense RNA 1	Homo sapiens USP30 antisense RNA 1 (USP30-AS1), long non-coding RNA [NR_038996]	4.826	2.80805e-11
SYN3	synapsin III	Homo sapiens synapsin III (SYN3), transcript variant IIIa, mRNA [NM_003490]	4.81732	6.84123e-05
			4.81458	1.35388e-06
TAP2	transporter 2, ATP binding cassette subfamily B member	Homo sapiens transporter 2, ATP binding cassette subfamily B member (TAP2), transcript variant 2, mRNA [NM_018833]	4.81351	0.000144688
		Homo sapiens cDNA FLJ42008 fis, clone SPLEN2031724. [AK124002]	4.80622	0.00067236
CCDC13	coiled-coil domain containing 13	Homo sapiens coiled-coil domain containing 13 (CCDC13), mRNA [NM_144719]	4.76793	2.37414e-05
PLEKHG7	pleckstrin homology and RhoGEF domain containing G7	Homo sapiens pleckstrin homology and RhoGEF domain containing G7 (PLEKHG7), mRNA [NM_001004330]	4.74158	5.1783e-05
		Q9UKW9_HUMAN (Q9UKW9) Intestinal mucin 3 (Fragment), partial (19%) [THC2571760]	4.72568	1.06341e-06
PRKG2	protein kinase cGMP-dependent 2	Homo sapiens protein kinase cGMP-dependent 2 (PRKG2), transcript variant 7, mRNA [NM_001363401]	4.7132	4.96894e-09
TLE4	transducin like enhancer of split 4	transducin like enhancer of split 4 [Source:HGNC Symbol;Acc:HGNC:11840] [ENST00000485159]	4.70984	0.000627058
DDX60	DExD/H-box helicase 60	Homo sapiens DExD/H-box helicase 60 (DDX60), mRNA [NM_017631]	4.69069	1.49791e-10
CD177	CD177 molecule	Homo sapiens CD177 molecule (CD177), mRNA [NM_020406]	4.67096	0.000200837
XLOC_l2_007063		BROAD Institute lincRNA (XLOC_l2_007063), lincRNA [TCONS_l2_00013129]	4.66671	5.1755e-09
RBM20	RNA binding motif protein 20	Homo sapiens RNA binding motif protein 20 (RBM20), mRNA [NM_001134363]	4.6661	1.82308e-09
			4.65734	3.73262e-06
IFI27	interferon alpha inducible protein 27	interferon alpha inducible protein 27 [Source:HGNC Symbol;Acc:HGNC:5397] [ENST00000612838]	4.64719	2.65957e-10
SAA1	serum amyloid A1	Homo sapiens serum amyloid A1 (SAA1), transcript variant 1, mRNA [NM_000331]	4.5961	1.73955e-06
			4.59101	0.000194746
ECEL1P2	endothelin converting enzyme like 1 pseudogene 2	Homo sapiens endothelin converting enzyme like 1 pseudogene 2 (ECEL1P2), non-coding RNA [NR_028501]	4.56115	0.00074706
PRKAR2B	protein kinase cAMP-dependent type II regulatory subunit beta	Homo sapiens protein kinase cAMP-dependent type II regulatory subunit beta (PRKAR2B), mRNA [NM_002736]	4.54955	0.00011208
SYT1	synaptotagmin 1	Homo sapiens synaptotagmin 1 (SYT1), transcript variant 1, mRNA [NM_005639]	4.53968	1.6582e-06
ADRB2	adrenoceptor beta 2	Homo sapiens adrenoceptor beta 2 (ADRB2), mRNA [NM_000024]	4.5371	3.32191e-08
BTN3A1	butyrophilin subfamily 3 member A1	Homo sapiens butyrophilin subfamily 3 member A1 (BTN3A1), transcript variant 1, mRNA [NM_007048]	4.53501	5.88365e-06
			4.5137	4.60311e-05
SCML4	Scm polycomb group protein like 4	Homo sapiens Scm polycomb group protein like 4 (SCML4), transcript variant 1, mRNA [NM_198081]	4.51208	2.50345e-09
RNF213	ring finger protein 213	Homo sapiens ring finger protein 213 (RNF213), transcript variant 3, mRNA [NM_001256071]	4.50557	1.44965e-05
TAP2	transporter 2, ATP binding cassette subfamily B member	Homo sapiens transporter 2, ATP binding cassette subfamily B member (TAP2), transcript variant 1, A allele, mRNA [NM_001290043]	4.5031	5.05643e-09
HDX	highly divergent homeobox	Homo sapiens highly divergent homeobox (HDX), transcript variant 2, mRNA [NM_144657]	4.48053	1.72665e-07
TRPM6	transient receptor potential cation channel subfamily M member 6	Homo sapiens transient receptor potential cation channel subfamily M member 6 (TRPM6), transcript variant a, mRNA [NM_017662]	4.47621	1.56902e-11
NEURL3	neuralized E3 ubiquitin protein ligase 3	Homo sapiens neuralized E3 ubiquitin protein ligase 3 (NEURL3), transcript variant 2, mRNA [NM_001285486]	4.45507	1.11228e-07
IL7	interleukin 7	Homo sapiens interleukin 7 (IL7), transcript variant 1, mRNA [NM_000880]	4.45405	1.70312e-07
MUC2	mucin 2, oligomeric mucus/gel-forming	Homo sapiens mucin 2, oligomeric mucus/gel-forming (MUC2), mRNA [NM_002457]	4.43788	1.05151e-07
LOC100132741	uncharacterized LOC100132741	Homo sapiens uncharacterized LOC100132741 (LOC100132741), long non-coding RNA [NR_034004]	4.43409	3.6708e-06
TRIM5	tripartite motif containing 5	Homo sapiens tripartite motif containing 5 (TRIM5), transcript variant gamma, mRNA [NM_033092]	4.3852	4.80271e-09
TRPM6	transient receptor potential cation channel subfamily M member 6	Homo sapiens transient receptor potential cation channel subfamily M member 6 (TRPM6), transcript variant a, mRNA [NM_017662]	4.36711	1.70818e-08
RNF213	ring finger protein 213	Homo sapiens ring finger protein 213 (RNF213), transcript variant 3, mRNA [NM_001256071]	4.35832	2.15758e-08
			4.3455	5.6789e-06
		novel transcript [ENST00000417026]	4.34403	5.74851e-06
			4.33638	1.03298e-06
		CD177 molecule pseudogene 1 [Source:HGNC Symbol;Acc:HGNC:34508] [ENST00000606252]	4.32233	8.01564e-07
SLC25A28	solute carrier family 25 member 28	Homo sapiens solute carrier family 25 member 28 (SLC25A28), mRNA [NM_031212]	4.32139	1.11351e-08
PARP14	poly(ADP-ribose) polymerase family member 14	Homo sapiens poly(ADP-ribose) polymerase family member 14 (PARP14), mRNA [NM_017554]	4.31878	1.38652e-09
NOS2	nitric oxide synthase 2	Homo sapiens nitric oxide synthase 2 (NOS2), mRNA [NM_000625]	4.31323	1.80579e-05
SAA4	serum amyloid A4, constitutive	Homo sapiens serum amyloid A4, constitutive (SAA4), mRNA [NM_006512]	4.30373	1.15405e-11
OTOP2	otopetrin 2	Homo sapiens otopetrin 2 (OTOP2), mRNA [NM_178160]	4.28425	2.87333e-07
ASAP1-IT1	ASAP1 intronic transcript 1	Homo sapiens ASAP1 intronic transcript 1 (ASAP1-IT1), long non-coding RNA [NR_002765]	4.27681	0.00452093
UHRF1	ubiquitin like with PHD and ring finger domains 1	Homo sapiens ubiquitin like with PHD and ring finger domains 1 (UHRF1), transcript variant 2, mRNA [NM_013282]	4.26121	1.30528e-06
DIO3	iodothyronine deiodinase 3	Homo sapiens iodothyronine deiodinase 3 (DIO3), mRNA [NM_001362]	4.20532	7.26941e-07
IRS1	insulin receptor substrate 1	Homo sapiens insulin receptor substrate 1 (IRS1), mRNA [NM_005544]	4.19235	8.4748e-06
LAP3	leucine aminopeptidase 3	Homo sapiens leucine aminopeptidase 3 (LAP3), mRNA [NM_015907]	4.18953	5.71038e-11
LOC105376363	uncharacterized LOC105376363	PREDICTED: Homo sapiens uncharacterized LOC105376363 (LOC105376363), transcript variant X1, ncRNA [XR_001747331]	4.18058	0.000496917
DTX3L	deltex E3 ubiquitin ligase 3L	Homo sapiens deltex E3 ubiquitin ligase 3L (DTX3L), mRNA [NM_138287]	4.17579	8.3373e-09
MAP2	microtubule associated protein 2	Homo sapiens microtubule associated protein 2 (MAP2), transcript variant 6, mRNA [NM_001363910]	4.15199	3.79736e-08
NOCT	nocturnin	Homo sapiens nocturnin (NOCT), mRNA [NM_012118]	4.13796	4.32462e-05
IFI35	interferon induced protein 35	Homo sapiens interferon induced protein 35 (IFI35), transcript variant 1, mRNA [NM_005533]	4.13519	5.999e-11
NKD1	naked cuticle homolog 1	Homo sapiens naked cuticle homolog 1 (NKD1), mRNA [NM_033119]	4.13336	1.03661e-06
MT1E	metallothionein 1E	Homo sapiens metallothionein 1E (MT1E), transcript variant 1, mRNA [NM_001363555]	4.10846	8.73711e-06
ALDH1A3	aldehyde dehydrogenase 1 family member A3	Homo sapiens aldehyde dehydrogenase 1 family member A3 (ALDH1A3), transcript variant 1, mRNA [NM_000693]	4.09967	1.70255e-08
SRPX	sushi repeat containing protein X-linked	Homo sapiens sushi repeat containing protein X-linked (SRPX), transcript variant 1, mRNA [NM_006307]	4.08842	4.54977e-08
PRRX2	paired related homeobox 2	Homo sapiens paired related homeobox 2 (PRRX2), mRNA [NM_016307]	4.06316	4.04581e-06
NUTM2B	NUT family member 2B	Homo sapiens NUT family member 2B (NUTM2B), mRNA [NM_001278495]	4.04794	0.00212884
CASP1	caspase 1	Homo sapiens caspase 1 (CASP1), transcript variant alpha, mRNA [NM_033292]	4.03292	3.36793e-09
LINC00597	long intergenic non-protein coding RNA 597	Homo sapiens long intergenic non-protein coding RNA 597 (LINC00597), long non-coding RNA [NR_026813]	4.00462	0.00706935
		Homo sapiens mRNA for FLJ00399 protein. [AK090477]	4.00339	0.000189522
lnc-KLF7-1	lnc-KLF7-1:7	LNCipedia lincRNA (lnc-KLF7-1), lincRNA [lnc-KLF7-1:7]	3.98462	0.000726059
CLCA1	chloride channel accessory 1	Homo sapiens chloride channel accessory 1 (CLCA1), mRNA [NM_001285]	3.98134	1.1367e-06
SHROOM3	shroom family member 3	shroom family member 3 [Source:HGNC Symbol;Acc:HGNC:30422] [ENST00000644244]	3.97155	0.00289258
GJD3	gap junction protein delta 3	Homo sapiens gap junction protein delta 3 (GJD3), mRNA [NM_152219]	3.9707	1.67645e-07
TRPM6	transient receptor potential cation channel subfamily M member 6	Homo sapiens transient receptor potential cation channel subfamily M member 6 (TRPM6), transcript variant a, mRNA [NM_017662]	3.9696	3.89408e-07
LOC107986395	uncharacterized LOC107986395	PREDICTED: Homo sapiens uncharacterized LOC107986395 (LOC107986395), ncRNA [XR_001742543]	3.96272	5.34272e-05
KCNJ13	potassium voltage-gated channel subfamily J member 13	Homo sapiens potassium voltage-gated channel subfamily J member 13 (KCNJ13), transcript variant 1, mRNA [NM_002242]	3.95625	3.36171e-06
DDX60L	DExD/H-box 60 like	Homo sapiens DExD/H-box 60 like (DDX60L), transcript variant 3, mRNA [NM_001345927]	3.94172	5.05643e-09
			3.91311	2.07652e-06
PARP10	poly(ADP-ribose) polymerase family member 10	Homo sapiens poly(ADP-ribose) polymerase family member 10 (PARP10), transcript variant 1, mRNA [NM_032789]	3.90947	3.45839e-05
MUC4	mucin 4, cell surface associated	Homo sapiens mucin 4, cell surface associated (MUC4), transcript variant 1, mRNA [NM_018406]	3.89837	0.000381016
		novel transcript [ENST00000515286]	3.89507	2.2913e-06
FOLH1B	folate hydrolase 1B	Homo sapiens folate hydrolase 1B (FOLH1B), mRNA [NM_153696]	3.89213	0.00016157
CMPK2	cytidine/uridine monophosphate kinase 2	Homo sapiens cytidine/uridine monophosphate kinase 2 (CMPK2), transcript variant 2, mRNA [NM_001256477]	3.88663	1.26963e-06
FANCA	FA complementation group A	Homo sapiens FA complementation group A (FANCA), transcript variant 1, mRNA [NM_000135]	3.88565	6.75656e-08
IRF7	interferon regulatory factor 7	Homo sapiens interferon regulatory factor 7 (IRF7), transcript variant d, mRNA [NM_004031]	3.88424	6.41046e-08
NT5C2	5'-nucleotidase, cytosolic II	Homo sapiens 5'-nucleotidase, cytosolic II (NT5C2), transcript variant 13, mRNA [NM_001351179]	3.87363	2.07831e-07
		Homo sapiens mRNA for FLJ00399 protein. [AK090477]	3.87196	0.000467553
SLC39A8	solute carrier family 39 member 8	Homo sapiens solute carrier family 39 member 8 (SLC39A8), transcript variant 3, mRNA [NM_001135147]	3.85416	7.08646e-06
INSL5	insulin like 5	Homo sapiens insulin like 5 (INSL5), mRNA [NM_005478]	3.8537	0.000488762
MLKL	mixed lineage kinase domain like pseudokinase	Homo sapiens mixed lineage kinase domain like pseudokinase (MLKL), transcript variant 1, mRNA [NM_152649]	3.80831	2.15653e-08
			3.80638	2.85866e-05
TAS2R30	taste 2 receptor member 30	Homo sapiens taste 2 receptor member 30 (TAS2R30), mRNA [NM_001097643]	3.80263	2.07262e-05
SLC7A7	solute carrier family 7 member 7	Homo sapiens solute carrier family 7 member 7 (SLC7A7), transcript variant 3, mRNA [NM_001126106]	3.78936	2.3835e-09
XLOC_l2_003882		BROAD Institute lincRNA (XLOC_l2_003882), lincRNA [TCONS_l2_00007046]	3.77012	0.000162271
CARD11	caspase recruitment domain family member 11	Homo sapiens cDNA FLJ39820 fis, clone SPLEN2010625. [AK097139]	3.76562	1.55881e-05
		Homo sapiens cDNA FLJ27418 fis, clone WMC07037. [AK130928]	3.76272	0.0288346
TRANK1	tetratricopeptide repeat and ankyrin repeat containing 1	Homo sapiens tetratricopeptide repeat and ankyrin repeat containing 1 (TRANK1), transcript variant 1, mRNA [NM_001329998]	3.74008	3.71032e-07
AQP8	aquaporin 8	Homo sapiens aquaporin 8 (AQP8), mRNA [NM_001169]	3.73808	0.00323654
MVB12A	multivesicular body subunit 12A	Homo sapiens multivesicular body subunit 12A (MVB12A), transcript variant 2, mRNA [NM_001304547]	3.73728	3.89611e-05
FYB1	FYN binding protein 1	Homo sapiens FYN binding protein 1 (FYB1), transcript variant 1, mRNA [NM_001465]	3.73455	8.64415e-06
LOC101928565	uncharacterized LOC101928565	Homo sapiens uncharacterized LOC101928565 (LOC101928565), long non-coding RNA [NR_125956]	3.71608	6.27648e-07
NHLRC4	NHL repeat containing 4	Homo sapiens NHL repeat containing 4 (NHLRC4), transcript variant 2, mRNA [NM_176677]	3.71542	1.69156e-05
NPTX2	neuronal pentraxin 2	Homo sapiens neuronal pentraxin 2 (NPTX2), mRNA [NM_002523]	3.71281	2.54373e-06
TENT5B	terminal nucleotidyltransferase 5B	Homo sapiens terminal nucleotidyltransferase 5B (TENT5B), mRNA [NM_052943]	3.70891	0.000604996
TWNK	twinkle mtDNA helicase	Homo sapiens twinkle mtDNA helicase (TWNK), transcript variant 1, mRNA [NM_021830]	3.70239	8.44665e-11
CEACAM8	carcinoembryonic antigen related cell adhesion molecule 8	Homo sapiens carcinoembryonic antigen related cell adhesion molecule 8 (CEACAM8), mRNA [NM_001816]	3.69951	7.87462e-08
			3.69928	3.65384e-05
APOBEC3G	apolipoprotein B mRNA editing enzyme catalytic subunit 3G	Homo sapiens apolipoprotein B mRNA editing enzyme catalytic subunit 3G (APOBEC3G), transcript variant 1, mRNA [NM_021822]	3.69697	1.18347e-07
LOC105373764	uncharacterized LOC105373764	Homo sapiens uncharacterized LOC105373764 (LOC105373764), long non-coding RNA [NR_136171]	3.69639	0.000239599
GBP1	guanylate binding protein 1	Homo sapiens guanylate binding protein 1 (GBP1), mRNA [NM_002053]	3.69485	4.71324e-06
KCNJ13	potassium voltage-gated channel subfamily J member 13	Homo sapiens potassium voltage-gated channel subfamily J member 13 (KCNJ13), transcript variant 1, mRNA [NM_002242]	3.69274	2.55015e-05
NCALD	neurocalcin delta	Homo sapiens neurocalcin delta (NCALD), transcript variant 7, mRNA [NM_001040630]	3.68157	1.50068e-05
HLA-F	major histocompatibility complex, class I, F	Homo sapiens major histocompatibility complex, class I, F (HLA-F), transcript variant 3, mRNA [NM_001098478]	3.67339	1.57972e-09
PAQR3	progestin and adipoQ receptor family member 3	Homo sapiens progestin and adipoQ receptor family member 3 (PAQR3), transcript variant 1, mRNA [NM_001040202]	3.67074	3.31926e-06
PLSCR1	phospholipid scramblase 1	Homo sapiens phospholipid scramblase 1 (PLSCR1), transcript variant 1, mRNA [NM_021105]	3.66649	1.9115e-09
KRT23	keratin 23	Homo sapiens keratin 23 (KRT23), transcript variant 1, mRNA [NM_015515]	3.65331	0.000239196
TRANK1	tetratricopeptide repeat and ankyrin repeat containing 1	Homo sapiens tetratricopeptide repeat and ankyrin repeat containing 1 (TRANK1), transcript variant 1, mRNA [NM_001329998]	3.65179	2.26632e-07
			3.65169	0.0295222
C17orf67	chromosome 17 open reading frame 67	Homo sapiens chromosome 17 open reading frame 67 (C17orf67), mRNA [NM_001085430]	3.64493	3.15944e-08
CFB	complement factor B	Homo sapiens complement factor B (CFB), mRNA [NM_001710]	3.63072	8.97784e-09
		Homo sapiens cDNA FLJ26461 fis, clone KDN03867. [AK129971]	3.62725	8.86362e-05
HCP5	HLA complex P5	Homo sapiens HLA complex P5 (HCP5), long non-coding RNA [NR_040662]	3.61299	2.45025e-09
NTS	neurotensin	Homo sapiens neurotensin (NTS), mRNA [NM_006183]	3.61137	7.44454e-07
KCNJ13	potassium voltage-gated channel subfamily J member 13	Homo sapiens potassium voltage-gated channel subfamily J member 13 (KCNJ13), transcript variant 1, mRNA [NM_002242]	3.60929	0.000453247
HELZ2	helicase with zinc finger 2	Homo sapiens helicase with zinc finger 2 (HELZ2), transcript variant 1, mRNA [NM_001037335]	3.60502	5.24321e-09
SLC4A11	solute carrier family 4 member 11	Homo sapiens solute carrier family 4 member 11 (SLC4A11), transcript variant 2, mRNA [NM_032034]	3.60042	8.75393e-07
FABP6	fatty acid binding protein 6	Homo sapiens fatty acid binding protein 6 (FABP6), transcript variant 1, mRNA [NM_001040442]	3.59635	0.00923844
MUC3A	mucin 3A, cell surface associated	Homo sapiens mucin 3A, cell surface associated (MUC3A), mRNA [NM_005960]	3.59137	0.000189522
STON2	stonin 2	Homo sapiens stonin 2 (STON2), transcript variant 1, mRNA [NM_033104]	3.59009	1.46145e-05
NKX3-1	NK3 homeobox 1	Homo sapiens NK3 homeobox 1 (NKX3-1), transcript variant 1, mRNA [NM_006167]	3.5899	8.12672e-06
TMEM229A	transmembrane protein 229A	Homo sapiens transmembrane protein 229A (TMEM229A), mRNA [NM_001136002]	3.5875	4.83874e-06
PLA2G2A	phospholipase A2 group IIA	Homo sapiens phospholipase A2 group IIA (PLA2G2A), transcript variant 1, mRNA [NM_000300]	3.58578	8.77554e-07
			3.58481	0.00813323
EPB41L4A-DT	EPB41L4A divergent transcript	Homo sapiens EPB41L4A divergent transcript (EPB41L4A-DT), long non-coding RNA [NR_027706]	3.56999	1.23921e-06
SP100	SP100 nuclear antigen	Homo sapiens SP100 nuclear antigen (SP100), transcript variant 1, mRNA [NM_001080391]	3.5642	6.33469e-06
C2CD4A	C2 calcium dependent domain containing 4A	Homo sapiens C2 calcium dependent domain containing 4A (C2CD4A), mRNA [NM_207322]	3.55026	0.000113558
			3.53317	4.89149e-05
		HNC45-1-G12.R HNC (Human Normal Cartilage) Homo sapiens cDNA, mRNA sequence [BG927974]	3.53297	8.98579e-08
ADAMTS14	ADAM metallopeptidase with thrombospondin type 1 motif 14	Homo sapiens ADAM metallopeptidase with thrombospondin type 1 motif 14 (ADAMTS14), transcript variant 1, mRNA [NM_139155]	3.52898	3.45563e-06
IL18R1	interleukin 18 receptor 1	Homo sapiens interleukin 18 receptor 1 (IL18R1), transcript variant 1, mRNA [NM_003855]	3.52655	0.000246783
IFIT5	interferon induced protein with tetratricopeptide repeats 5	Homo sapiens interferon induced protein with tetratricopeptide repeats 5 (IFIT5), mRNA [NM_012420]	3.51845	2.60399e-09
		Homo sapiens mRNA; cDNA DKFZp586O1318 (from clone DKFZp586O1318) [AL049390]	3.51167	0.00890858
UTRN	utrophin	Homo sapiens utrophin (UTRN), mRNA [NM_007124]	3.48873	6.63441e-07
TIMP3	TIMP metallopeptidase inhibitor 3	Homo sapiens TIMP metallopeptidase inhibitor 3 (TIMP3), mRNA [NM_000362]	3.48803	0.000152135
TREX1	three prime repair exonuclease 1	Homo sapiens three prime repair exonuclease 1 (TREX1), transcript variant 5, mRNA [NM_007248]	3.47076	9.65123e-08
FOLH1	folate hydrolase 1	Homo sapiens folate hydrolase 1 (FOLH1), transcript variant 1, mRNA [NM_004476]	3.46064	0.000360715
ITM2A	integral membrane protein 2A	Homo sapiens integral membrane protein 2A (ITM2A), transcript variant 1, mRNA [NM_004867]	3.45727	1.40547e-08
DIRC3	disrupted in renal carcinoma 3	Homo sapiens disrupted in renal carcinoma 3 (DIRC3), long non-coding RNA [NR_026597]	3.44537	8.69851e-05
KRT23	keratin 23	Homo sapiens keratin 23 (KRT23), transcript variant 1, mRNA [NM_015515]	3.44263	1.00692e-05
RARRES3	retinoic acid receptor responder 3	Homo sapiens retinoic acid receptor responder 3 (RARRES3), mRNA [NM_004585]	3.43678	6.01202e-09
BATF2	basic leucine zipper ATF-like transcription factor 2	Homo sapiens basic leucine zipper ATF-like transcription factor 2 (BATF2), transcript variant 1, mRNA [NM_138456]	3.42954	6.25314e-09
HIST2H3PS2	histone cluster 2 H3 pseudogene 2	Homo sapiens histone cluster 2 H3 pseudogene 2 (HIST2H3PS2), mRNA [NM_001355409]	3.40532	5.88565e-06
APOL6	apolipoprotein L6	Homo sapiens apolipoprotein L6 (APOL6), mRNA [NM_030641]	3.39453	0.000401699
PARP12	poly(ADP-ribose) polymerase family member 12	Homo sapiens poly(ADP-ribose) polymerase family member 12 (PARP12), transcript variant 1, mRNA [NM_022750]	3.38699	5.52175e-09
HS3ST6	heparan sulfate-glucosamine 3-sulfotransferase 6	Homo sapiens heparan sulfate-glucosamine 3-sulfotransferase 6 (HS3ST6), mRNA [NM_001009606]	3.38471	0.000246087
IL3RA	interleukin 3 receptor subunit alpha	Homo sapiens interleukin 3 receptor subunit alpha (IL3RA), transcript variant 1, mRNA [NM_002183]	3.37126	3.34469e-05
UTRN	utrophin	Homo sapiens utrophin (UTRN), mRNA [NM_007124]	3.36715	0.000444372
			3.35952	0.000738847
TEX11	testis expressed 11	Homo sapiens testis expressed 11 (TEX11), transcript variant 1, mRNA [NM_001003811]	3.35509	0.000340755
		novel transcript [ENST00000514452]	3.35142	2.08806e-05
SAMD3	sterile alpha motif domain containing 3	Homo sapiens sterile alpha motif domain containing 3 (SAMD3), transcript variant 1, mRNA [NM_001017373]	3.33658	4.56119e-06
UFSP1	UFM1 specific peptidase 1 (inactive)	Homo sapiens UFM1 specific peptidase 1 (inactive) (UFSP1), mRNA [NM_001015072]	3.32857	4.96894e-09
PCSK2	proprotein convertase subtilisin/kexin type 2	Homo sapiens proprotein convertase subtilisin/kexin type 2 (PCSK2), transcript variant 1, mRNA [NM_002594]	3.32823	2.21286e-08
OAS1	2'-5'-oligoadenylate synthetase 1	Homo sapiens 2'-5'-oligoadenylate synthetase 1 (OAS1), transcript variant 2, mRNA [NM_002534]	3.31909	8.93936e-09
SPATA13	spermatogenesis associated 13	spermatogenesis associated 13 [Source:HGNC Symbol;Acc:HGNC:23222] [ENST00000466831]	3.29671	3.13293e-05
EVI2B	ecotropic viral integration site 2B	Homo sapiens ecotropic viral integration site 2B (EVI2B), mRNA [NM_006495]	3.29121	4.99572e-05
TPRXL	tetrapeptide repeat homeobox like	Homo sapiens tetrapeptide repeat homeobox like (TPRXL), non-coding RNA [NR_002223]	3.28843	0.00660332
MUC2	mucin 2, oligomeric mucus/gel-forming	Homo sapiens mucin 2, oligomeric mucus/gel-forming (MUC2), mRNA [NM_002457]	3.28622	0.000168752
GFRA1	GDNF family receptor alpha 1	Homo sapiens GDNF family receptor alpha 1 (GFRA1), transcript variant 4, mRNA [NM_001348096]	3.28549	0.000194147
			3.28546	0.0052176
			3.28279	0.00371959
IL7R	interleukin 7 receptor	Homo sapiens interleukin 7 receptor (IL7R), transcript variant 1, mRNA [NM_002185]	3.28261	0.000146435
CARD17	caspase recruitment domain family member 17	Homo sapiens caspase recruitment domain family member 17 (CARD17), mRNA [NM_001007232]	3.27462	9.82246e-10
CARD6	caspase recruitment domain family member 6	Homo sapiens caspase recruitment domain family member 6 (CARD6), mRNA [NM_032587]	3.27216	1.76784e-05
		AGENCOURT_16391134 NIH_MGC_227 Homo sapiens cDNA clone IMAGE:30718868 5', mRNA sequence [CK001067]	3.26636	0.00141016
PTGER2	prostaglandin E receptor 2	Homo sapiens prostaglandin E receptor 2 (PTGER2), mRNA [NM_000956]	3.25628	6.80806e-11
PSMB9	proteasome subunit beta 9	Homo sapiens proteasome subunit beta 9 (PSMB9), mRNA [NM_002800]	3.23765	4.85555e-10
PARP10	poly(ADP-ribose) polymerase family member 10	Homo sapiens poly(ADP-ribose) polymerase family member 10 (PARP10), transcript variant 2, mRNA [NM_001317895]	3.23548	4.52236e-08
TRANK1	tetratricopeptide repeat and ankyrin repeat containing 1	Homo sapiens tetratricopeptide repeat and ankyrin repeat containing 1 (TRANK1), transcript variant 1, mRNA [NM_001329998]	3.22325	0.000118176
LOC105371224	uncharacterized LOC105371224	PREDICTED: Homo sapiens uncharacterized LOC105371224 (LOC105371224), transcript variant X3, ncRNA [XR_001737712]	3.22039	0.00167757
OR51E2	olfactory receptor family 51 subfamily E member 2	Homo sapiens olfactory receptor family 51 subfamily E member 2 (OR51E2), mRNA [NM_030774]	3.21293	4.54619e-05
TRANK1	tetratricopeptide repeat and ankyrin repeat containing 1	Homo sapiens tetratricopeptide repeat and ankyrin repeat containing 1 (TRANK1), transcript variant 1, mRNA [NM_001329998]	3.21057	0.00117809
C17orf51	chromosome 17 open reading frame 51	Homo sapiens chromosome 17 open reading frame 51 (C17orf51), mRNA [NM_001113434]	3.20906	6.81145e-06
APOL4	apolipoprotein L4	Homo sapiens apolipoprotein L4 (APOL4), transcript variant a, mRNA [NM_030643]	3.20278	1.07743e-06
ZBTB10	zinc finger and BTB domain containing 10	Homo sapiens zinc finger and BTB domain containing 10 (ZBTB10), transcript variant 1, mRNA [NM_001105539]	3.20185	0.000170858
IL4I1	interleukin 4 induced 1	Homo sapiens interleukin 4 induced 1 (IL4I1), transcript variant 1, mRNA [NM_152899]	3.19529	4.91621e-07
ADAR	adenosine deaminase, RNA specific	Homo sapiens adenosine deaminase, RNA specific (ADAR), transcript variant 1, mRNA [NM_001111]	3.18209	2.14422e-09
			3.17687	0.000697007
ZNFX1	zinc finger NFX1-type containing 1	Homo sapiens zinc finger NFX1-type containing 1 (ZNFX1), mRNA [NM_021035]	3.17686	8.25155e-05
ANKRD18B	ankyrin repeat domain 18B	Homo sapiens ankyrin repeat domain 18B (ANKRD18B), mRNA [NM_001353432]	3.17399	2.19501e-08
TRANK1	tetratricopeptide repeat and ankyrin repeat containing 1	Homo sapiens tetratricopeptide repeat and ankyrin repeat containing 1 (TRANK1), transcript variant 1, mRNA [NM_001329998]	3.17299	7.69381e-06
MIA3	MIA SH3 domain ER export factor 3	Homo sapiens MIA SH3 domain ER export factor 3 (MIA3), transcript variant 4, mRNA [NM_001324063]	3.17284	8.56556e-07
		novel transcript [ENST00000491608]	3.16468	4.20298e-09
GLIS3-AS1	GLIS3 antisense RNA 1	Homo sapiens GLIS3 antisense RNA 1 (GLIS3-AS1), long non-coding RNA [NR_026663]	3.15801	1.28427e-06
FSIP2	fibrous sheath interacting protein 2	Homo sapiens fibrous sheath interacting protein 2 (FSIP2), mRNA [NM_173651]	3.15452	0.00590653
FAM151A	family with sequence similarity 151 member A	Homo sapiens family with sequence similarity 151 member A (FAM151A), mRNA [NM_176782]	3.15158	0.000862971
PLA2G4C	phospholipase A2 group IVC	Homo sapiens phospholipase A2 group IVC (PLA2G4C), transcript variant 1, mRNA [NM_003706]	3.14655	7.61094e-07
CHRM3	cholinergic receptor muscarinic 3	Homo sapiens cholinergic receptor muscarinic 3 (CHRM3), transcript variant 1, mRNA [NM_001347716]	3.14454	1.06107e-07
CA2	carbonic anhydrase 2	Homo sapiens carbonic anhydrase 2 (CA2), transcript variant 1, mRNA [NM_000067]	3.13511	4.0676e-07
STAT2	signal transducer and activator of transcription 2	Homo sapiens signal transducer and activator of transcription 2 (STAT2), transcript variant 1, mRNA [NM_005419]	3.12991	5.17668e-06
KRT14	keratin 14	Homo sapiens keratin 14 (KRT14), mRNA [NM_000526]	3.12828	1.14192e-07
LINC00574	long intergenic non-protein coding RNA 574	Homo sapiens long intergenic non-protein coding RNA 574 (LINC00574), long non-coding RNA [NR_026780]	3.12797	2.29492e-05
			3.1225	4.77381e-06
CXCL12	C-X-C motif chemokine ligand 12	Homo sapiens C-X-C motif chemokine ligand 12 (CXCL12), transcript variant 1, mRNA [NM_199168]	3.12167	3.21054e-07
		Homo sapiens cDNA clone IMAGE:5259731. [BC033052]	3.12073	0.01475
		Homo sapiens SIB 276 intestinal mucin (MUC3) mRNA, partial cds. [AF007191]	3.11529	2.55433e-05
TOR1B	torsin family 1 member B	Homo sapiens torsin family 1 member B (TOR1B), transcript variant 1, mRNA [NM_014506]	3.11276	1.21907e-08
CARD16	caspase recruitment domain family member 16	Homo sapiens caspase recruitment domain family member 16 (CARD16), transcript variant 1, mRNA [NM_001017534]	3.11167	3.50624e-10
TAP1	transporter 1, ATP binding cassette subfamily B member	Homo sapiens transporter 1, ATP binding cassette subfamily B member (TAP1), transcript variant 1, mRNA [NM_000593]	3.1106	2.64929e-08
		novel transcript [ENST00000371169]	3.10528	0.000388749
PID1	phosphotyrosine interaction domain containing 1	Homo sapiens phosphotyrosine interaction domain containing 1 (PID1), transcript variant 1, mRNA [NM_017933]	3.1046	0.00115724
			3.09591	0.000245762
RNF213	ring finger protein 213	Homo sapiens ring finger protein 213 (RNF213), transcript variant 3, mRNA [NM_001256071]	3.0947	2.25669e-05
lnc-TP53INP1-2	lnc-TP53INP1-2:1	LNCipedia lincRNA (lnc-TP53INP1-2), lincRNA [lnc-TP53INP1-2:1]	3.09426	2.60503e-08
HBB	hemoglobin subunit beta	Homo sapiens hemoglobin subunit beta (HBB), mRNA [NM_000518]	3.09267	3.31193e-08
HES4	hes family bHLH transcription factor 4	Homo sapiens hes family bHLH transcription factor 4 (HES4), transcript variant 2, mRNA [NM_021170]	3.08694	1.63525e-07
MME	membrane metalloendopeptidase	Homo sapiens membrane metalloendopeptidase (MME), transcript variant 2b, mRNA [NM_007289]	3.08677	3.60247e-05
B3GALT5-AS1	B3GALT5 antisense RNA 1	Homo sapiens B3GALT5 antisense RNA 1 (B3GALT5-AS1), transcript variant 2, long non-coding RNA [NR_026543]	3.08506	0.000953224
LINC00278	long intergenic non-protein coding RNA 278	long intergenic non-protein coding RNA 278 [Source:HGNC Symbol;Acc:HGNC:38712] [ENST00000444263]	3.08444	0.0211846
TMEM140	transmembrane protein 140	Homo sapiens transmembrane protein 140 (TMEM140), mRNA [NM_018295]	3.08088	0.00110859
FCGBP	Fc fragment of IgG binding protein	Homo sapiens Fc fragment of IgG binding protein (FCGBP), mRNA [NM_003890]	3.08037	1.09426e-06
NCOA7	nuclear receptor coactivator 7	Homo sapiens nuclear receptor coactivator 7 (NCOA7), transcript variant 1, mRNA [NM_181782]	3.08018	2.96524e-10
			3.075	0.00318413
LINC00261	long intergenic non-protein coding RNA 261	Homo sapiens long intergenic non-protein coding RNA 261 (LINC00261), long non-coding RNA [NR_001558]	3.07121	3.12016e-06
		Homo sapiens cDNA FLJ41456 fis, clone BRSTN2012320. [AK123450]	3.06865	6.20515e-05
SLC46A3	solute carrier family 46 member 3	Homo sapiens solute carrier family 46 member 3 (SLC46A3), transcript variant 1, mRNA [NM_181785]	3.06527	1.11351e-08
			3.06272	0.000411488
TMIGD1	transmembrane and immunoglobulin domain containing 1	Homo sapiens transmembrane and immunoglobulin domain containing 1 (TMIGD1), transcript variant 1, mRNA [NM_206832]	3.04754	3.02592e-08
			3.04749	0.0133149
CMAHP	cytidine monophospho-N-acetylneuraminic acid hydroxylase, pseudogene	Homo sapiens cytidine monophospho-N-acetylneuraminic acid hydroxylase, pseudogene (CMAHP), transcript variant 1, non-coding RNA [NR_002174]	3.04616	0.00433019
		long intergenic non-protein coding RNA 2430 [Source:HGNC Symbol;Acc:HGNC:53361] [ENST00000504755]	3.04282	0.00029745
LOC100130111	uncharacterized LOC100130111	Homo sapiens uncharacterized LOC100130111 (LOC100130111), long non-coding RNA [NR_135221]	3.04109	4.06204e-09
NID2	nidogen 2	Homo sapiens mRNA; cDNA DKFZp686D12108 (from clone DKFZp686D12108). [BX648241]	3.03793	0.000186688
SHISAL1	shisa like 1	Homo sapiens shisa like 1 (SHISAL1), mRNA [NM_001099294]	3.03511	2.62841e-09
KAZN	kazrin, periplakin interacting protein	Homo sapiens kazrin, periplakin interacting protein (KAZN), transcript variant A, mRNA [NM_015209]	3.03411	5.83125e-09
			3.03374	0.0119771
LOC100130111	uncharacterized LOC100130111	Homo sapiens uncharacterized LOC100130111 (LOC100130111), long non-coding RNA [NR_135221]	3.03313	1.36468e-08
SHISA5	shisa family member 5	Homo sapiens shisa family member 5 (SHISA5), transcript variant 1, mRNA [NM_016479]	3.03191	7.93737e-10
LIPC	lipase C, hepatic type	Homo sapiens lipase C, hepatic type (LIPC), mRNA [NM_000236]	3.02546	1.30759e-06
		MIR222 host gene [Source:HGNC Symbol;Acc:HGNC:49555] [ENST00000602507]	3.02478	0.00875835
PPM1L	protein phosphatase, Mg2+/Mn2+ dependent 1L	Homo sapiens protein phosphatase, Mg2+/Mn2+ dependent 1L (PPM1L), transcript variant 1, mRNA [NM_139245]	3.02279	0.0033838
			3.01808	0.0183451
lnc-CNOT8-1	lnc-CNOT8-1:1	LNCipedia lincRNA (lnc-CNOT8-1), lincRNA [lnc-CNOT8-1:1]	3.01587	0.00154517
FGL2	fibrinogen like 2	Homo sapiens fibrinogen like 2 (FGL2), mRNA [NM_006682]	3.0121	1.26537e-08
ATP6V0E2-AS1	ATP6V0E2 antisense RNA 1	Homo sapiens ATP6V0E2 antisense RNA 1 (ATP6V0E2-AS1), long non-coding RNA [NR_027040]	2.99566	1.41389e-08
ZNFX1	zinc finger NFX1-type containing 1	Homo sapiens zinc finger NFX1-type containing 1 (ZNFX1), mRNA [NM_021035]	2.98577	0.00472553
ABCB1	ATP binding cassette subfamily B member 1	Homo sapiens ATP binding cassette subfamily B member 1 (ABCB1), transcript variant 1, mRNA [NM_001348945]	2.9836	2.29175e-09
CMAHP	cytidine monophospho-N-acetylneuraminic acid hydroxylase, pseudogene	Homo sapiens cytidine monophospho-N-acetylneuraminic acid hydroxylase, pseudogene (CMAHP), transcript variant 1, non-coding RNA [NR_002174]	2.97845	0.00100409
LINC01503	long intergenic non-protein coding RNA 1503	Homo sapiens long intergenic non-protein coding RNA 1503 (LINC01503), transcript variant 1, long non-coding RNA [NR_120685]	2.97703	0.000614584
			2.97276	5.25045e-06
		novel transcript [ENST00000417650]	2.9722	0.000106079
CCL2	C-C motif chemokine ligand 2	Homo sapiens C-C motif chemokine ligand 2 (CCL2), mRNA [NM_002982]	2.97074	0.00250318
MGA	MGA, MAX dimerization protein	Homo sapiens MGA, MAX dimerization protein (MGA), transcript variant 2, mRNA [NM_001080541]	2.95174	6.85186e-07
LOC101927278	uncharacterized LOC101927278	Homo sapiens uncharacterized LOC101927278 (LOC101927278), transcript variant 1, long non-coding RNA [NR_134451]	2.95133	0.00186466
CD177	CD177 molecule	Homo sapiens CD177 molecule (CD177), mRNA [NM_020406]	2.95133	2.48027e-05
CFTR	cystic fibrosis transmembrane conductance regulator	Homo sapiens cystic fibrosis transmembrane conductance regulator (CFTR), mRNA [NM_000492]	2.95077	1.17855e-10
LOC100509620	putative aquaporin-7-like protein 3	putative aquaporin-7-like protein 3 [Source:NCBI gene;Acc:100509620] [ENST00000561882]	2.95037	1.59187e-05
GNB4	G protein subunit beta 4	Homo sapiens G protein subunit beta 4 (GNB4), mRNA [NM_021629]	2.94899	0.00106144
HSH2D	hematopoietic SH2 domain containing	Homo sapiens hematopoietic SH2 domain containing (HSH2D), transcript variant 1, mRNA [NM_032855]	2.94813	1.24918e-07
DEPP1	DEPP1, autophagy regulator	Homo sapiens DEPP1, autophagy regulator (DEPP1), mRNA [NM_007021]	2.94733	9.56454e-06
MAP1B	microtubule associated protein 1B	Homo sapiens microtubule associated protein 1B (MAP1B), transcript variant 1, mRNA [NM_005909]	2.94524	0.00587894
PODXL	podocalyxin like	Homo sapiens podocalyxin like (PODXL), transcript variant 1, mRNA [NM_001018111]	2.94259	2.94104e-07
SEC16B	SEC16 homolog B, endoplasmic reticulum export factor	Homo sapiens SEC16 homolog B, endoplasmic reticulum export factor (SEC16B), transcript variant 1, mRNA [NM_033127]	2.94205	8.47346e-06
EPB41L4A	erythrocyte membrane protein band 4.1 like 4A	Homo sapiens erythrocyte membrane protein band 4.1 like 4A (EPB41L4A), transcript variant 2, mRNA [NM_022140]	2.93532	7.82979e-06
USP2	ubiquitin specific peptidase 2	Homo sapiens ubiquitin specific peptidase 2 (USP2), transcript variant 2, mRNA [NM_171997]	2.93377	0.00112786
FAM110D	family with sequence similarity 110 member D	Homo sapiens family with sequence similarity 110 member D (FAM110D), mRNA [NM_024869]	2.93264	0.00715881
lnc-MT1A-1	lnc-MT1A-1:1	LNCipedia lincRNA (lnc-MT1A-1), lincRNA [lnc-MT1A-1:1]	2.9321	0.000120972
		anoctamin 7 like 1 [Source:HGNC Symbol;Acc:HGNC:32248] [ENST00000602586]	2.92726	9.69879e-07
ZNFX1	zinc finger NFX1-type containing 1	Homo sapiens zinc finger NFX1-type containing 1 (ZNFX1), mRNA [NM_021035]	2.92582	5.30056e-08
ANKRD20A9P	ankyrin repeat domain 20 family member A9, pseudogene	Homo sapiens ankyrin repeat domain 20 family member A9, pseudogene (ANKRD20A9P), non-coding RNA [NR_138091]	2.92382	0.00772795
PSME2	proteasome activator subunit 2	Homo sapiens proteasome activator subunit 2 (PSME2), mRNA [NM_002818]	2.92022	5.91941e-10
BEST4	bestrophin 4	Homo sapiens bestrophin 4 (BEST4), mRNA [NM_153274]	2.91943	7.50685e-08
		O02123_CAEEL (O02123) Prion-like-(Q/n-rich)-domain-bearing protein protein 75, isoform a, partial (8%) [THC2784943]	2.91595	0.0116071
ACKR4	atypical chemokine receptor 4	Homo sapiens atypical chemokine receptor 4 (ACKR4), transcript variant 1, mRNA [NM_178445]	2.91548	5.42526e-10
XKRX	XK related X-linked	Homo sapiens XK related X-linked (XKRX), mRNA [NM_212559]	2.91119	7.17327e-08
SCRN1	secernin 1	Homo sapiens secernin 1 (SCRN1), transcript variant 1, mRNA [NM_001145513]	2.90536	0.00284514
GCNT2	glucosaminyl (N-acetyl) transferase 2 (I blood group)	Homo sapiens glucosaminyl (N-acetyl) transferase 2 (I blood group) (GCNT2), transcript variant 2, mRNA [NM_001491]	2.90448	5.39328e-06
APOBEC3F	apolipoprotein B mRNA editing enzyme catalytic subunit 3F	Homo sapiens apolipoprotein B mRNA editing enzyme catalytic subunit 3F (APOBEC3F), transcript variant 2, mRNA [NM_001006666]	2.90362	2.96524e-10
		novel transcript [ENST00000606227]	2.90275	0.00128415
HEG1	heart development protein with EGF like domains 1	Homo sapiens heart development protein with EGF like domains 1 (HEG1), mRNA [NM_020733]	2.89958	8.39637e-06
SLC17A8	solute carrier family 17 member 8	Homo sapiens solute carrier family 17 member 8 (SLC17A8), transcript variant 1, mRNA [NM_139319]	2.8962	2.18292e-05
TLR4	toll like receptor 4	Homo sapiens toll like receptor 4 (TLR4), transcript variant 1, mRNA [NM_138554]	2.8905	8.13631e-08
		Homo sapiens cDNA FLJ26877 fis, clone PRS09087. [AK130387]	2.88716	0.028351
			2.88278	0.00127154
TNRC6C	trinucleotide repeat containing 6C	Homo sapiens trinucleotide repeat containing 6C (TNRC6C), transcript variant 1, mRNA [NM_001142640]	2.88051	0.00164696
CLCN4	chloride voltage-gated channel 4	Homo sapiens chloride voltage-gated channel 4 (CLCN4), transcript variant 1, mRNA [NM_001830]	2.87438	7.59857e-05
RHEBL1	RHEB like 1	Homo sapiens RHEB like 1 (RHEBL1), transcript variant 2, mRNA [NM_001303126]	2.86906	4.53185e-08
		Q6C7Y8_YARLI (Q6C7Y8) Similarity (Fragment), partial (13%) [THC2735998]	2.8674	0.0413331
FSIP2	fibrous sheath interacting protein 2	Homo sapiens fibrous sheath interacting protein 2 (FSIP2), mRNA [NM_173651]	2.86645	1.61363e-05
		Q6C7Y8_YARLI (Q6C7Y8) Similarity (Fragment), partial (13%) [THC2735998]	2.86535	0.0344616
LINC00261	long intergenic non-protein coding RNA 261	Homo sapiens long intergenic non-protein coding RNA 261 (LINC00261), long non-coding RNA [NR_001558]	2.86472	1.75738e-07
THEMIS2	thymocyte selection associated family member 2	Homo sapiens thymocyte selection associated family member 2 (THEMIS2), transcript variant 2, mRNA [NM_001039477]	2.85998	0.00157217
HLA-B	major histocompatibility complex, class I, B	Homo sapiens major histocompatibility complex, class I, B (HLA-B), mRNA [NM_005514]	2.8593	2.96524e-10
RETNLB	resistin like beta	Homo sapiens resistin like beta (RETNLB), mRNA [NM_032579]	2.85788	3.84259e-08
NIPAL1	NIPA like domain containing 1	Homo sapiens NIPA like domain containing 1 (NIPAL1), mRNA [NM_207330]	2.85548	4.96163e-09
UFSP1	UFM1 specific peptidase 1 (inactive)	Homo sapiens UFM1 specific peptidase 1 (inactive) (UFSP1), mRNA [NM_001015072]	2.85333	3.97033e-08
EIF2AK2	eukaryotic translation initiation factor 2 alpha kinase 2	eukaryotic translation initiation factor 2 alpha kinase 2 [Source:HGNC Symbol;Acc:HGNC:9437] [ENST00000233057]	2.85226	8.65777e-07
GPX8	glutathione peroxidase 8 (putative)	Homo sapiens glutathione peroxidase 8 (putative) (GPX8), transcript variant 1, mRNA [NM_001008397]	2.84956	1.02579e-08
CPLANE1	ciliogenesis and planar polarity effector 1	Homo sapiens ciliogenesis and planar polarity effector 1 (CPLANE1), mRNA [NM_023073]	2.84935	7.31877e-06
MSANTD4	Myb/SANT DNA binding domain containing 4 with coiled-coils	Homo sapiens Myb/SANT DNA binding domain containing 4 with coiled-coils (MSANTD4), transcript variant 1, mRNA [NM_032424]	2.84919	2.03582e-05
KCNV1	potassium voltage-gated channel modifier subfamily V member 1	Homo sapiens potassium voltage-gated channel modifier subfamily V member 1 (KCNV1), mRNA [NM_014379]	2.8472	2.54041e-08
SEMA3A	semaphorin 3A	Homo sapiens semaphorin 3A (SEMA3A), mRNA [NM_006080]	2.83884	0.000180506
TRIM58	tripartite motif containing 58	Homo sapiens tripartite motif containing 58 (TRIM58), mRNA [NM_015431]	2.83642	0.000383615
ZNF451	zinc finger protein 451	Homo sapiens zinc finger protein 451 (ZNF451), transcript variant 3, mRNA [NM_001257273]	2.83361	2.02591e-07
			2.8335	0.000906683
		olfactory receptor family 5 subfamily AQ member 1 pseudogene [Source:HGNC Symbol;Acc:HGNC:15259] [ENST00000527596]	2.82491	0.00862457
		immunoglobulin heavy constant epsilon [Source:HGNC Symbol;Acc:HGNC:5522] [ENST00000390541]	2.82347	0.000521953
SPINK5	serine peptidase inhibitor, Kazal type 5	Homo sapiens serine peptidase inhibitor, Kazal type 5 (SPINK5), transcript variant 2, mRNA [NM_006846]	2.82242	0.000182434
		novel transcript (hCG1660379) [ENST00000442316]	2.81578	5.3191e-06
SLCO2A1	solute carrier organic anion transporter family member 2A1	Homo sapiens solute carrier organic anion transporter family member 2A1 (SLCO2A1), mRNA [NM_005630]	2.81527	0.000151171
TMIGD1	transmembrane and immunoglobulin domain containing 1	Homo sapiens transmembrane and immunoglobulin domain containing 1 (TMIGD1), transcript variant 2, mRNA [NM_001319942]	2.81475	7.13326e-06
FGD3	FYVE, RhoGEF and PH domain containing 3	Homo sapiens FYVE, RhoGEF and PH domain containing 3 (FGD3), transcript variant 2, mRNA [NM_033086]	2.80938	4.7891e-05
IL17F	interleukin 17F	Homo sapiens interleukin 17F (IL17F), mRNA [NM_052872]	2.80836	0.000235742
LOC105377548	uncharacterized LOC105377548	PREDICTED: Homo sapiens uncharacterized LOC105377548 (LOC105377548), transcript variant X5, ncRNA [XR_002959813]	2.80613	0.00312505
ABCA1	ATP binding cassette subfamily A member 1	Homo sapiens ATP binding cassette subfamily A member 1 (ABCA1), mRNA [NM_005502]	2.80593	7.82658e-05
CPNE5	copine 5	Homo sapiens copine 5 (CPNE5), transcript variant 1, mRNA [NM_020939]	2.80592	1.85803e-06
POGLUT1	protein O-glucosyltransferase 1	Homo sapiens protein O-glucosyltransferase 1 (POGLUT1), transcript variant 1, mRNA [NM_152305]	2.80444	1.25507e-08
GCG	glucagon	Homo sapiens glucagon (GCG), mRNA [NM_002054]	2.80105	7.70255e-05
ULBP2	UL16 binding protein 2	Homo sapiens UL16 binding protein 2 (ULBP2), mRNA [NM_025217]	2.80037	0.000442225
HMCN2	hemicentin 2	Homo sapiens hemicentin 2 (HMCN2), mRNA [NM_001291815]	2.79643	1.31752e-07
SAA2	serum amyloid A2	Homo sapiens serum amyloid A2 (SAA2), transcript variant 2, mRNA [NM_001127380]	2.79339	2.86269e-05
			2.79284	0.00933511
LRRC37A4P	leucine rich repeat containing 37 member A4, pseudogene	Homo sapiens hypothetical protein LOC652203, mRNA (cDNA clone MGC:111480 IMAGE:5581582), complete cds. [BC107850]	2.79	4.77722e-05
MFSD4A	major facilitator superfamily domain containing 4A	Homo sapiens major facilitator superfamily domain containing 4A (MFSD4A), mRNA [NM_181644]	2.78858	6.35686e-06
DMBT1	deleted in malignant brain tumors 1	Homo sapiens deleted in malignant brain tumors 1 (DMBT1), transcript variant 2, mRNA [NM_007329]	2.78675	3.49696e-05
THBS4	thrombospondin 4	Homo sapiens thrombospondin 4 (THBS4), transcript variant 1, mRNA [NM_003248]	2.78543	0.00042497
WASHC2C	WASH complex subunit 2C	Homo sapiens WASH complex subunit 2C (WASHC2C), transcript variant 3, mRNA [NM_001169107]	2.78181	5.69341e-08
MFN2	mitofusin 2	Homo sapiens mitofusin 2 (MFN2), transcript variant 1, mRNA [NM_014874]	2.78057	0.00328244
RTN1	reticulon 1	Homo sapiens reticulon 1 (RTN1), transcript variant 1, mRNA [NM_021136]	2.78019	0.000548218
CABP1	calcium binding protein 1	Homo sapiens calcium binding protein 1 (CABP1), transcript variant 3, mRNA [NM_001033677]	2.777	0.00043967
FAM43A	family with sequence similarity 43 member A	Homo sapiens family with sequence similarity 43 member A (FAM43A), mRNA [NM_153690]	2.77652	5.18694e-09
SLC16A14	solute carrier family 16 member 14	Homo sapiens solute carrier family 16 member 14 (SLC16A14), mRNA [NM_152527]	2.76994	7.50783e-06
KCNC1	potassium voltage-gated channel subfamily C member 1	Homo sapiens potassium voltage-gated channel subfamily C member 1 (KCNC1), transcript variant 2, mRNA [NM_004976]	2.76888	3.52052e-06
2001-03-01	mitochondrial amidoxime reducing component 1	Homo sapiens mitochondrial amidoxime reducing component 1 (MARC1), mRNA [NM_022746]	2.76872	3.23223e-08
CCDC87	coiled-coil domain containing 87	Homo sapiens coiled-coil domain containing 87 (CCDC87), mRNA [NM_018219]	2.76357	0.000474364
CHRM1	cholinergic receptor muscarinic 1	Homo sapiens cholinergic receptor muscarinic 1 (CHRM1), mRNA [NM_000738]	2.75075	0.000147023
MUC12	mucin 12, cell surface associated	Homo sapiens mucin 12, cell surface associated (MUC12), mRNA [NM_001164462]	2.75059	0.000200473
HELB	DNA helicase B	Homo sapiens DNA helicase B (HELB), transcript variant 1, mRNA [NM_033647]	2.75036	0.000291204
HIST1H2AL	histone cluster 1 H2A family member l	Homo sapiens histone cluster 1 H2A family member l (HIST1H2AL), mRNA [NM_003511]	2.74567	6.5928e-05
ARHGAP31	Rho GTPase activating protein 31	Homo sapiens Rho GTPase activating protein 31 (ARHGAP31), mRNA [NM_020754]	2.74339	0.000305862
IFNB1	interferon beta 1	Homo sapiens interferon beta 1 (IFNB1), mRNA [NM_002176]	2.73871	2.41316e-05
IFI30	IFI30, lysosomal thiol reductase	Homo sapiens IFI30, lysosomal thiol reductase (IFI30), mRNA [NM_006332]	2.73727	8.95159e-11
L1TD1	LINE1 type transposase domain containing 1	Homo sapiens LINE1 type transposase domain containing 1 (L1TD1), transcript variant 2, mRNA [NM_019079]	2.73615	1.23042e-10
DEPDC5	DEP domain containing 5	Homo sapiens DEP domain containing 5 (DEPDC5), transcript variant 2, mRNA [NM_001007188]	2.73418	0.00233765
ST8SIA5	ST8 alpha-N-acetyl-neuraminide alpha-2,8-sialyltransferase 5	Homo sapiens ST8 alpha-N-acetyl-neuraminide alpha-2,8-sialyltransferase 5 (ST8SIA5), transcript variant 2, mRNA [NM_013305]	2.73304	0.000751761
AREL1	apoptosis resistant E3 ubiquitin protein ligase 1	human full-length cDNA 5-PRIME end of clone CS0CAP004YO05 of Thymus of Homo sapiens (human). [BX248747]	2.73232	5.30454e-06
HSPA6	heat shock protein family A (Hsp70) member 6	Homo sapiens heat shock protein family A (Hsp70) member 6 (HSPA6), mRNA [NM_002155]	2.73088	0.0019067
FAM83H-AS1	FAM83H antisense RNA 1 (head to head)	IQ motif and ankyrin repeat containing 1 [Source:HGNC Symbol;Acc:HGNC:49576] [ENST00000534398]	2.73084	7.73302e-09
XLOC_l2_009136		BROAD Institute lincRNA (XLOC_l2_009136), lincRNA [TCONS_l2_00017422]	2.73072	0.00185793
MYH3	myosin heavy chain 3	Homo sapiens myosin heavy chain 3 (MYH3), mRNA [NM_002470]	2.72771	0.00105592
			2.72689	0.00140604
		Homo sapiens clone DNA57695 GVEI466 (UNQ466) mRNA, complete cds. [AY358662]	2.72276	0.00222265
PRKACB	protein kinase cAMP-activated catalytic subunit beta	Homo sapiens protein kinase cAMP-activated catalytic subunit beta (PRKACB), transcript variant 12, mRNA [NM_001300917]	2.72146	0.0158764
DST	dystonin	dystonin [Source:HGNC Symbol;Acc:HGNC:1090] [ENST00000439203]	2.71693	0.00177891
MAGI1-IT1	MAGI1 intronic transcript 1	Homo sapiens MAGI1 intronic transcript 1 (MAGI1-IT1), long non-coding RNA [NR_145422]	2.71345	0.0374439
AMBRA1	autophagy and beclin 1 regulator 1	Homo sapiens autophagy and beclin 1 regulator 1 (AMBRA1), transcript variant 4, mRNA [NM_001300731]	2.71303	0.00729578
MAP3K13	mitogen-activated protein kinase kinase kinase 13	mitogen-activated protein kinase kinase kinase 13 [Source:HGNC Symbol;Acc:HGNC:6852] [ENST00000455188]	2.71192	0.00753343
FAP	fibroblast activation protein alpha	Homo sapiens fibroblast activation protein alpha (FAP), transcript variant 1, mRNA [NM_004460]	2.71084	8.10712e-07
CEACAM4	carcinoembryonic antigen related cell adhesion molecule 4	Homo sapiens carcinoembryonic antigen related cell adhesion molecule 4 (CEACAM4), transcript variant 4, mRNA [NM_001362495]	2.70352	0.00298826
PDLIM7	PDZ and LIM domain 7	Homo sapiens PDZ and LIM domain 7 (PDLIM7), transcript variant 4, mRNA [NM_213636]	2.702	3.84259e-08
STIMATE	STIM activating enhancer	Homo sapiens STIM activating enhancer (STIMATE), mRNA [NM_198563]	2.69912	2.54719e-08
PP7080	uncharacterized LOC25845	Homo sapiens uncharacterized LOC25845 (PP7080), long non-coding RNA [NR_024158]	2.69509	6.47617e-08
			2.69216	6.6712e-07
RAB42	RAB42, member RAS oncogene family	Homo sapiens RAB42, member RAS oncogene family (RAB42), transcript variant 2, mRNA [NM_152304]	2.69028	2.35321e-06
FLT4	fms related tyrosine kinase 4	Homo sapiens fms related tyrosine kinase 4 (FLT4), transcript variant 2, mRNA [NM_002020]	2.68962	0.000944707
		novel transcript [ENST00000457720]	2.68945	0.00318409
SEMA5A	semaphorin 5A	Homo sapiens semaphorin 5A (SEMA5A), mRNA [NM_003966]	2.68929	5.39216e-09
XLOC_l2_013120		BROAD Institute lincRNA (XLOC_l2_013120), lincRNA [TCONS_l2_00024915]	2.68174	0.00744462
SBSPON	somatomedin B and thrombospondin type 1 domain containing	Homo sapiens somatomedin B and thrombospondin type 1 domain containing (SBSPON), mRNA [NM_153225]	2.67511	5.06275e-10
APOL1	apolipoprotein L1	Homo sapiens apolipoprotein L1 (APOL1), transcript variant 2, mRNA [NM_145343]	2.67296	7.47032e-09
IRF9	interferon regulatory factor 9	Homo sapiens interferon regulatory factor 9 (IRF9), mRNA [NM_006084]	2.67233	3.74023e-08
		Homo sapiens mRNA; cDNA DKFZp586J1922 (from clone DKFZp586J1922) [AL110203]	2.66732	0.0232092
CLCA2	chloride channel accessory 2	Homo sapiens chloride channel accessory 2 (CLCA2), mRNA [NM_006536]	2.66518	0.0164751
			2.66315	0.00784914
CMTR1	cap methyltransferase 1	Homo sapiens cap methyltransferase 1 (CMTR1), mRNA [NM_015050]	2.66058	4.38377e-08
		Q71V99_HUMAN (Q71V99) Cyclophilin , partial (12%) [THC2560329]	2.65635	0.0275119
lnc-OR6B2-1	lnc-OR6B2-1:1	LNCipedia lincRNA (lnc-OR6B2-1), lincRNA [lnc-OR6B2-1:1]	2.65616	0.0001512
GPX2	glutathione peroxidase 2	Homo sapiens glutathione peroxidase 2 (GPX2), transcript variant 1, mRNA [NM_002083]	2.6559	4.41442e-06
PDE4DIP	phosphodiesterase 4D interacting protein	Homo sapiens phosphodiesterase 4D interacting protein (PDE4DIP), transcript variant 3, mRNA [NM_022359]	2.65534	6.02753e-06
RFX5	regulatory factor X5	Homo sapiens regulatory factor X5 (RFX5), transcript variant 1, mRNA [NM_000449]	2.65236	1.98437e-09
LOC105374187	uncharacterized LOC105374187	PREDICTED: Homo sapiens uncharacterized LOC105374187 (LOC105374187), transcript variant X1, ncRNA [XR_001740993]	2.6519	1.17577e-06
C17orf51	chromosome 17 open reading frame 51	Homo sapiens chromosome 17 open reading frame 51 (C17orf51), mRNA [NM_001113434]	2.64602	2.08772e-09
KDELC2	KDEL motif containing 2	Homo sapiens KDEL motif containing 2 (KDELC2), transcript variant 3, mRNA [NM_001363503]	2.64378	5.98774e-06
SYT4	synaptotagmin 4	Homo sapiens synaptotagmin 4 (SYT4), mRNA [NM_020783]	2.64321	0.000370785
			2.64264	0.0383465
PKIG	cAMP-dependent protein kinase inhibitor gamma	Homo sapiens cAMP-dependent protein kinase inhibitor gamma (PKIG), transcript variant 1, mRNA [NM_181805]	2.63969	5.48709e-07
NRARP	NOTCH regulated ankyrin repeat protein	Homo sapiens NOTCH regulated ankyrin repeat protein (NRARP), mRNA [NM_001004354]	2.63781	0.00245456
MUC2	mucin 2, oligomeric mucus/gel-forming	Homo sapiens mucin 2, oligomeric mucus/gel-forming (MUC2), mRNA [NM_002457]	2.63576	5.807e-07
SNORA74B	small nucleolar RNA, H/ACA box 74B	Homo sapiens small nucleolar RNA, H/ACA box 74B (SNORA74B), small nucleolar RNA [NR_002988]	2.62981	0.000164195
LGALS9C	galectin 9C	Homo sapiens galectin 9C (LGALS9C), mRNA [NM_001040078]	2.62846	1.20796e-08
CLDN14	claudin 14	Homo sapiens claudin 14 (CLDN14), transcript variant 1, mRNA [NM_144492]	2.62841	1.38895e-05
EHF	ETS homologous factor	Homo sapiens ETS homologous factor (EHF), transcript variant 2, mRNA [NM_012153]	2.6264	4.52941e-09
DAGLA	diacylglycerol lipase alpha	Homo sapiens diacylglycerol lipase alpha (DAGLA), mRNA [NM_006133]	2.62418	4.48117e-08
			2.62361	0.000248046
BMP2K	BMP2 inducible kinase	Homo sapiens BMP2 inducible kinase (BMP2K), transcript variant 2, mRNA [NM_017593]	2.62355	2.24816e-06
			2.6235	0.00537157
ITGA10	integrin subunit alpha 10	Homo sapiens integrin subunit alpha 10 (ITGA10), transcript variant 1, mRNA [NM_003637]	2.62347	0.00374466
			2.61871	0.01716
ZSWIM6	zinc finger SWIM-type containing 6	Homo sapiens mRNA; cDNA DKFZp779P0344 (from clone DKFZp779P0344). [BX648543]	2.6172	0.0162533
C2CD4B	C2 calcium dependent domain containing 4B	Homo sapiens C2 calcium dependent domain containing 4B (C2CD4B), mRNA [NM_001007595]	2.61509	2.6718e-09
LOC105369890	uncharacterized LOC105369890	PREDICTED: Homo sapiens uncharacterized LOC105369890 (LOC105369890), ncRNA [XR_001749246]	2.61438	2.43538e-06
RBM43	RNA binding motif protein 43	Homo sapiens RNA binding motif protein 43 (RBM43), mRNA [NM_198557]	2.61436	3.28362e-07
C17orf51	chromosome 17 open reading frame 51	Homo sapiens chromosome 17 open reading frame 51 (C17orf51), mRNA [NM_001113434]	2.61362	5.33449e-08
HOPX	HOP homeobox	Homo sapiens HOP homeobox (HOPX), transcript variant 2, mRNA [NM_139211]	2.61348	0.00283568
ISG20	interferon stimulated exonuclease gene 20	Homo sapiens interferon stimulated exonuclease gene 20 (ISG20), transcript variant 1, mRNA [NM_002201]	2.61206	3.02016e-07
SOCS2-AS1	SOCS2 antisense RNA 1	Homo sapiens SOCS2 antisense RNA 1 (SOCS2-AS1), long non-coding RNA [NR_038263]	2.60863	0.0249095
ABL2	ABL proto-oncogene 2, non-receptor tyrosine kinase	Homo sapiens ABL proto-oncogene 2, non-receptor tyrosine kinase (ABL2), transcript variant b, mRNA [NM_007314]	2.60319	0.000332402
SYNE2	spectrin repeat containing nuclear envelope protein 2	Homo sapiens spectrin repeat containing nuclear envelope protein 2 (SYNE2), transcript variant 1, mRNA [NM_015180]	2.59922	2.40242e-07
LOC105371734	uncharacterized LOC105371734	PREDICTED: Homo sapiens uncharacterized LOC105371734 (LOC105371734), ncRNA [XR_934677]	2.59804	4.43867e-05
RAB19	RAB19, member RAS oncogene family	Homo sapiens RAB19, member RAS oncogene family (RAB19), mRNA [NM_001008749]	2.59726	5.75306e-06
ZBBX	zinc finger B-box domain containing	Homo sapiens zinc finger B-box domain containing (ZBBX), transcript variant 2, mRNA [NM_024687]	2.59725	1.84072e-05
			2.59385	0.015469
LOC100287290	cytokine receptor CRL2	PREDICTED: Homo sapiens cytokine receptor CRL2 (LOC100287290), transcript variant X9, misc_RNA [XR_001740513]	2.59345	0.00233864
KCNC1	potassium voltage-gated channel subfamily C member 1	Homo sapiens potassium voltage-gated channel subfamily C member 1 (KCNC1), transcript variant 2, mRNA [NM_004976]	2.59054	1.4846e-05
HCG26	HLA complex group 26	Homo sapiens HLA complex group 26 (HCG26), long non-coding RNA [NR_002812]	2.58983	0.000144928
		novel transcript [ENST00000415513]	2.5855	1.13511e-05
LOC100130449	uncharacterized LOC100130449	Homo sapiens uncharacterized LOC100130449 (LOC100130449), mRNA [NM_001359125]	2.58167	4.34438e-09
SAMHD1	SAM and HD domain containing deoxynucleoside triphosphate triphosphohydrolase 1	Homo sapiens SAM and HD domain containing deoxynucleoside triphosphate triphosphohydrolase 1 (SAMHD1), transcript variant 1, mRNA [NM_015474]	2.58138	8.22253e-07
			2.58038	3.97638e-05
LINC01443	long intergenic non-protein coding RNA 1443	Homo sapiens long intergenic non-protein coding RNA 1443 (LINC01443), long non-coding RNA [NR_104164]	2.57752	9.57369e-06
			2.57458	0.000930577
P2RX1	purinergic receptor P2X 1	Homo sapiens purinergic receptor P2X 1 (P2RX1), mRNA [NM_002558]	2.57418	0.00109322
GCG	glucagon	Homo sapiens glucagon (GCG), mRNA [NM_002054]	2.57399	7.38809e-06
CRACR2A	calcium release activated channel regulator 2A	Homo sapiens calcium release activated channel regulator 2A (CRACR2A), transcript variant 3, mRNA [NM_032680]	2.57097	4.08276e-07
PDP1	pyruvate dehyrogenase phosphatase catalytic subunit 1	Homo sapiens pyruvate dehyrogenase phosphatase catalytic subunit 1 (PDP1), transcript variant 2, mRNA [NM_001161779]	2.56818	1.20715e-05
TICAM1	toll like receptor adaptor molecule 1	Homo sapiens toll like receptor adaptor molecule 1 (TICAM1), mRNA [NM_182919]	2.56732	1.24918e-07
		Homo sapiens cDNA FLJ35102 fis, clone PLACE6006474, weakly similar to ADHESIVE PLAQUE MATRIX PROTEIN PRECURSOR. [AK092421]	2.56649	8.22253e-07
CTB-49A3.2	uncharacterized CTB-49A3.2	PREDICTED: Homo sapiens uncharacterized CTB-49A3.2 (CTB-49A3.2), ncRNA [XR_001742887]	2.56525	0.000340236
LRP12	LDL receptor related protein 12	Homo sapiens LDL receptor related protein 12 (LRP12), transcript variant 1, mRNA [NM_013437]	2.56239	6.27444e-06
KIF1B	kinesin family member 1B	Homo sapiens kinesin family member 1B (KIF1B), transcript variant 2, mRNA [NM_183416]	2.56025	0.000575181
ADCY7	adenylate cyclase 7	Homo sapiens adenylate cyclase 7 (ADCY7), transcript variant 1, mRNA [NM_001114]	2.56022	0.000684504
SST	somatostatin	Homo sapiens somatostatin (SST), mRNA [NM_001048]	2.55942	4.26085e-05
PARP11	poly(ADP-ribose) polymerase family member 11	Homo sapiens poly(ADP-ribose) polymerase family member 11 (PARP11), transcript variant 1, mRNA [NM_020367]	2.55571	0.000136662
CA3-AS1	CA3 antisense RNA 1	Homo sapiens CA3 antisense RNA 1 (CA3-AS1), transcript variant 1, long non-coding RNA [NR_121630]	2.55348	1.45919e-07
DAO	D-amino acid oxidase	Homo sapiens D-amino acid oxidase (DAO), mRNA [NM_001917]	2.55281	5.90417e-07
GPX8	glutathione peroxidase 8 (putative)	Homo sapiens glutathione peroxidase 8 (putative) (GPX8), transcript variant 1, mRNA [NM_001008397]	2.5527	7.65735e-08
ESPL1	extra spindle pole bodies like 1, separase	Homo sapiens extra spindle pole bodies like 1, separase (ESPL1), mRNA [NM_012291]	2.55034	1.16959e-06
LOC105374674	uncharacterized LOC105374674	PREDICTED: Homo sapiens uncharacterized LOC105374674 (LOC105374674), ncRNA [XR_940107]	2.54832	3.66122e-05
HOXC4	homeobox C4	Homo sapiens homeobox C4 (HOXC4), transcript variant 1, mRNA [NM_014620]	2.54578	0.00264789
LOC105371267	p53-regulated lncRNA 1	Homo sapiens p53-regulated lncRNA 1 (LOC105371267), transcript variant 1, long non-coding RNA [NR_147075]	2.54569	0.000863083
C17orf67	chromosome 17 open reading frame 67	Homo sapiens chromosome 17 open reading frame 67 (C17orf67), mRNA [NM_001085430]	2.54542	0.00166886
PTPRK	protein tyrosine phosphatase, receptor type K	protein tyrosine phosphatase, receptor type K [Source:HGNC Symbol;Acc:HGNC:9674] [ENST00000495748]	2.54299	0.000179415
C17orf51	chromosome 17 open reading frame 51	Homo sapiens chromosome 17 open reading frame 51 (C17orf51), mRNA [NM_001113434]	2.5429	6.71697e-08
KLK10	kallikrein related peptidase 10	Homo sapiens kallikrein related peptidase 10 (KLK10), transcript variant 1, mRNA [NM_002776]	2.5411	4.63268e-07
LGALS9	galectin 9	Homo sapiens galectin 9 (LGALS9), transcript variant 1, mRNA [NM_009587]	2.53894	4.5364e-07
IRF8	interferon regulatory factor 8	Homo sapiens interferon regulatory factor 8 (IRF8), transcript variant 2, mRNA [NM_002163]	2.53863	3.71453e-09
EPN3	epsin 3	Homo sapiens epsin 3 (EPN3), mRNA [NM_017957]	2.53755	4.13492e-07
SP100	SP100 nuclear antigen	Homo sapiens SP100 nuclear antigen (SP100), transcript variant 2, mRNA [NM_003113]	2.53675	8.52736e-08
LENG9	leukocyte receptor cluster member 9	Homo sapiens leukocyte receptor cluster member 9 (LENG9), transcript variant 1, mRNA [NM_198988]	2.53665	0.00278927
FMR1-AS1	FMR1 antisense RNA 1	Homo sapiens FMR1 antisense RNA 1 (FMR1-AS1), transcript variant 1, long non-coding RNA [NR_024499]	2.53569	0.00447636
BMP2K	BMP2 inducible kinase	Homo sapiens BMP2 inducible kinase (BMP2K), transcript variant 2, mRNA [NM_017593]	2.53301	3.82841e-08
ZNF275	zinc finger protein 275	Homo sapiens zinc finger protein 275 (ZNF275), mRNA [NM_001080485]	2.53259	3.63863e-06
STX2	syntaxin 2	Homo sapiens syntaxin 2 (STX2), transcript variant 1, mRNA [NM_001980]	2.53244	0.000182206
UGT8	UDP glycosyltransferase 8	Homo sapiens UDP glycosyltransferase 8 (UGT8), transcript variant 2, mRNA [NM_003360]	2.53211	2.08298e-10
		Q7QGE4_ANOGA (Q7QGE4) ENSANGP00000015281 (Fragment), partial (6%) [THC2639487]	2.52964	0.0335898
		family with sequence similarity 21 member F, pseudogene [Source:HGNC Symbol;Acc:HGNC:45011] [ENST00000426241]	2.526	1.6374e-07
SIRPA	signal regulatory protein alpha	Homo sapiens signal regulatory protein alpha (SIRPA), transcript variant 1, mRNA [NM_001040022]	2.5257	0.000188217
			2.52447	0.00091451
MIER3	MIER family member 3	Homo sapiens MIER family member 3 (MIER3), transcript variant 3, mRNA [NM_152622]	2.5214	1.396e-05
FER1L6	fer-1 like family member 6	Homo sapiens fer-1 like family member 6 (FER1L6), mRNA [NM_001039112]	2.52095	0.00423723
LOC101926887	uncharacterized LOC101926887	PREDICTED: Homo sapiens uncharacterized LOC101926887 (LOC101926887), transcript variant X5, ncRNA [XR_946185]	2.51978	0.00604081
PPY2P	pancreatic polypeptide 2, pseudogene	Homo sapiens pancreatic polypeptide 2, pseudogene (PPY2P), non-coding RNA [NR_002181]	2.51972	4.83063e-06
LOC105378663	uncharacterized LOC105378663	Homo sapiens uncharacterized LOC105378663 (LOC105378663), long non-coding RNA [NR_135048]	2.51813	6.11737e-07
			2.51794	0.0145882
HS1BP3	HCLS1 binding protein 3	HCLS1 binding protein 3 [Source:HGNC Symbol;Acc:HGNC:24979] [ENST00000402541]	2.51761	0.000107499
LRRC37A2	leucine rich repeat containing 37 member A2	Homo sapiens leucine rich repeat containing 37 member A2 (LRRC37A2), mRNA [NM_001006607]	2.5138	2.04446e-05
SLC16A7	solute carrier family 16 member 7	Homo sapiens solute carrier family 16 member 7 (SLC16A7), transcript variant 3, mRNA [NM_004731]	2.51338	0.00308629
CA7	carbonic anhydrase 7	Homo sapiens carbonic anhydrase 7 (CA7), transcript variant 2, mRNA [NM_001014435]	2.5133	0.000731589
			2.51133	0.000241293
lnc-ETAA1-2	lnc-ETAA1-2:1	LNCipedia lincRNA (lnc-ETAA1-2), lincRNA [lnc-ETAA1-2:1]	2.50789	0.000223776
TBPL2	TATA-box binding protein like 2	Homo sapiens TATA-box binding protein like 2 (TBPL2), mRNA [NM_199047]	2.50654	0.00572125
C5orf56	chromosome 5 open reading frame 56	chromosome 5 open reading frame 56 [Source:HGNC Symbol;Acc:HGNC:33838] [ENST00000337752]	2.50565	0.00550167
BMP2K	BMP2 inducible kinase	Homo sapiens BMP2 inducible kinase (BMP2K), transcript variant 1, mRNA [NM_198892]	2.50562	9.04396e-09
GDPD3	glycerophosphodiester phosphodiesterase domain containing 3	Homo sapiens glycerophosphodiester phosphodiesterase domain containing 3 (GDPD3), mRNA [NM_024307]	2.50524	4.35767e-07
PLCG2	phospholipase C gamma 2	Homo sapiens phospholipase C gamma 2 (PLCG2), mRNA [NM_002661]	2.50417	2.92378e-06
PSMG3-AS1	PSMG3 antisense RNA 1 (head to head)	Homo sapiens PSMG3 antisense RNA 1 (head to head) (PSMG3-AS1), transcript variant 1, long non-coding RNA [NR_027329]	2.49859	9.93425e-06
BAALC	BAALC, MAP3K1 and KLF4 binding	Homo sapiens BAALC, MAP3K1 and KLF4 binding (BAALC), transcript variant 3, mRNA [NM_001364874]	2.4951	0.000139938
AAK1	AP2 associated kinase 1	Homo sapiens AP2 associated kinase 1 (AAK1), mRNA [NM_014911]	2.49386	0.00503024
			2.49105	0.00460739
SHLD2	shieldin complex subunit 2	Homo sapiens shieldin complex subunit 2 (SHLD2), transcript variant 2, mRNA [NM_019054]	2.491	2.27771e-06
		Homo sapiens cDNA FLJ26912 fis, clone RCT02392. [AK130422]	2.49019	0.0300986
ST3GAL3	ST3 beta-galactoside alpha-2,3-sialyltransferase 3	Homo sapiens ST3 beta-galactoside alpha-2,3-sialyltransferase 3 (ST3GAL3), transcript variant 1, mRNA [NM_174963]	2.48992	1.10553e-06
OSBPL6	oxysterol binding protein like 6	Homo sapiens oxysterol binding protein like 6 (OSBPL6), transcript variant 1, mRNA [NM_032523]	2.48965	8.23306e-06
ARHGAP17	Rho GTPase activating protein 17	Rho GTPase activating protein 17 [Source:HGNC Symbol;Acc:HGNC:18239] [ENST00000573703]	2.48765	0.00871836
CDKL1	cyclin dependent kinase like 1	Homo sapiens cyclin dependent kinase like 1 (CDKL1), transcript variant 1, mRNA [NM_004196]	2.48611	3.55426e-05
ODF3B	outer dense fiber of sperm tails 3B	Homo sapiens outer dense fiber of sperm tails 3B (ODF3B), mRNA [NM_001014440]	2.4846	1.09426e-06
MIER3	MIER family member 3	Homo sapiens MIER family member 3 (MIER3), transcript variant 3, mRNA [NM_152622]	2.48422	4.243e-05
TEX101	testis expressed 101	Homo sapiens testis expressed 101 (TEX101), transcript variant 1, mRNA [NM_031451]	2.47967	0.00829347
NWD2	NACHT and WD repeat domain containing 2	Homo sapiens NACHT and WD repeat domain containing 2 (NWD2), mRNA [NM_001144990]	2.47909	0.00100302
RNASE1	ribonuclease A family member 1, pancreatic	Homo sapiens ribonuclease A family member 1, pancreatic (RNASE1), transcript variant 3, mRNA [NM_198232]	2.47799	2.14422e-09
KCNB2	potassium voltage-gated channel subfamily B member 2	Homo sapiens potassium voltage-gated channel subfamily B member 2 (KCNB2), mRNA [NM_004770]	2.47683	0.0012297
NOS2P3	nitric oxide synthase 2 pseudogene 3	Homo sapiens nitric oxide synthase 2 pseudogene 3 (NOS2P3), non-coding RNA [NR_144552]	2.47633	0.0289006
B3GNT6	UDP-GlcNAc:betaGal beta-1,3-N-acetylglucosaminyltransferase 6	Homo sapiens UDP-GlcNAc:betaGal beta-1,3-N-acetylglucosaminyltransferase 6 (B3GNT6), mRNA [NM_138706]	2.47611	7.90259e-07
lnc-INADL-2	lnc-INADL-2:1	Homo sapiens mRNA, chromosome 1 specific transcript KIAA0485. [AB007954]	2.47461	1.65783e-05
PRKRA-AS1	PRKRA antisense RNA 1	Homo sapiens uncharacterized LOC101927027 (LOC101927027), transcript variant 2, long non-coding RNA [NR_110205]	2.47385	0.00102147
GPR180	G protein-coupled receptor 180	Homo sapiens G protein-coupled receptor 180 (GPR180), mRNA [NM_180989]	2.47173	6.26936e-09
2001-03-01	mitochondrial amidoxime reducing component 1	Homo sapiens mitochondrial amidoxime reducing component 1 (MARC1), mRNA [NM_022746]	2.47148	2.43196e-07
MIPEPP3	mitochondrial intermediate peptidase pseudogene 3	Homo sapiens cDNA FLJ33446 fis, clone BRAMY1000095. [AK090765]	2.47035	3.08423e-06
REP15	RAB15 effector protein	Homo sapiens RAB15 effector protein (REP15), mRNA [NM_001029874]	2.47005	1.77186e-07
ARHGAP42	Rho GTPase activating protein 42	Homo sapiens Rho GTPase activating protein 42 (ARHGAP42), mRNA [NM_152432]	2.46727	7.99281e-06
NUTM2F	NUT family member 2F	Homo sapiens NUT family member 2F (NUTM2F), mRNA [NM_017561]	2.46714	0.0072243
S100P	S100 calcium binding protein P	Homo sapiens S100 calcium binding protein P (S100P), mRNA [NM_005980]	2.46704	5.66457e-08
PHF11	PHD finger protein 11	Homo sapiens PHD finger protein 11 (PHF11), transcript variant 1, mRNA [NM_001040443]	2.46664	4.16832e-08
MIATNB	MIAT neighbor	MIAT neighbor [Source:HGNC Symbol;Acc:HGNC:50731] [ENST00000444388]	2.4659	4.55507e-09
FAM107B	family with sequence similarity 107 member B	Homo sapiens family with sequence similarity 107 member B (FAM107B), transcript variant 1, mRNA [NM_001282695]	2.46497	3.36162e-08
			2.4646	0.0259062
C5orf56	chromosome 5 open reading frame 56	chromosome 5 open reading frame 56 [Source:HGNC Symbol;Acc:HGNC:33838] [ENST00000378947]	2.464	0.00469949
ABL2	ABL proto-oncogene 2, non-receptor tyrosine kinase	Homo sapiens ABL proto-oncogene 2, non-receptor tyrosine kinase (ABL2), transcript variant b, mRNA [NM_007314]	2.46335	0.000266175
MYLK	myosin light chain kinase	Homo sapiens myosin light chain kinase (MYLK), transcript variant 3A, mRNA [NM_053027]	2.45886	0.000635976
LEFTY1	left-right determination factor 1	Homo sapiens left-right determination factor 1 (LEFTY1), mRNA [NM_020997]	2.4578	0.000465758
CDKL1	cyclin dependent kinase like 1	Homo sapiens cyclin dependent kinase like 1 (CDKL1), transcript variant 1, mRNA [NM_004196]	2.45665	4.37683e-07
GSDMB	gasdermin B	Homo sapiens gasdermin B (GSDMB), transcript variant 3, mRNA [NM_001165958]	2.45416	6.89803e-07
KRT18	keratin 18	Homo sapiens keratin 18 (KRT18), transcript variant 1, mRNA [NM_000224]	2.45392	6.7132e-11
			2.45303	0.00864568
TMEM173	transmembrane protein 173	Homo sapiens transmembrane protein 173 (TMEM173), transcript variant 1, mRNA [NM_198282]	2.45301	1.76978e-08
RASAL2	RAS protein activator like 2	Homo sapiens RAS protein activator like 2 (RASAL2), transcript variant 2, mRNA [NM_170692]	2.45289	3.45903e-08
KCNS3	potassium voltage-gated channel modifier subfamily S member 3	Homo sapiens potassium voltage-gated channel modifier subfamily S member 3 (KCNS3), transcript variant 1, mRNA [NM_002252]	2.45109	5.83125e-09
NCF2	neutrophil cytosolic factor 2	Homo sapiens neutrophil cytosolic factor 2 (NCF2), transcript variant 1, mRNA [NM_000433]	2.44969	4.17807e-07
EPS15	epidermal growth factor receptor pathway substrate 15	epidermal growth factor receptor pathway substrate 15 [Source:HGNC Symbol;Acc:HGNC:3419] [ENST00000371727]	2.44862	0.0202204
AGPAT4	1-acylglycerol-3-phosphate O-acyltransferase 4	Homo sapiens 1-acylglycerol-3-phosphate O-acyltransferase 4 (AGPAT4), mRNA [NM_020133]	2.44671	0.00858603
SPINK4	serine peptidase inhibitor, Kazal type 4	Homo sapiens serine peptidase inhibitor, Kazal type 4 (SPINK4), mRNA [NM_014471]	2.44445	6.97753e-06
MUCL3	mucin like 3	Homo sapiens mucin like 3 (MUCL3), mRNA [NM_080870]	2.44414	0.000100166
			2.44366	0.0097253
PXK	PX domain containing serine/threonine kinase like	Homo sapiens PX domain containing serine/threonine kinase like (PXK), transcript variant 1, mRNA [NM_017771]	2.44314	6.26936e-09
ELOVL7	ELOVL fatty acid elongase 7	Homo sapiens ELOVL fatty acid elongase 7 (ELOVL7), transcript variant 1, mRNA [NM_024930]	2.44155	3.22147e-08
ZBTB40	zinc finger and BTB domain containing 40	Homo sapiens zinc finger and BTB domain containing 40 (ZBTB40), transcript variant 3, mRNA [NM_001330398]	2.44072	0.000616393
ZNF780B	zinc finger protein 780B	Homo sapiens zinc finger protein 780B (ZNF780B), mRNA [NM_001005851]	2.44006	6.80467e-05
NT5C2	5'-nucleotidase, cytosolic II	Homo sapiens 5'-nucleotidase, cytosolic II (NT5C2), transcript variant 1, mRNA [NM_012229]	2.43822	3.7613e-09
ZNF407	zinc finger protein 407	PREDICTED: Homo sapiens zinc finger protein 407 (ZNF407), transcript variant X2, mRNA [XM_011526068]	2.43771	0.0330113
RASSF10	Ras association domain family member 10	Homo sapiens Ras association domain family member 10 (RASSF10), mRNA [NM_001080521]	2.43764	0.0476103
lnc-GOLGA8J-2	lnc-GOLGA8J-2:1	Homo sapiens cDNA FLJ42952 fis, clone BRSTN2008283. [AK124942]	2.43705	0.000504298
XLOC_l2_003627		BROAD Institute lincRNA (XLOC_l2_003627), lincRNA [TCONS_l2_00006718]	2.43519	2.02912e-05
ARHGEF4	Rho guanine nucleotide exchange factor 4	Homo sapiens Rho guanine nucleotide exchange factor 4 (ARHGEF4), transcript variant 2, mRNA [NM_032995]	2.43426	0.00220558
ANKRD20A21P	ankyrin repeat domain 20 family member A21, pseudogene	ankyrin repeat domain 20 family member A21, pseudogene [Source:HGNC Symbol;Acc:HGNC:52329] [ENST00000611282]	2.43381	0.017883
ZCCHC2	zinc finger CCHC-type containing 2	Homo sapiens zinc finger CCHC-type containing 2 (ZCCHC2), transcript variant 1, mRNA [NM_017742]	2.43359	2.29466e-07
WWC1	WW and C2 domain containing 1	Homo sapiens WW and C2 domain containing 1 (WWC1), transcript variant 3, mRNA [NM_015238]	2.43214	9.67446e-10
SP140	SP140 nuclear body protein	Homo sapiens SP140 nuclear body protein (SP140), transcript variant 1, mRNA [NM_007237]	2.43169	1.10616e-05
RASAL2	RAS protein activator like 2	Homo sapiens RAS protein activator like 2 (RASAL2), transcript variant 2, mRNA [NM_170692]	2.43156	5.04181e-05
		Q63NP9_BURPS (Q63NP9) Lysine decarboxylase family protein, partial (11%) [THC2635630]	2.4308	0.00510499
IL33	interleukin 33	Homo sapiens interleukin 33 (IL33), transcript variant 1, mRNA [NM_033439]	2.42963	2.88886e-07
FOSB	FosB proto-oncogene, AP-1 transcription factor subunit	Homo sapiens FosB proto-oncogene, AP-1 transcription factor subunit (FOSB), transcript variant 1, mRNA [NM_006732]	2.42869	0.00996483
MUC12	mucin 12, cell surface associated	Homo sapiens mucin 12, cell surface associated (MUC12), mRNA [NM_001164462]	2.42753	0.000307284
SMG7	SMG7, nonsense mediated mRNA decay factor	SMG7, nonsense mediated mRNA decay factor [Source:HGNC Symbol;Acc:HGNC:16792] [ENST00000367538]	2.42439	0.0126358
lnc-UGT8-1	lnc-UGT8-1:1	LNCipedia lincRNA (lnc-UGT8-1), lincRNA [lnc-UGT8-1:1]	2.42163	0.00351126
		novel transcript (LOC100132318) [ENST00000441217]	2.41832	0.0139808
ANKRD20A12P	ankyrin repeat domain 20 family member A12, pseudogene	Homo sapiens ankyrin repeat domain 20 family member A12, pseudogene (ANKRD20A12P), non-coding RNA [NR_046228]	2.41802	0.0133967
SLC1A4	solute carrier family 1 member 4	Homo sapiens solute carrier family 1 member 4 (SLC1A4), transcript variant 1, mRNA [NM_003038]	2.41725	2.93953e-06
UBQLNL	ubiquilin like	Homo sapiens ubiquilin like (UBQLNL), mRNA [NM_145053]	2.41674	0.0121895
SMG5	SMG5, nonsense mediated mRNA decay factor	Homo sapiens SMG5, nonsense mediated mRNA decay factor (SMG5), transcript variant 2, mRNA [NM_001323614]	2.4153	3.09931e-05
C17orf51	chromosome 17 open reading frame 51	Homo sapiens chromosome 17 open reading frame 51 (C17orf51), mRNA [NM_001113434]	2.41526	1.53031e-09
FSIP2	fibrous sheath interacting protein 2	Homo sapiens fibrous sheath interacting protein 2 (FSIP2), mRNA [NM_173651]	2.41519	0.00757008
RAPGEF2	Rap guanine nucleotide exchange factor 2	Homo sapiens Rap guanine nucleotide exchange factor 2 (RAPGEF2), transcript variant 3, mRNA [NM_001351726]	2.41396	1.14823e-06
EREG	epiregulin	Homo sapiens epiregulin (EREG), mRNA [NM_001432]	2.41341	1.04519e-05
lnc-C10orf126-2	lnc-C10orf126-2:1	LNCipedia lincRNA (lnc-C10orf126-2), lincRNA [lnc-C10orf126-2:1]	2.40842	0.00248368
CD274	CD274 molecule	Homo sapiens CD274 molecule (CD274), transcript variant 1, mRNA [NM_014143]	2.40827	0.0004761
		Homo sapiens hypothetical protein LOC151878, mRNA (cDNA clone IMAGE:3844647), partial cds. [BC014063]	2.40817	0.0427664
PAFAH1B2	platelet activating factor acetylhydrolase 1b catalytic subunit 2	Homo sapiens platelet activating factor acetylhydrolase 1b catalytic subunit 2 (PAFAH1B2), transcript variant 2, mRNA [NM_001184746]	2.40563	0.00585643
P2RY1	purinergic receptor P2Y1	Homo sapiens purinergic receptor P2Y1 (P2RY1), mRNA [NM_002563]	2.40563	1.02579e-08
LRRC56	leucine rich repeat containing 56	Homo sapiens leucine rich repeat containing 56 (LRRC56), mRNA [NM_198075]	2.40496	2.32356e-07
SPTLC3	serine palmitoyltransferase long chain base subunit 3	Homo sapiens serine palmitoyltransferase long chain base subunit 3 (SPTLC3), transcript variant 1, mRNA [NM_018327]	2.40308	6.11364e-06
			2.40188	0.000426316
DOCK4	dedicator of cytokinesis 4	Homo sapiens dedicator of cytokinesis 4 (DOCK4), transcript variant 1, mRNA [NM_014705]	2.39639	2.26624e-05
ABLIM2	actin binding LIM protein family member 2	Homo sapiens actin binding LIM protein family member 2 (ABLIM2), transcript variant 7, mRNA [NM_001130088]	2.39543	1.11857e-07
BAGE4	BAGE family member 4	Homo sapiens BAGE family member 4 (BAGE4), mRNA [NM_181704]	2.39482	0.015393
PNLIPRP1	pancreatic lipase related protein 1	Homo sapiens pancreatic lipase related protein 1 (PNLIPRP1), transcript variant 1, mRNA [NM_006229]	2.39364	0.000286236
FOLH1	folate hydrolase 1	Homo sapiens folate hydrolase 1 (FOLH1), transcript variant 4, mRNA [NM_001193472]	2.39107	0.00451429
CXCR3	C-X-C motif chemokine receptor 3	Homo sapiens C-X-C motif chemokine receptor 3 (CXCR3), transcript variant 2, mRNA [NM_001142797]	2.39058	4.83086e-06
SFN	stratifin	Homo sapiens stratifin (SFN), mRNA [NM_006142]	2.38978	5.23962e-08
SLITRK5	SLIT and NTRK like family member 5	SLIT and NTRK like family member 5 [Source:HGNC Symbol;Acc:HGNC:20295] [ENST00000325089]	2.38899	0.00153707
HIRA	histone cell cycle regulator	Homo sapiens histone cell cycle regulator (HIRA), mRNA [NM_003325]	2.3887	1.50856e-06
			2.38657	0.0198281
OXR1	oxidation resistance 1	oxidation resistance 1 [Source:HGNC Symbol;Acc:HGNC:15822] [ENST00000497705]	2.38632	9.45872e-05
ANKRD20A5P	ankyrin repeat domain 20 family member A5, pseudogene	Homo sapiens ankyrin repeat domain 20 family member A5, pseudogene (ANKRD20A5P), non-coding RNA [NR_040113]	2.38537	0.0376107
lnc-RP5-915N17.9.1-1	lnc-RP5-915N17.9.1-1:1	LNCipedia lincRNA (lnc-RP5-915N17.9.1-1), lincRNA [lnc-RP5-915N17.9.1-1:1]	2.38507	0.00674618
LINC01752	long intergenic non-protein coding RNA 1752	Homo sapiens long intergenic non-protein coding RNA 1752 (LINC01752), long non-coding RNA [NR_110611]	2.38442	5.2292e-07
SLC7A6	solute carrier family 7 member 6	Homo sapiens solute carrier family 7 member 6 (SLC7A6), transcript variant 1, mRNA [NM_001076785]	2.38423	9.9927e-06
TRIM6	tripartite motif containing 6	Homo sapiens tripartite motif containing 6 (TRIM6), transcript variant 1, mRNA [NM_001003818]	2.38236	1.01021e-05
lnc-XBP1-1	lnc-XBP1-1:1	Q2N092_9STRA (Q2N092) Elicitin-like protein RAM5, partial (22%) [THC2751543]	2.37883	0.0110724
			2.37669	0.0229399
SVIL-AS1	SVIL antisense RNA 1	Homo sapiens SVIL antisense RNA 1 (SVIL-AS1), transcript variant 4, long non-coding RNA [NR_110923]	2.37626	7.6803e-09
B4GALNT3	beta-1,4-N-acetyl-galactosaminyltransferase 3	Homo sapiens beta-1,4-N-acetyl-galactosaminyltransferase 3 (B4GALNT3), mRNA [NM_173593]	2.37571	3.94018e-05
XLOC_l2_012953		BROAD Institute lincRNA (XLOC_l2_012953), lincRNA [TCONS_l2_00024711]	2.37529	3.88881e-07
		Homo sapiens clone pp9378 unknown mRNA. [AF289611]	2.37363	0.0021048
RAB3B	RAB3B, member RAS oncogene family	Homo sapiens RAB3B, member RAS oncogene family (RAB3B), mRNA [NM_002867]	2.37238	3.8344e-05
SSH1	slingshot protein phosphatase 1	Homo sapiens slingshot protein phosphatase 1 (SSH1), transcript variant 1, mRNA [NM_018984]	2.37153	3.54431e-06
lnc-COBLL1-1	lnc-COBLL1-1:1	LNCipedia lincRNA (lnc-COBLL1-1), lincRNA [lnc-COBLL1-1:1]	2.37093	0.0207183
HTRA1	HtrA serine peptidase 1	Homo sapiens HtrA serine peptidase 1 (HTRA1), mRNA [NM_002775]	2.37027	1.24913e-05
MSX2	msh homeobox 2	Homo sapiens msh homeobox 2 (MSX2), transcript variant 1, mRNA [NM_002449]	2.36876	0.00712256
ANKRD20A12P	ankyrin repeat domain 20 family member A12, pseudogene	Homo sapiens ankyrin repeat domain 20 family member A12, pseudogene (ANKRD20A12P), non-coding RNA [NR_046228]	2.36834	0.00792805
HRK	harakiri, BCL2 interacting protein	Homo sapiens harakiri, BCL2 interacting protein (HRK), transcript variant 1, mRNA [NM_003806]	2.36783	0.00521407
TLR4	toll like receptor 4	Homo sapiens toll like receptor 4 (TLR4), transcript variant 1, mRNA [NM_138554]	2.36781	2.84701e-07
RRBP1	ribosome binding protein 1	ribosome binding protein 1 [Source:HGNC Symbol;Acc:HGNC:10448] [ENST00000398782]	2.36746	3.80975e-07
HDAC9	histone deacetylase 9	Homo sapiens histone deacetylase 9 (HDAC9), transcript variant 1, mRNA [NM_058176]	2.36743	1.14251e-07
HNF4G	hepatocyte nuclear factor 4 gamma	Homo sapiens hepatocyte nuclear factor 4 gamma (HNF4G), transcript variant 1, mRNA [NM_004133]	2.36696	3.13775e-07
BTN3A1	butyrophilin subfamily 3 member A1	Homo sapiens butyrophilin subfamily 3 member A1 (BTN3A1), transcript variant 1, mRNA [NM_007048]	2.36633	3.50621e-09
EPB41L4A	erythrocyte membrane protein band 4.1 like 4A	Homo sapiens erythrocyte membrane protein band 4.1 like 4A (EPB41L4A), transcript variant 2, mRNA [NM_022140]	2.36471	3.49763e-06
PML	promyelocytic leukemia	Homo sapiens promyelocytic leukemia (PML), transcript variant 8, mRNA [NM_033247]	2.3599	1.60838e-06
IFIT1B	interferon induced protein with tetratricopeptide repeats 1B	Homo sapiens interferon induced protein with tetratricopeptide repeats 1B (IFIT1B), mRNA [NM_001010987]	2.35869	0.000960534
ZDHHC17	zinc finger DHHC-type containing 17	Homo sapiens zinc finger DHHC-type containing 17 (ZDHHC17), transcript variant 1, mRNA [NM_015336]	2.35866	2.79709e-05
NMI	N-myc and STAT interactor	Homo sapiens N-myc and STAT interactor (NMI), mRNA [NM_004688]	2.35789	5.36593e-08
CHRM4	cholinergic receptor muscarinic 4	cholinergic receptor muscarinic 4 [Source:HGNC Symbol;Acc:HGNC:1953] [ENST00000433765]	2.35714	0.000867384
SP140L	SP140 nuclear body protein like	Homo sapiens SP140 nuclear body protein like (SP140L), transcript variant 1, mRNA [NM_138402]	2.35675	0.00134608
MGAT3	mannosyl (beta-1,4-)-glycoprotein beta-1,4-N-acetylglucosaminyltransferase	Homo sapiens mannosyl (beta-1,4-)-glycoprotein beta-1,4-N-acetylglucosaminyltransferase (MGAT3), transcript variant 1, mRNA [NM_002409]	2.35599	0.000220132
LINC01022	long intergenic non-protein coding RNA 1022	Homo sapiens long intergenic non-protein coding RNA 1022 (LINC01022), long non-coding RNA [NR_132379]	2.35203	0.00109577
UPP1	uridine phosphorylase 1	Homo sapiens uridine phosphorylase 1 (UPP1), transcript variant 8, mRNA [NM_001362774]	2.35108	6.35316e-08
SLPI	secretory leukocyte peptidase inhibitor	Homo sapiens secretory leukocyte peptidase inhibitor (SLPI), mRNA [NM_003064]	2.35105	0.000116364
GAS2L1P2	growth arrest specific 2 like 1 pseudogene 2	Homo sapiens growth arrest specific 2 like 1 pseudogene 2 (GAS2L1P2), non-coding RNA [NR_002942]	2.35035	4.96894e-09
COL4A1	collagen type IV alpha 1 chain	Homo sapiens collagen type IV alpha 1 chain (COL4A1), transcript variant 1, mRNA [NM_001845]	2.34982	3.70917e-06
		novel transcript [ENST00000520646]	2.34962	0.0085414
SHISA5	shisa family member 5	Homo sapiens shisa family member 5 (SHISA5), transcript variant 1, mRNA [NM_016479]	2.34844	4.72074e-09
FBXO10	F-box protein 10	Homo sapiens F-box protein 10 (FBXO10), mRNA [NM_012166]	2.34678	3.01941e-07
AQP7	aquaporin 7	Homo sapiens aquaporin 7 (AQP7), transcript variant 2, mRNA [NM_001318156]	2.34594	0.000108964
HMCN2	hemicentin 2	Homo sapiens hemicentin 2 (HMCN2), mRNA [NM_001291815]	2.34515	7.70623e-06
			2.34423	0.010636
RASSF10	Ras association domain family member 10	Homo sapiens Ras association domain family member 10 (RASSF10), mRNA [NM_001080521]	2.34199	0.024936
PPY	pancreatic polypeptide	Homo sapiens pancreatic polypeptide (PPY), transcript variant 1, mRNA [NM_002722]	2.34138	0.00325926
SCAMP1-AS1	SCAMP1 antisense RNA 1	Homo sapiens SCAMP1 antisense RNA 1 (SCAMP1-AS1), long non-coding RNA [NR_105014]	2.34135	3.99801e-07
CYTOR	cytoskeleton regulator RNA	Homo sapiens cytoskeleton regulator RNA (CYTOR), transcript variant 4, long non-coding RNA [NR_146460]	2.33766	0.00417838
CYP2C18	cytochrome P450 family 2 subfamily C member 18	Homo sapiens cytochrome P450 family 2 subfamily C member 18 (CYP2C18), transcript variant 1, mRNA [NM_000772]	2.3354	0.00724897
HS6ST1	heparan sulfate 6-O-sulfotransferase 1	Homo sapiens heparan sulfate 6-O-sulfotransferase 1 (HS6ST1), mRNA [NM_004807]	2.33517	5.38215e-07
		Homo sapiens mRNA for hypothetical protein (C8ORF16). [AJ312026]	2.33419	0.00520559
PMAIP1	phorbol-12-myristate-13-acetate-induced protein 1	Homo sapiens phorbol-12-myristate-13-acetate-induced protein 1 (PMAIP1), mRNA [NM_021127]	2.33341	3.765e-08
VANGL1	VANGL planar cell polarity protein 1	Homo sapiens VANGL planar cell polarity protein 1 (VANGL1), transcript variant 1, mRNA [NM_138959]	2.33118	9.54297e-09
XLOC_l2_011692		BROAD Institute lincRNA (XLOC_l2_011692), lincRNA [TCONS_l2_00022450]	2.33072	0.0267709
HECTD4	HECT domain E3 ubiquitin protein ligase 4	Homo sapiens HECT domain E3 ubiquitin protein ligase 4 (HECTD4), mRNA [NM_001109662]	2.32919	1.08747e-06
CNP	2',3'-cyclic nucleotide 3' phosphodiesterase	Homo sapiens 2',3'-cyclic nucleotide 3' phosphodiesterase (CNP), transcript variant 1, mRNA [NM_033133]	2.32834	1.2652e-08
S1PR2	sphingosine-1-phosphate receptor 2	Homo sapiens sphingosine-1-phosphate receptor 2 (S1PR2), mRNA [NM_004230]	2.32705	1.19418e-07
DIO3	iodothyronine deiodinase 3	Homo sapiens iodothyronine deiodinase 3 (DIO3), mRNA [NM_001362]	2.32612	0.00409326
SNPH	syntaphilin	Homo sapiens syntaphilin (SNPH), transcript variant 2, mRNA [NM_014723]	2.32608	0.000105536
		Homo sapiens hypothetical protein LOC644450, mRNA (cDNA clone IMAGE:4606942), partial cds. [BC022881]	2.3259	0.00791898
lnc-TP53INP1-2	lnc-TP53INP1-2:1	LNCipedia lincRNA (lnc-TP53INP1-2), lincRNA [lnc-TP53INP1-2:1]	2.32514	0.000483204
CLEC2D	C-type lectin domain family 2 member D	Homo sapiens C-type lectin domain family 2 member D (CLEC2D), transcript variant 1, mRNA [NM_013269]	2.32377	0.0135075
CCL28	C-C motif chemokine ligand 28	Homo sapiens C-C motif chemokine ligand 28 (CCL28), transcript variant 1, mRNA [NM_148672]	2.32177	1.70255e-08
CGAS	cyclic GMP-AMP synthase	Homo sapiens cyclic GMP-AMP synthase (CGAS), mRNA [NM_138441]	2.32161	8.30503e-08
KRT78	keratin 78	Homo sapiens keratin 78 (KRT78), transcript variant 1, mRNA [NM_173352]	2.31977	5.46116e-05
SHISA3	shisa family member 3	Homo sapiens shisa family member 3 (SHISA3), mRNA [NM_001080505]	2.31847	0.0109361
NOX1	NADPH oxidase 1	Homo sapiens NADPH oxidase 1 (NOX1), transcript variant 2, mRNA [NM_013955]	2.31578	1.94918e-05
CSRNP3	cysteine and serine rich nuclear protein 3	Homo sapiens cysteine and serine rich nuclear protein 3 (CSRNP3), transcript variant 1, mRNA [NM_001172173]	2.31461	0.000284877
lnc-WASL-1	lnc-WASL-1:1	LNCipedia lincRNA (lnc-WASL-1), lincRNA [lnc-WASL-1:1]	2.31437	0.0204927
BLZF1	basic leucine zipper nuclear factor 1	Homo sapiens basic leucine zipper nuclear factor 1 (BLZF1), transcript variant 1, mRNA [NM_003666]	2.31111	0.000192231
DUSP21	dual specificity phosphatase 21	Homo sapiens dual specificity phosphatase 21 (DUSP21), mRNA [NM_022076]	2.30868	0.00082364
SVOP	SV2 related protein	Homo sapiens SV2 related protein (SVOP), mRNA [NM_018711]	2.30844	6.74623e-06
			2.30831	0.0100817
HIST2H2BE	histone cluster 2 H2B family member e	Homo sapiens histone cluster 2 H2B family member e (HIST2H2BE), mRNA [NM_003528]	2.30786	0.0130614
			2.30704	0.0199105
IL1R2	interleukin 1 receptor type 2	Homo sapiens interleukin 1 receptor type 2 (IL1R2), transcript variant 1, mRNA [NM_004633]	2.30609	0.00279762
LRCH1	leucine rich repeats and calponin homology domain containing 1	Homo sapiens leucine rich repeats and calponin homology domain containing 1 (LRCH1), transcript variant 2, mRNA [NM_015116]	2.29996	0.0283984
B4GALNT3	beta-1,4-N-acetyl-galactosaminyltransferase 3	Homo sapiens beta-1,4-N-acetyl-galactosaminyltransferase 3 (B4GALNT3), mRNA [NM_173593]	2.29928	0.00164593
ITPK1-AS1	ITPK1 antisense RNA 1	Homo sapiens ITPK1 antisense RNA 1 (ITPK1-AS1), long non-coding RNA [NR_002808]	2.29812	0.0276896
LOC145474	uncharacterized LOC145474	Homo sapiens uncharacterized LOC145474 (LOC145474), long non-coding RNA [NR_027046]	2.29539	0.0429222
SPINK5	serine peptidase inhibitor, Kazal type 5	Homo sapiens serine peptidase inhibitor, Kazal type 5 (SPINK5), transcript variant 1, mRNA [NM_001127698]	2.29499	1.02366e-05
LINC02077	long intergenic non-protein coding RNA 2077	Homo sapiens long intergenic non-protein coding RNA 2077 (LINC02077), long non-coding RNA [NR_146636]	2.29342	0.0090395
CRYBG3	crystallin beta-gamma domain containing 3	Homo sapiens crystallin beta-gamma domain containing 3 (CRYBG3), mRNA [NM_153605]	2.29082	6.37587e-07
PRAC1	PRAC1 small nuclear protein	Homo sapiens PRAC1 small nuclear protein (PRAC1), mRNA [NM_032391]	2.28554	1.35254e-05
			2.28517	0.0295101
DSEL	dermatan sulfate epimerase like	Homo sapiens dermatan sulfate epimerase like (DSEL), mRNA [NM_032160]	2.284	0.0282556
TMEM131L	transmembrane 131 like	Homo sapiens transmembrane 131 like (TMEM131L), transcript variant 2, mRNA [NM_015196]	2.28355	0.00142046
AKAP5	A-kinase anchoring protein 5	Homo sapiens A-kinase anchoring protein 5 (AKAP5), mRNA [NM_004857]	2.28346	0.00143207
MGAT3	mannosyl (beta-1,4-)-glycoprotein beta-1,4-N-acetylglucosaminyltransferase	PREDICTED: Homo sapiens mannosyl (beta-1,4-)-glycoprotein beta-1,4-N-acetylglucosaminyltransferase (MGAT3), transcript variant X4, mRNA [XM_011530185]	2.28173	0.00426402
CHM	CHM, Rab escort protein 1	Homo sapiens CHM, Rab escort protein 1 (CHM), transcript variant 2, mRNA [NM_001145414]	2.28086	0.00195329
HIST1H4H	histone cluster 1 H4 family member h	histone cluster 1 H4 family member h [Source:HGNC Symbol;Acc:HGNC:4788] [ENST00000634560]	2.28041	2.02434e-06
SMCHD1	structural maintenance of chromosomes flexible hinge domain containing 1	Homo sapiens structural maintenance of chromosomes flexible hinge domain containing 1 (SMCHD1), mRNA [NM_015295]	2.27651	1.70888e-07
		novel transcript [ENST00000505448]	2.27586	0.0229895
SMG1	SMG1, nonsense mediated mRNA decay associated PI3K related kinase	Homo sapiens SMG1, nonsense mediated mRNA decay associated PI3K related kinase (SMG1), mRNA [NM_015092]	2.27369	0.00741678
LRFN2	leucine rich repeat and fibronectin type III domain containing 2	Homo sapiens leucine rich repeat and fibronectin type III domain containing 2 (LRFN2), mRNA [NM_020737]	2.27181	0.00145997
PPP1R1C	protein phosphatase 1 regulatory inhibitor subunit 1C	Homo sapiens protein phosphatase 1 regulatory inhibitor subunit 1C (PPP1R1C), transcript variant 3, mRNA [NM_001080545]	2.27106	0.000638425
CHIC1	cysteine rich hydrophobic domain 1	Homo sapiens cysteine rich hydrophobic domain 1 (CHIC1), transcript variant 1, mRNA [NM_001039840]	2.27073	7.69978e-05
LGALS9	galectin 9	Homo sapiens galectin 9 (LGALS9), transcript variant 4, mRNA [NM_001330163]	2.27047	7.04891e-06
LINC01752	long intergenic non-protein coding RNA 1752	Homo sapiens long intergenic non-protein coding RNA 1752 (LINC01752), long non-coding RNA [NR_110611]	2.27044	3.34852e-05
PCDH7	protocadherin 7	Homo sapiens protocadherin 7 (PCDH7), transcript variant a, mRNA [NM_002589]	2.26964	1.56319e-05
			2.26724	0.000178489
TINCR	TINCR ubiquitin domain containing	Homo sapiens TINCR ubiquitin domain containing (TINCR), long non-coding RNA [NR_027064]	2.26543	6.26936e-09
ASB7	ankyrin repeat and SOCS box containing 7	Homo sapiens ankyrin repeat and SOCS box containing 7 (ASB7), transcript variant 1, mRNA [NM_024708]	2.26456	5.28101e-07
DAPK1-IT1	DAPK1 intronic transcript 1	Homo sapiens DAPK1 intronic transcript 1 (DAPK1-IT1), long non-coding RNA [NR_146781]	2.26411	0.0113976
SEMA4F	ssemaphorin 4F	Homo sapiens ssemaphorin 4F (SEMA4F), transcript variant 1, mRNA [NM_004263]	2.2639	2.0465e-05
KDM1B	lysine demethylase 1B	Homo sapiens lysine demethylase 1B (KDM1B), transcript variant 2, mRNA [NM_153042]	2.26231	0.00043355
MDK	midkine	Homo sapiens midkine (MDK), transcript variant 1, mRNA [NM_001012334]	2.26071	4.91409e-06
EDN1	endothelin 1	Homo sapiens endothelin 1 (EDN1), transcript variant 1, mRNA [NM_001955]	2.25957	1.10337e-06
DOCK8	dedicator of cytokinesis 8	Homo sapiens dedicator of cytokinesis 8 (DOCK8), transcript variant 1, mRNA [NM_203447]	2.25911	0.0115284
MPP1	membrane palmitoylated protein 1	Homo sapiens membrane palmitoylated protein 1 (MPP1), transcript variant 3, mRNA [NM_001166461]	2.2589	6.66247e-05
GLS	glutaminase	Homo sapiens glutaminase (GLS), transcript variant 2, mRNA [NM_001256310]	2.25718	2.15293e-08
RPA4	replication protein A4	Homo sapiens replication protein A4 (RPA4), mRNA [NM_013347]	2.25621	0.0119852
MACF1	microtubule-actin crosslinking factor 1	Homo sapiens microtubule-actin crosslinking factor 1 (MACF1), mRNA [NM_012090]	2.25484	2.60169e-07
		novel transcript [ENST00000436056]	2.25315	0.00353881
ANKRD18B	ankyrin repeat domain 18B	Homo sapiens ankyrin repeat domain 18B (ANKRD18B), mRNA [NM_001353432]	2.25212	0.00373209
		PREDICTED: Homo sapiens ATPase family, AAA domain containing 2B (ATAD2B), transcript variant X1, mRNA [XM_011532918]	2.25127	0.00613415
HLA-C	major histocompatibility complex, class I, C	Human MHC class I HLA-Cw1 gene, complete cds. [M26429]	2.25123	7.52732e-09
N4BP2L2	NEDD4 binding protein 2 like 2	Homo sapiens NEDD4 binding protein 2 like 2 (N4BP2L2), transcript variant 4, mRNA [NM_001320836]	2.25079	0.000531926
ZNF81	zinc finger protein 81	Homo sapiens zinc finger protein 81 (ZNF81), mRNA [NM_007137]	2.25076	0.0160265
RAB37	RAB37, member RAS oncogene family	Homo sapiens RAB37, member RAS oncogene family (RAB37), transcript variant 6, mRNA [NM_001330471]	2.24943	8.22625e-05
SLC39A7	solute carrier family 39 member 7	Homo sapiens solute carrier family 39 member 7 (SLC39A7), transcript variant 1, mRNA [NM_006979]	2.24852	2.01358e-07
APOL2	apolipoprotein L2	Homo sapiens apolipoprotein L2 (APOL2), transcript variant beta, mRNA [NM_145637]	2.24849	5.94327e-07
NEFL	neurofilament light	Homo sapiens neurofilament light (NEFL), mRNA [NM_006158]	2.24825	0.000689139
FBXL2	F-box and leucine rich repeat protein 2	Homo sapiens F-box and leucine rich repeat protein 2 (FBXL2), transcript variant 1, mRNA [NM_012157]	2.24794	2.34481e-05
		BX117289 Soares_NFL_T_GBC_S1 Homo sapiens cDNA clone IMAGp998D244001, mRNA sequence [BX117289]	2.24711	0.00236734
LETM1	leucine zipper and EF-hand containing transmembrane protein 1	Homo sapiens leucine zipper and EF-hand containing transmembrane protein 1 (LETM1), mRNA [NM_012318]	2.24665	1.02579e-08
MUC2	mucin 2, oligomeric mucus/gel-forming	Homo sapiens mucin 2, oligomeric mucus/gel-forming (MUC2), mRNA [NM_002457]	2.24635	9.73658e-06
C1QTNF5	C1q and TNF related 5	Homo sapiens C1q and TNF related 5 (C1QTNF5), transcript variant 1, mRNA [NM_015645]	2.24525	0.00638035
PRKACB	protein kinase cAMP-activated catalytic subunit beta	Homo sapiens protein kinase cAMP-activated catalytic subunit beta (PRKACB), transcript variant 7, mRNA [NM_001242860]	2.244	5.23962e-08
CEACAM1	carcinoembryonic antigen related cell adhesion molecule 1	Homo sapiens carcinoembryonic antigen related cell adhesion molecule 1 (CEACAM1), transcript variant 5, mRNA [NM_001184816]	2.2427	7.13759e-06
		teratocarcinoma-derived growth factor 1 pseudogene 2 [Source:HGNC Symbol;Acc:HGNC:11702] [ENST00000413322]	2.24152	1.95296e-06
ALDH4A1	aldehyde dehydrogenase 4 family member A1	Homo sapiens aldehyde dehydrogenase 4 family member A1 (ALDH4A1), transcript variant P5CDhS, mRNA [NM_170726]	2.2413	3.06766e-05
			2.24031	0.000744827
PCGF5	polycomb group ring finger 5	Homo sapiens polycomb group ring finger 5 (PCGF5), transcript variant 3, non-coding RNA [NR_046310]	2.23902	3.13434e-08
USP46-AS1	USP46 antisense RNA 1	Homo sapiens USP46 antisense RNA 1 (USP46-AS1), long non-coding RNA [NR_125363]	2.23857	6.89593e-07
CEACAM1	carcinoembryonic antigen related cell adhesion molecule 1	Homo sapiens carcinoembryonic antigen related cell adhesion molecule 1 (CEACAM1), transcript variant 1, mRNA [NM_001712]	2.23843	1.69156e-05
PDIK1L	PDLIM1 interacting kinase 1 like	Homo sapiens PDLIM1 interacting kinase 1 like (PDIK1L), transcript variant 3, mRNA [NM_001243533]	2.2381	8.20311e-06
lnc-IL6-3	lnc-IL6-3:5	LNCipedia lincRNA (lnc-IL6-3), lincRNA [lnc-IL6-3:5]	2.23773	0.00143207
DAPL1	death associated protein like 1	Homo sapiens death associated protein like 1 (DAPL1), mRNA [NM_001017920]	2.23274	0.00234747
ATF3	activating transcription factor 3	Homo sapiens activating transcription factor 3 (ATF3), transcript variant 1, mRNA [NM_001674]	2.23259	7.37511e-06
IRAK2	interleukin 1 receptor associated kinase 2	Homo sapiens interleukin 1 receptor associated kinase 2 (IRAK2), mRNA [NM_001570]	2.22806	0.000108233
			2.22732	0.0326865
		novel transcript [ENST00000605249]	2.22697	0.00269921
TRIM25	tripartite motif containing 25	Homo sapiens tripartite motif containing 25 (TRIM25), mRNA [NM_005082]	2.22678	4.51642e-07
ZC3H12C	zinc finger CCCH-type containing 12C	Homo sapiens zinc finger CCCH-type containing 12C (ZC3H12C), mRNA [NM_033390]	2.22596	3.67207e-05
RALGAPA1	Ral GTPase activating protein catalytic alpha subunit 1	Homo sapiens Ral GTPase activating protein catalytic alpha subunit 1 (RALGAPA1), transcript variant 2, mRNA [NM_194301]	2.22543	2.68178e-05
IL17RB	interleukin 17 receptor B	Homo sapiens interleukin 17 receptor B (IL17RB), mRNA [NM_018725]	2.2243	3.50621e-09
XLOC_l2_008546		BROAD Institute lincRNA (XLOC_l2_008546), lincRNA [TCONS_l2_00016154]	2.22311	0.000426561
UBFD1	ubiquitin family domain containing 1	Homo sapiens ubiquitin family domain containing 1 (UBFD1), mRNA [NM_019116]	2.22136	2.0553e-07
RABL2A	RAB, member of RAS oncogene family like 2A	Homo sapiens RAB, member of RAS oncogene family like 2A (RABL2A), transcript variant 17, mRNA [NM_001354417]	2.22127	2.70284e-06
MAX	MYC associated factor X	Homo sapiens MYC associated factor X (MAX), transcript variant 6, mRNA [NM_197957]	2.22003	1.09199e-07
DENND4C	DENN domain containing 4C	DENN domain containing 4C [Source:HGNC Symbol;Acc:HGNC:26079] [ENST00000380424]	2.21899	0.0117024
FREM1	FRAS1 related extracellular matrix 1	Homo sapiens FRAS1 related extracellular matrix 1 (FREM1), transcript variant 1, mRNA [NM_144966]	2.21655	4.45802e-06
LOXL4	lysyl oxidase like 4	Homo sapiens lysyl oxidase like 4 (LOXL4), mRNA [NM_032211]	2.2165	0.0051887
KCNE4	potassium voltage-gated channel subfamily E regulatory subunit 4	Homo sapiens potassium voltage-gated channel subfamily E regulatory subunit 4 (KCNE4), mRNA [NM_080671]	2.2155	0.020864
			2.21522	0.00260996
LOC105369890	uncharacterized LOC105369890	PREDICTED: Homo sapiens uncharacterized LOC105369890 (LOC105369890), ncRNA [XR_001749246]	2.21491	2.97948e-08
PSG6	pregnancy specific beta-1-glycoprotein 6	Homo sapiens pregnancy specific beta-1-glycoprotein 6 (PSG6), transcript variant 1, mRNA [NM_002782]	2.21429	8.61412e-07
			2.21324	0.0234118
XLOC_l2_012162		BROAD Institute lincRNA (XLOC_l2_012162), lincRNA [TCONS_l2_00023040]	2.21311	0.0181934
PPP1R12B	protein phosphatase 1 regulatory subunit 12B	Homo sapiens protein phosphatase 1 regulatory subunit 12B (PPP1R12B), transcript variant 8, mRNA [NM_001331029]	2.21288	0.0173658
SLC2A10	solute carrier family 2 member 10	Homo sapiens solute carrier family 2 member 10 (SLC2A10), mRNA [NM_030777]	2.21247	5.85789e-07
SYTL4	synaptotagmin like 4	Homo sapiens synaptotagmin like 4 (SYTL4), transcript variant 1, mRNA [NM_080737]	2.21243	0.00742073
SLC2A12	solute carrier family 2 member 12	Homo sapiens solute carrier family 2 member 12 (SLC2A12), mRNA [NM_145176]	2.20931	0.0260975
TMED6	transmembrane p24 trafficking protein 6	Homo sapiens transmembrane p24 trafficking protein 6 (TMED6), mRNA [NM_144676]	2.20916	3.30222e-08
LATS1	large tumor suppressor kinase 1	Homo sapiens large tumor suppressor kinase 1 (LATS1), transcript variant 1, mRNA [NM_004690]	2.20867	0.000210364
lnc-C14orf118-1	lnc-C14orf118-1:4	LNCipedia lincRNA (lnc-C14orf118-1), lincRNA [lnc-C14orf118-1:4]	2.20745	0.00396771
RUNX1	runt related transcription factor 1	Homo sapiens runt related transcription factor 1 (RUNX1), transcript variant 2, mRNA [NM_001001890]	2.20577	0.00459871
		novel transcript [ENST00000456414]	2.20512	0.0122717
			2.20506	0.00227029
HORMAD1	HORMA domain containing 1	Homo sapiens HORMA domain containing 1 (HORMAD1), transcript variant 1, mRNA [NM_032132]	2.20218	0.0100429
METTL21A	methyltransferase like 21A	Homo sapiens methyltransferase like 21A (METTL21A), transcript variant 1, mRNA [NM_145280]	2.20181	1.49118e-07
		Homo sapiens BPA-1 mRNA for brain peptide A1, complete cds. [AB088847]	2.2008	0.0251886
KLKB1	kallikrein B1	Homo sapiens kallikrein B1 (KLKB1), transcript variant 1, mRNA [NM_000892]	2.20063	0.0191334
DUSP26	dual specificity phosphatase 26	Homo sapiens dual specificity phosphatase 26 (DUSP26), transcript variant 1, mRNA [NM_024025]	2.20057	5.8304e-05
ITLN1	intelectin 1	Homo sapiens intelectin 1 (ITLN1), mRNA [NM_017625]	2.20003	0.000338727
FLJ32255	uncharacterized LOC643977	Homo sapiens uncharacterized LOC643977 (FLJ32255), long non-coding RNA [NR_104643]	2.19855	0.000631462
HLA-F	major histocompatibility complex, class I, F	Homo sapiens major histocompatibility complex, class I, F (HLA-F), transcript variant 2, mRNA [NM_018950]	2.19804	9.93526e-06
GPATCH4	G-patch domain containing 4	Homo sapiens G-patch domain containing 4 (GPATCH4), transcript variant 2, mRNA [NM_182679]	2.19637	1.90234e-06
DTX2	deltex E3 ubiquitin ligase 2	Homo sapiens deltex E3 ubiquitin ligase 2 (DTX2), transcript variant 2, mRNA [NM_001102594]	2.19554	0.0370926
OSBP2	oxysterol binding protein 2	Homo sapiens oxysterol binding protein 2 (OSBP2), transcript variant 1, mRNA [NM_030758]	2.19542	0.013724
			2.19516	0.0361812
lnc-AF131215.3.1-1	lnc-AF131215.3.1-1:1	Homo sapiens mRNA for hypothetical protein (C8ORF15). [AJ312027]	2.19438	0.0129068
lnc-GPR20-4	lnc-GPR20-4:1	LNCipedia lincRNA (lnc-GPR20-4), lincRNA [lnc-GPR20-4:1]	2.19378	0.00502383
ITPR2	inositol 1,4,5-trisphosphate receptor type 2	Homo sapiens inositol 1,4,5-trisphosphate receptor type 2 (ITPR2), mRNA [NM_002223]	2.1937	1.52274e-05
PLD1	phospholipase D1	phospholipase D1 [Source:HGNC Symbol;Acc:HGNC:9067] [ENST00000331659]	2.19358	0.00593938
ACSS3	acyl-CoA synthetase short chain family member 3	Homo sapiens acyl-CoA synthetase short chain family member 3 (ACSS3), transcript variant 1, mRNA [NM_024560]	2.19314	0.0351398
HLA-J	major histocompatibility complex, class I, J (pseudogene)	Homo sapiens major histocompatibility complex, class I, J (pseudogene) (HLA-J), non-coding RNA [NR_024240]	2.19276	1.0858e-06
		leucine zipper and EF-hand containing transmembrane protein 1 pseudogene 2 [Source:HGNC Symbol;Acc:HGNC:33985] [ENST00000597330]	2.19233	8.81164e-06
RNU2-1	RNA, U2 small nuclear 1	Homo sapiens RNA, U2 small nuclear 1 (RNU2-1), small nuclear RNA [NR_002716]	2.19232	1.06403e-05
TMEM104	transmembrane protein 104	Homo sapiens transmembrane protein 104 (TMEM104), transcript variant 1, mRNA [NM_017728]	2.19194	2.47939e-08
CAB39	calcium binding protein 39	Homo sapiens calcium binding protein 39 (CAB39), transcript variant 2, mRNA [NM_001130849]	2.19191	9.49602e-06
MOB1B	MOB kinase activator 1B	Homo sapiens MOB kinase activator 1B (MOB1B), transcript variant 1, mRNA [NM_001244766]	2.1915	0.0468665
EVA1C	eva-1 homolog C	Homo sapiens eva-1 homolog C (EVA1C), transcript variant 5, mRNA [NM_001320745]	2.1915	0.00367784
ZNF518A	zinc finger protein 518A	Homo sapiens zinc finger protein 518A (ZNF518A), transcript variant 2, mRNA [NM_014803]	2.19119	3.07021e-07
PLXDC2	plexin domain containing 2	Homo sapiens plexin domain containing 2 (PLXDC2), transcript variant 1, mRNA [NM_032812]	2.19085	0.0185182
EXOC6	exocyst complex component 6	Homo sapiens exocyst complex component 6 (EXOC6), transcript variant 1, mRNA [NM_019053]	2.18879	2.31397e-06
ZNF407	zinc finger protein 407	Homo sapiens zinc finger protein 407 (ZNF407), transcript variant 3, mRNA [NM_001146190]	2.18878	2.64835e-06
		keratin 18 pseudogene 49 [Source:HGNC Symbol;Acc:HGNC:33419] [ENST00000427083]	2.18805	1.46156e-06
			2.18804	0.0157827
PCDHGA2	protocadherin gamma subfamily A, 2	Homo sapiens protocadherin gamma subfamily A, 2 (PCDHGA2), transcript variant 2, mRNA [NM_032009]	2.18774	0.000606197
MIER3	MIER family member 3	Homo sapiens MIER family member 3 (MIER3), transcript variant 3, mRNA [NM_152622]	2.18766	0.000353434
FEZ2	fasciculation and elongation protein zeta 2	fasciculation and elongation protein zeta 2 [Source:HGNC Symbol;Acc:HGNC:3660] [ENST00000406220]	2.18737	0.0347909
SERPING1	serpin family G member 1	Homo sapiens serpin family G member 1 (SERPING1), transcript variant 1, mRNA [NM_000062]	2.18703	0.014792
			2.18588	0.00268368
DNAJC10	DnaJ heat shock protein family (Hsp40) member C10	DnaJ heat shock protein family (Hsp40) member C10 [Source:HGNC Symbol;Acc:HGNC:24637] [ENST00000264065]	2.18536	0.00844536
RTL5	retrotransposon Gag like 5	Homo sapiens retrotransposon Gag like 5 (RTL5), mRNA [NM_001024455]	2.18343	0.00109322
SMG1	SMG1, nonsense mediated mRNA decay associated PI3K related kinase	Homo sapiens SMG1, nonsense mediated mRNA decay associated PI3K related kinase (SMG1), mRNA [NM_015092]	2.18104	0.00113688
GBA	glucosylceramidase beta	Homo sapiens glucosylceramidase beta (GBA), transcript variant 2, mRNA [NM_001005741]	2.18069	1.06717e-06
TLE4	transducin like enhancer of split 4	transducin like enhancer of split 4 [Source:HGNC Symbol;Acc:HGNC:11840] [ENST00000455913]	2.17907	0.00109145
PGF	placental growth factor	Homo sapiens placental growth factor (PGF), transcript variant 1, mRNA [NM_002632]	2.17834	0.000607772
GALNT10	polypeptide N-acetylgalactosaminyltransferase 10	Homo sapiens polypeptide N-acetylgalactosaminyltransferase 10 (GALNT10), mRNA [NM_198321]	2.17827	2.84574e-08
SERPINB5	serpin family B member 5	Homo sapiens serpin family B member 5 (SERPINB5), mRNA [NM_002639]	2.17791	5.37982e-08
FFAR4	free fatty acid receptor 4	Homo sapiens free fatty acid receptor 4 (FFAR4), transcript variant 1, mRNA [NM_181745]	2.17714	1.15541e-07
METTL8	methyltransferase like 8	Homo sapiens methyltransferase like 8 (METTL8), transcript variant 8, mRNA [NM_001321160]	2.17683	1.22398e-07
		ALU1_HUMAN (P39188) Alu subfamily J sequence contamination warning entry, partial (6%) [THC2698260]	2.1763	0.0422601
			2.1762	0.000152745
KRT18	keratin 18	Homo sapiens keratin 18 (KRT18), transcript variant 1, mRNA [NM_000224]	2.17534	1.06283e-08
KRTAP4-2	keratin associated protein 4-2	Homo sapiens keratin associated protein 4-2 (KRTAP4-2), mRNA [NM_033062]	2.17501	0.00747241
RCAN2	regulator of calcineurin 2	Homo sapiens regulator of calcineurin 2 (RCAN2), transcript variant 3, mRNA [NM_001251973]	2.17432	6.27404e-06
HPSE	heparanase	Homo sapiens heparanase (HPSE), transcript variant 1, mRNA [NM_006665]	2.17271	3.02592e-08
			2.17188	0.0207464
CAPN15	calpain 15	calpain 15 [Source:HGNC Symbol;Acc:HGNC:11182] [ENST00000567216]	2.1703	3.73402e-05
NAMPT	nicotinamide phosphoribosyltransferase	Homo sapiens nicotinamide phosphoribosyltransferase (NAMPT), mRNA [NM_005746]	2.16982	3.30265e-08
DOCK9	dedicator of cytokinesis 9	dedicator of cytokinesis 9 [Source:HGNC Symbol;Acc:HGNC:14132] [ENST00000340449]	2.16836	0.0191027
PLVAP	plasmalemma vesicle associated protein	Homo sapiens plasmalemma vesicle associated protein (PLVAP), mRNA [NM_031310]	2.16813	9.45872e-05
PSMB8	proteasome subunit beta 8	Homo sapiens proteasome subunit beta 8 (PSMB8), transcript variant 1, mRNA [NM_004159]	2.16626	1.55469e-08
PPM1K	protein phosphatase, Mg2+/Mn2+ dependent 1K	protein phosphatase, Mg2+/Mn2+ dependent 1K [Source:HGNC Symbol;Acc:HGNC:25415] [ENST00000506423]	2.1652	0.000135398
			2.16367	0.0128904
BMS1P4	BMS1, ribosome biogenesis factor pseudogene 4	Homo sapiens BMS1, ribosome biogenesis factor pseudogene 4 (BMS1P4), non-coding RNA [NR_026592]	2.16348	0.000682729
		keratin 18 pseudogene 65 [Source:HGNC Symbol;Acc:HGNC:48892] [ENST00000439811]	2.16334	1.61104e-05
HECTD4	HECT domain E3 ubiquitin protein ligase 4	Homo sapiens HECT domain E3 ubiquitin protein ligase 4 (HECTD4), mRNA [NM_001109662]	2.16309	4.78668e-07
AP1S3	adaptor related protein complex 1 subunit sigma 3	Homo sapiens adaptor related protein complex 1 subunit sigma 3 (AP1S3), transcript variant 1, mRNA [NM_001039569]	2.1627	5.9849e-06
			2.16116	3.54353e-05
		keratin 18 pseudogene 59 [Source:HGNC Symbol;Acc:HGNC:48886] [ENST00000534728]	2.16086	4.62317e-09
SEC16A	SEC16 homolog A, endoplasmic reticulum export factor	Homo sapiens SEC16 homolog A, endoplasmic reticulum export factor (SEC16A), transcript variant 1, mRNA [NM_014866]	2.15944	0.00138739
			2.15933	0.0330297
ARMCX1	armadillo repeat containing X-linked 1	Homo sapiens armadillo repeat containing X-linked 1 (ARMCX1), mRNA [NM_016608]	2.15889	8.09887e-06
PGM5P2	phosphoglucomutase 5 pseudogene 2	Homo sapiens phosphoglucomutase 5 pseudogene 2 (PGM5P2), non-coding RNA [NR_002836]	2.15873	0.00759615
SLC39A8	solute carrier family 39 member 8	Homo sapiens solute carrier family 39 member 8 (SLC39A8), transcript variant 1, mRNA [NM_022154]	2.15834	6.8624e-07
GULP1	GULP PTB domain containing engulfment adaptor 1	Homo sapiens GULP PTB domain containing engulfment adaptor 1 (GULP1), transcript variant 1, mRNA [NM_016315]	2.15761	1.20318e-05
SAMD5	sterile alpha motif domain containing 5	sterile alpha motif domain containing 5 [Source:HGNC Symbol;Acc:HGNC:21180] [ENST00000566741]	2.1571	1.44965e-05
ABCC8	ATP binding cassette subfamily C member 8	Homo sapiens ATP binding cassette subfamily C member 8 (ABCC8), transcript variant 2, mRNA [NM_000352]	2.15627	0.000190353
CEACAM5	carcinoembryonic antigen related cell adhesion molecule 5	Homo sapiens carcinoembryonic antigen related cell adhesion molecule 5 (CEACAM5), transcript variant 1, mRNA [NM_004363]	2.15614	1.3165e-05
PML	promyelocytic leukemia	Homo sapiens promyelocytic leukemia (PML), transcript variant 5, mRNA [NM_033244]	2.15473	8.0987e-07
E2F6	E2F transcription factor 6	Homo sapiens E2F transcription factor 6 (E2F6), transcript variant f, mRNA [NM_212540]	2.15466	1.81889e-05
PRKAR2B	protein kinase cAMP-dependent type II regulatory subunit beta	Homo sapiens protein kinase cAMP-dependent type II regulatory subunit beta (PRKAR2B), mRNA [NM_002736]	2.15453	0.0181342
CCN1	cellular communication network factor 1	Homo sapiens cysteine rich angiogenic inducer 61 (CYR61), mRNA [NM_001554]	2.15381	2.54245e-06
LINC00654	long intergenic non-protein coding RNA 654	Homo sapiens long intergenic non-protein coding RNA 654 (LINC00654), long non-coding RNA [NR_015406]	2.15374	0.00112025
MXI1	MAX interactor 1, dimerization protein	Homo sapiens MAX interactor 1, dimerization protein (MXI1), transcript variant 1, mRNA [NM_005962]	2.15285	0.00126151
SNAR-G1	small NF90 (ILF3) associated RNA G1	Homo sapiens small NF90 (ILF3) associated RNA G1 (SNAR-G1), small nuclear RNA [NR_004383]	2.1514	3.32705e-08
PLEKHN1	pleckstrin homology domain containing N1	Homo sapiens pleckstrin homology domain containing N1 (PLEKHN1), transcript variant 1, mRNA [NM_032129]	2.15094	0.0072678
LOC100130298	hCG1816373-like	Homo sapiens hCG1816373-like (LOC100130298), long non-coding RNA [NR_034003]	2.15038	3.39803e-07
PLK3	polo like kinase 3	Homo sapiens polo like kinase 3 (PLK3), mRNA [NM_004073]	2.14946	1.855e-05
PSEN2	presenilin 2	Homo sapiens presenilin 2 (PSEN2), transcript variant 1, mRNA [NM_000447]	2.14907	1.9115e-09
			2.14858	0.00191378
CCL28	C-C motif chemokine ligand 28	PREDICTED: Homo sapiens C-C motif chemokine ligand 28 (CCL28), transcript variant X3, misc_RNA [XR_427660]	2.14833	5.46348e-05
SEMA6D	semaphorin 6D	Homo sapiens semaphorin 6D (SEMA6D), transcript variant 6, mRNA [NM_024966]	2.14788	5.04181e-05
lnc-ATF3-1	lnc-ATF3-1:3	LNCipedia lincRNA (lnc-ATF3-1), lincRNA [lnc-ATF3-1:3]	2.14697	0.00125265
C5orf66-AS2	C5orf66 antisense RNA 2	Homo sapiens C5orf66 antisense RNA 2 (C5orf66-AS2), long non-coding RNA [NR_037895]	2.14642	0.0107216
C1QTNF1-AS1	C1QTNF1 antisense RNA 1	Homo sapiens C1QTNF1 antisense RNA 1 (C1QTNF1-AS1), transcript variant 1, long non-coding RNA [NR_040018]	2.14628	0.00170315
C15orf39	chromosome 15 open reading frame 39	Homo sapiens chromosome 15 open reading frame 39 (C15orf39), mRNA [NM_015492]	2.14609	4.45852e-05
ABCB8	ATP binding cassette subfamily B member 8	Homo sapiens ATP binding cassette subfamily B member 8 (ABCB8), transcript variant 1, mRNA [NM_001282291]	2.14577	1.41389e-08
GPR143	G protein-coupled receptor 143	Homo sapiens G protein-coupled receptor 143 (GPR143), mRNA [NM_000273]	2.14548	5.71721e-06
EGR1	early growth response 1	Homo sapiens early growth response 1 (EGR1), mRNA [NM_001964]	2.14544	2.75165e-09
			2.14528	0.0255478
RGS2	regulator of G protein signaling 2	Homo sapiens regulator of G protein signaling 2 (RGS2), mRNA [NM_002923]	2.14483	5.49746e-06
		novel transcript [ENST00000450247]	2.14315	0.000688876
PTPN13	protein tyrosine phosphatase, non-receptor type 13	Homo sapiens protein tyrosine phosphatase, non-receptor type 13 (PTPN13), transcript variant 4, mRNA [NM_080685]	2.14266	2.34862e-08
CALCA	calcitonin related polypeptide alpha	Homo sapiens calcitonin related polypeptide alpha (CALCA), transcript variant 2, mRNA [NM_001033952]	2.14252	0.000108777
BRD7P3	bromodomain containing 7 pseudogene 3	Homo sapiens bromodomain containing 7 pseudogene 3 (BRD7P3), non-coding RNA [NR_002730]	2.14201	0.0307322
GFOD1	glucose-fructose oxidoreductase domain containing 1	Homo sapiens glucose-fructose oxidoreductase domain containing 1 (GFOD1), transcript variant 4, mRNA [NM_001242629]	2.14155	0.0264179
ADTRP	androgen dependent TFPI regulating protein	androgen dependent TFPI regulating protein [Source:HGNC Symbol;Acc:HGNC:21214] [ENST00000503285]	2.13852	0.000988929
ARHGAP42	Rho GTPase activating protein 42	Homo sapiens Rho GTPase activating protein 42 (ARHGAP42), mRNA [NM_152432]	2.13791	4.55144e-06
KRT18P55	keratin 18 pseudogene 55	Homo sapiens keratin 18 pseudogene 55 (KRT18P55), non-coding RNA [NR_028334]	2.13773	7.07572e-07
			2.13689	0.0019552
EDN1	endothelin 1	Homo sapiens endothelin 1 (EDN1), transcript variant 1, mRNA [NM_001955]	2.13494	0.000884565
ZNF575	zinc finger protein 575	Homo sapiens zinc finger protein 575 (ZNF575), mRNA [NM_174945]	2.13492	1.48359e-07
EGFL6	EGF like domain multiple 6	Homo sapiens EGF like domain multiple 6 (EGFL6), transcript variant 2, mRNA [NM_001167890]	2.13438	0.00679645
LOC105376420	uncharacterized LOC105376420	PREDICTED: Homo sapiens uncharacterized LOC105376420 (LOC105376420), ncRNA [XR_930672]	2.13433	0.000736458
SLC38A4	solute carrier family 38 member 4	Homo sapiens solute carrier family 38 member 4 (SLC38A4), transcript variant 1, mRNA [NM_018018]	2.13277	1.94812e-05
		novel transcript [ENST00000505448]	2.13237	1.23733e-05
HSPH1	heat shock protein family H (Hsp110) member 1	Homo sapiens heat shock protein family H (Hsp110) member 1 (HSPH1), transcript variant 5, mRNA [NM_001349704]	2.13206	6.43264e-09
MED14OS	MED14 opposite strand	Homo sapiens MED14 opposite strand (MED14OS), mRNA [NM_001289773]	2.13199	0.000251639
SIGLEC16	sialic acid binding Ig like lectin 16 (gene/pseudogene)	Homo sapiens sialic acid binding Ig-like lectin 16 (gene/pseudogene), mRNA (cDNA clone IMAGE:5211307), with apparent retained intron. [BC030222]	2.13124	2.42942e-05
ST7-AS1	ST7 antisense RNA 1	Homo sapiens ST7 antisense RNA 1 (ST7-AS1), long non-coding RNA [NR_002330]	2.13046	1.93086e-05
KLHL11	kelch like family member 11	Homo sapiens kelch like family member 11 (KLHL11), mRNA [NM_018143]	2.13039	0.000113135
SCN9A	sodium voltage-gated channel alpha subunit 9	Homo sapiens sodium voltage-gated channel alpha subunit 9 (SCN9A), mRNA [NM_002977]	2.13034	0.0098937
			2.12936	0.000164195
PPRC1	peroxisome proliferator-activated receptor gamma, coactivator-related 1	Homo sapiens peroxisome proliferator-activated receptor gamma, coactivator-related 1 (PPRC1), transcript variant 1, mRNA [NM_015062]	2.1289	1.26327e-07
LOC145783	uncharacterized LOC145783	Homo sapiens uncharacterized LOC145783 (LOC145783), long non-coding RNA [NR_015419]	2.1276	0.00933776
CA4	carbonic anhydrase 4	Homo sapiens carbonic anhydrase 4 (CA4), transcript variant 1, mRNA [NM_000717]	2.12703	0.04976
			2.12702	0.00558811
RBBP5	RB binding protein 5, histone lysine methyltransferase complex subunit	Homo sapiens RB binding protein 5, histone lysine methyltransferase complex subunit (RBBP5), transcript variant 2, mRNA [NM_001193272]	2.12606	0.000497397
WNK4	WNK lysine deficient protein kinase 4	Homo sapiens WNK lysine deficient protein kinase 4 (WNK4), transcript variant 1, mRNA [NM_032387]	2.12583	1.88525e-06
LINC00930	long intergenic non-protein coding RNA 930	Homo sapiens long intergenic non-protein coding RNA 930 (LINC00930), long non-coding RNA [NR_021493]	2.12517	0.0063576
			2.12506	0.0134675
DGKE	diacylglycerol kinase epsilon	Homo sapiens diacylglycerol kinase epsilon (DGKE), mRNA [NM_003647]	2.12496	0.0328821
CDHR3	cadherin related family member 3	Homo sapiens cadherin related family member 3 (CDHR3), transcript variant 1, mRNA [NM_152750]	2.1248	0.00766736
			2.12464	7.69387e-06
XLOC_l2_015075		BROAD Institute lincRNA (XLOC_l2_015075), lincRNA [TCONS_l2_00029134]	2.12328	0.0138152
OR51E1	olfactory receptor family 51 subfamily E member 1	Homo sapiens olfactory receptor family 51 subfamily E member 1 (OR51E1), mRNA [NM_152430]	2.12322	1.93835e-07
PEG13	paternally expressed 13	Homo sapiens paternally expressed 13 (PEG13), long non-coding RNA [NR_144431]	2.12292	0.00293633
EPHA4	EPH receptor A4	Homo sapiens EPH receptor A4 (EPHA4), transcript variant 2, mRNA [NM_004438]	2.1211	2.69345e-08
FRYL	FRY like transcription coactivator	Homo sapiens FRY like transcription coactivator (FRYL), mRNA [NM_015030]	2.12035	1.77922e-06
		JP 2014500723-A/13551: Polycomb-Associated Non-Coding RNAs. [LF206048]	2.12026	0.00950215
INPP4A	inositol polyphosphate-4-phosphatase type I A	Homo sapiens inositol polyphosphate-4-phosphatase type I A (INPP4A), transcript variant a, mRNA [NM_004027]	2.11966	0.000182172
LOC105378938	uncharacterized LOC105378938	PREDICTED: Homo sapiens uncharacterized LOC105378938 (LOC105378938), transcript variant X3, ncRNA [XR_947761]	2.11872	0.0133384
WDFY3	WD repeat and FYVE domain containing 3	WD repeat and FYVE domain containing 3 [Source:HGNC Symbol;Acc:HGNC:20751] [ENST00000426414]	2.11839	0.00042075
LOC101929895	uncharacterized LOC101929895	PREDICTED: Homo sapiens uncharacterized LOC101929895 (LOC101929895), mRNA [XM_017010126]	2.11728	3.73774e-06
PLD1	phospholipase D1	phospholipase D1 [Source:HGNC Symbol;Acc:HGNC:9067] [ENST00000497307]	2.11689	0.00592651
SLC52A1	solute carrier family 52 member 1	Homo sapiens solute carrier family 52 member 1 (SLC52A1), transcript variant 2, mRNA [NM_017986]	2.11679	3.22375e-06
ZBTB24	zinc finger and BTB domain containing 24	Homo sapiens zinc finger and BTB domain containing 24 (ZBTB24), transcript variant 2, mRNA [NM_001164313]	2.11597	7.82143e-06
LRRC66	leucine rich repeat containing 66	Homo sapiens leucine rich repeat containing 66 (LRRC66), mRNA [NM_001024611]	2.11361	0.00103483
RCAN2	regulator of calcineurin 2	Homo sapiens regulator of calcineurin 2 (RCAN2), transcript variant 1, mRNA [NM_005822]	2.11349	9.83597e-08
BEST2	bestrophin 2	Homo sapiens bestrophin 2 (BEST2), mRNA [NM_017682]	2.11314	0.000508229
NT5C3A	5'-nucleotidase, cytosolic IIIA	Homo sapiens 5'-nucleotidase, cytosolic IIIA (NT5C3A), transcript variant 2, mRNA [NM_001002009]	2.11259	7.03942e-06
ACHE	acetylcholinesterase (Cartwright blood group)	Homo sapiens acetylcholinesterase (Cartwright blood group) (ACHE), transcript variant E4-E6, mRNA [NM_000665]	2.11228	0.000101756
		keratin 18 pseudogene 64 [Source:HGNC Symbol;Acc:HGNC:48891] [ENST00000434946]	2.11145	6.63479e-06
LOC344967	acyl-CoA thioesterase 7 pseudogene	Homo sapiens acyl-CoA thioesterase 7 pseudogene (LOC344967), non-coding RNA [NR_027277]	2.11118	1.15483e-07
XLOC_l2_001089		BROAD Institute lincRNA (XLOC_l2_001089), lincRNA [TCONS_l2_00001498]	2.10924	8.08625e-05
ATR	ATR serine/threonine kinase	Homo sapiens ATR serine/threonine kinase (ATR), transcript variant 2, mRNA [NM_001354579]	2.10883	0.000192472
SYNE1	spectrin repeat containing nuclear envelope protein 1	Homo sapiens spectrin repeat containing nuclear envelope protein 1 (SYNE1), transcript variant 1, mRNA [NM_182961]	2.1082	0.00206785
EFCC1	EF-hand and coiled-coil domain containing 1	Homo sapiens EF-hand and coiled-coil domain containing 1 (EFCC1), mRNA [NM_024768]	2.10738	1.52089e-06
MAP9	microtubule associated protein 9	Homo sapiens microtubule associated protein 9 (MAP9), mRNA [NM_001039580]	2.10679	1.15714e-06
			2.1061	7.82085e-05
			2.10588	0.00688574
NCAM1	neural cell adhesion molecule 1	Homo sapiens neural cell adhesion molecule 1 (NCAM1), transcript variant 5, mRNA [NM_001242607]	2.10569	0.000116364
MAP3K13	mitogen-activated protein kinase kinase kinase 13	mitogen-activated protein kinase kinase kinase 13 [Source:HGNC Symbol;Acc:HGNC:6852] [ENST00000455188]	2.10559	0.0421256
CDYL2	chromodomain Y like 2	Homo sapiens chromodomain Y like 2 (CDYL2), mRNA [NM_152342]	2.10517	0.00640887
BAK1	BCL2 antagonist/killer 1	Homo sapiens BCL2 antagonist/killer 1 (BAK1), mRNA [NM_001188]	2.10407	1.20971e-06
		ankyrin repeat domain 20 family member A7, pseudogene [Source:HGNC Symbol;Acc:HGNC:31980] [ENST00000402318]	2.10187	0.0407586
ZNF562	zinc finger protein 562	Homo sapiens zinc finger protein 562 (ZNF562), transcript variant 1, mRNA [NM_001130031]	2.10186	1.38722e-06
CMAHP	cytidine monophospho-N-acetylneuraminic acid hydroxylase, pseudogene	Homo sapiens cytidine monophospho-N-acetylneuraminic acid hydroxylase, pseudogene (CMAHP), transcript variant 1, non-coding RNA [NR_002174]	2.09973	0.0178583
REEP2	receptor accessory protein 2	Homo sapiens receptor accessory protein 2 (REEP2), transcript variant 2, mRNA [NM_016606]	2.09924	0.000145136
OSR2	odd-skipped related transciption factor 2	Homo sapiens odd-skipped related transciption factor 2 (OSR2), transcript variant 2, mRNA [NM_053001]	2.09797	3.74319e-06
		JP 2014500723-A/13550: Polycomb-Associated Non-Coding RNAs. [LF206047]	2.09782	0.013833
			2.09582	0.0446022
SLC12A8	solute carrier family 12 member 8	Homo sapiens solute carrier family 12 member 8 (SLC12A8), transcript variant 1, mRNA [NM_024628]	2.09547	2.09508e-05
NUB1	negative regulator of ubiquitin like proteins 1	Homo sapiens negative regulator of ubiquitin like proteins 1 (NUB1), transcript variant 2, mRNA [NM_016118]	2.09543	7.88012e-08
TOR1B	torsin family 1 member B	Homo sapiens torsin family 1 member B (TOR1B), transcript variant 3, mRNA [NM_001317894]	2.09475	4.60515e-05
SAAL1	serum amyloid A like 1	serum amyloid A like 1 [Source:HGNC Symbol;Acc:HGNC:25158] [ENST00000532403]	2.09374	0.00877023
FLT1	fms related tyrosine kinase 1	Homo sapiens fms related tyrosine kinase 1 (FLT1), transcript variant 4, mRNA [NM_001160031]	2.09307	6.09154e-05
ARX	aristaless related homeobox	Homo sapiens aristaless related homeobox (ARX), mRNA [NM_139058]	2.09209	0.00172284
lnc-SMCHD1-1	lnc-SMCHD1-1:1	LNCipedia lincRNA (lnc-SMCHD1-1), lincRNA [lnc-SMCHD1-1:1]	2.09157	0.00682599
SEMG1	semenogelin 1	Homo sapiens semenogelin 1 (SEMG1), mRNA [NM_003007]	2.09124	0.0038482
RAP1GAP2	RAP1 GTPase activating protein 2	Homo sapiens RAP1 GTPase activating protein 2 (RAP1GAP2), transcript variant 1, mRNA [NM_015085]	2.0911	0.000204245
HLA-J	major histocompatibility complex, class I, J (pseudogene)	major histocompatibility complex, class I, J (pseudogene) [Source:HGNC Symbol;Acc:HGNC:4967] [ENST00000490720]	2.09079	1.51073e-07
STOM	stomatin	Homo sapiens stomatin (STOM), transcript variant 2, mRNA [NM_198194]	2.09076	1.78656e-07
C17orf51	chromosome 17 open reading frame 51	Homo sapiens chromosome 17 open reading frame 51 (C17orf51), mRNA [NM_001113434]	2.0905	0.00586361
AKAP5	A-kinase anchoring protein 5	Homo sapiens A-kinase anchoring protein 5 (AKAP5), mRNA [NM_004857]	2.08966	0.000450205
MAGEH1	MAGE family member H1	Homo sapiens MAGE family member H1 (MAGEH1), mRNA [NM_014061]	2.08953	0.0053954
CHGA	chromogranin A	Homo sapiens chromogranin A (CHGA), transcript variant 1, mRNA [NM_001275]	2.0893	7.37829e-06
FNIP2	folliculin interacting protein 2	folliculin interacting protein 2 [Source:HGNC Symbol;Acc:HGNC:29280] [ENST00000264433]	2.08903	2.76974e-08
BCL2L13	BCL2 like 13	Homo sapiens BCL2 like 13 (BCL2L13), transcript variant 1, mRNA [NM_015367]	2.08851	0.00658105
			2.08843	0.018469
ARSA	arylsulfatase A	Homo sapiens arylsulfatase A (ARSA), transcript variant 1, mRNA [NM_000487]	2.0881	5.14654e-07
		keratin 18 pseudogene 26 [Source:HGNC Symbol;Acc:HGNC:33395] [ENST00000454475]	2.08788	6.16472e-05
HIST1H2AG	histone cluster 1 H2A family member g	histone cluster 1 H2A family member g [Source:HGNC Symbol;Acc:HGNC:4737] [ENST00000359193]	2.08735	0.0151272
DOK3	docking protein 3	Homo sapiens docking protein 3 (DOK3), transcript variant 1, mRNA [NM_024872]	2.08541	8.96101e-06
SYT12	synaptotagmin 12	Homo sapiens synaptotagmin 12 (SYT12), transcript variant 1, mRNA [NM_177963]	2.08434	0.000128061
STARD13	StAR related lipid transfer domain containing 13	StAR related lipid transfer domain containing 13 [Source:HGNC Symbol;Acc:HGNC:19164] [ENST00000487412]	2.08223	0.0386515
CCL4	C-C motif chemokine ligand 4	Homo sapiens C-C motif chemokine ligand 4 (CCL4), mRNA [NM_002984]	2.08216	0.00248479
ACTRT3	actin related protein T3	Homo sapiens actin related protein T3 (ACTRT3), mRNA [NM_032487]	2.08173	2.97564e-05
SCLY	selenocysteine lyase	selenocysteine lyase [Source:HGNC Symbol;Acc:HGNC:18161] [ENST00000409736]	2.0813	3.29857e-07
lnc-HMCN1-2	lnc-HMCN1-2:2	LNCipedia lincRNA (lnc-HMCN1-2), lincRNA [lnc-HMCN1-2:2]	2.0807	0.000402151
			2.08004	0.00132372
ARHGEF28	Rho guanine nucleotide exchange factor 28	Homo sapiens Rho guanine nucleotide exchange factor 28 (ARHGEF28), transcript variant 2, mRNA [NM_001177693]	2.07985	8.65377e-05
TTR	transthyretin	Homo sapiens transthyretin (TTR), mRNA [NM_000371]	2.07981	0.0133768
EDEM3	ER degradation enhancing alpha-mannosidase like protein 3	Homo sapiens ER degradation enhancing alpha-mannosidase like protein 3 (EDEM3), transcript variant 1, mRNA [NM_001319960]	2.07971	0.00512683
RIMS3	regulating synaptic membrane exocytosis 3	Homo sapiens regulating synaptic membrane exocytosis 3 (RIMS3), mRNA [NM_014747]	2.0788	2.18055e-05
ZNF260	zinc finger protein 260	Homo sapiens zinc finger protein 260 (ZNF260), transcript variant 1, mRNA [NM_001012756]	2.07877	1.90906e-06
CHORDC1	cysteine and histidine rich domain containing 1	Homo sapiens cDNA FLJ12786 fis, clone NT2RP2001936. [AK022848]	2.07841	0.00112937
RUNX1T1	RUNX1 translocation partner 1	Homo sapiens RUNX1 translocation partner 1 (RUNX1T1), transcript variant 1, mRNA [NM_004349]	2.0781	0.00141894
ADCY5	adenylate cyclase 5	Homo sapiens adenylate cyclase 5 (ADCY5), transcript variant 1, mRNA [NM_183357]	2.07764	7.20383e-05
CASP10	caspase 10	Homo sapiens caspase 10 (CASP10), transcript variant 2, mRNA [NM_032974]	2.07444	1.18606e-05
ZFAND4	zinc finger AN1-type containing 4	Homo sapiens zinc finger AN1-type containing 4 (ZFAND4), transcript variant 3, mRNA [NM_001282905]	2.07298	6.90898e-05
PCNX4	pecanex 4	pecanex 4 [Source:HGNC Symbol;Acc:HGNC:20349] [ENST00000391611]	2.07027	1.42507e-07
			2.07004	0.00176153
ERVMER34-1	endogenous retrovirus group MER34 member 1, envelope	Homo sapiens endogenous retrovirus group MER34 member 1, envelope (ERVMER34-1), transcript variant 1, mRNA [NM_024534]	2.06966	0.000860844
TRIM26	tripartite motif containing 26	Homo sapiens tripartite motif containing 26 (TRIM26), transcript variant 1, mRNA [NM_003449]	2.06948	2.27434e-06
DIO3OS	DIO3 opposite strand upstream RNA	Homo sapiens DIO3 opposite strand upstream RNA (DIO3OS), transcript variant 2, long non-coding RNA [NR_152589]	2.0692	0.00752528
UBAP2L	ubiquitin associated protein 2 like	Homo sapiens ubiquitin associated protein 2 like (UBAP2L), transcript variant 1, mRNA [NM_014847]	2.06894	8.42413e-05
BCL2L11	BCL2 like 11	Homo sapiens BCL2 like 11 (BCL2L11), transcript variant 9, mRNA [NM_207002]	2.0686	3.86429e-06
IQCM	IQ motif containing M	IQ motif containing M [Source:HGNC Symbol;Acc:HGNC:53443] [ENST00000508106]	2.06841	0.000126351
GUCY1A1	guanylate cyclase 1 soluble subunit alpha 1	Homo sapiens guanylate cyclase 1 soluble subunit alpha 1 (GUCY1A1), transcript variant 1, mRNA [NM_000856]	2.06772	1.19418e-07
NADK	NAD kinase	Homo sapiens NAD kinase (NADK), transcript variant 6, mRNA [NM_001353642]	2.06753	5.2292e-07
SPIB	Spi-B transcription factor	Homo sapiens Spi-B transcription factor (SPIB), transcript variant 1, mRNA [NM_003121]	2.06737	5.72144e-06
		BX426172 Homo sapiens THYMUS Homo sapiens cDNA clone CS0CAP001YB24 5-PRIME, mRNA sequence [BX426172]	2.06709	0.0123659
BMI1	BMI1 proto-oncogene, polycomb ring finger	Homo sapiens BMI1 proto-oncogene, polycomb ring finger (BMI1), mRNA [NM_005180]	2.06636	0.00015259
ZFAND4	zinc finger AN1-type containing 4	Homo sapiens zinc finger AN1-type containing 4 (ZFAND4), transcript variant 1, mRNA [NM_174890]	2.06633	3.25812e-07
METTL7B	methyltransferase like 7B	Homo sapiens methyltransferase like 7B (METTL7B), mRNA [NM_152637]	2.06573	3.13807e-06
USP2	ubiquitin specific peptidase 2	Homo sapiens ubiquitin specific peptidase 2 (USP2), transcript variant 1, mRNA [NM_004205]	2.06548	0.00707173
ZFX	zinc finger protein X-linked	Homo sapiens zinc finger protein X-linked (ZFX), transcript variant 1, mRNA [NM_003410]	2.06472	0.000342754
TGM2	transglutaminase 2	Homo sapiens transglutaminase 2 (TGM2), transcript variant 1, mRNA [NM_004613]	2.06472	1.97982e-05
XLOC_l2_006745		BROAD Institute lincRNA (XLOC_l2_006745), lincRNA [TCONS_l2_00012563]	2.06436	1.6666e-05
LOC107985388	pre-mRNA-splicing factor cwc22-like	PREDICTED: Homo sapiens pre-mRNA-splicing factor cwc22-like (LOC107985388), mRNA [XM_017028186]	2.06367	0.000514138
USP31	ubiquitin specific peptidase 31	Homo sapiens ubiquitin specific peptidase 31 (USP31), mRNA [NM_020718]	2.06303	4.46379e-08
EFL1	elongation factor like GTPase 1	Homo sapiens elongation factor like GTPase 1 (EFL1), transcript variant 4, mRNA [NM_001322845]	2.0629	9.71429e-08
CCDC157	coiled-coil domain containing 157	Homo sapiens coiled-coil domain containing 157 (CCDC157), transcript variant 3, mRNA [NM_001318335]	2.06248	1.4517e-06
GLRA2	glycine receptor alpha 2	Homo sapiens glycine receptor alpha 2 (GLRA2), transcript variant 3, mRNA [NM_001118886]	2.06234	0.000564384
lnc-C10orf137-1	lnc-C10orf137-1:3	LNCipedia lincRNA (lnc-C10orf137-1), lincRNA [lnc-C10orf137-1:3]	2.06207	3.43641e-07
SUSD3	sushi domain containing 3	Homo sapiens sushi domain containing 3 (SUSD3), transcript variant 1, mRNA [NM_145006]	2.06194	8.20363e-06
TRIL	TLR4 interactor with leucine rich repeats	Homo sapiens TLR4 interactor with leucine rich repeats (TRIL), mRNA [NM_014817]	2.06185	5.6025e-08
APOBEC3B	apolipoprotein B mRNA editing enzyme catalytic subunit 3B	Homo sapiens apolipoprotein B mRNA editing enzyme catalytic subunit 3B (APOBEC3B), transcript variant 1, mRNA [NM_004900]	2.06127	2.58802e-07
HSH2D	hematopoietic SH2 domain containing	Homo sapiens hematopoietic SH2 domain containing (HSH2D), transcript variant 2, mRNA [NM_001291274]	2.06091	3.37168e-06
NRAV	negative regulator of antiviral response	Homo sapiens negative regulator of antiviral response (NRAV), long non-coding RNA [NR_038854]	2.06073	0.000245762
MORN1	MORN repeat containing 1	Homo sapiens MORN repeat containing 1 (MORN1), transcript variant 3, non-coding RNA [NR_125361]	2.05991	0.000773239
		high mobility group box 3 pseudogene 22 [Source:HGNC Symbol;Acc:HGNC:39314] [ENST00000451823]	2.05889	5.86752e-06
		zn81a04.x5 Stratagene lung carcinoma 937218 Homo sapiens cDNA clone IMAGE:564558 3', mRNA sequence [AI732419]	2.05837	0.000649067
MEIS1	Meis homeobox 1	Homo sapiens Meis homeobox 1 (MEIS1), mRNA [NM_002398]	2.05709	1.51314e-07
MTMR7	myotubularin related protein 7	Homo sapiens myotubularin related protein 7 (MTMR7), mRNA [NM_004686]	2.0557	0.00249675
SRRT	serrate, RNA effector molecule	Homo sapiens serrate, RNA effector molecule (SRRT), transcript variant 5, mRNA [NM_001128854]	2.05557	7.01255e-06
EXOC3L1	exocyst complex component 3 like 1	Homo sapiens exocyst complex component 3 like 1 (EXOC3L1), mRNA [NM_178516]	2.05555	2.34476e-06
KMT2E	lysine methyltransferase 2E	Homo sapiens lysine methyltransferase 2E (KMT2E), transcript variant 1, mRNA [NM_182931]	2.0551	3.34852e-05
BCAP29	B cell receptor associated protein 29	Homo sapiens B cell receptor associated protein 29 (BCAP29), transcript variant 5, mRNA [NM_001363483]	2.05351	3.617e-05
SNX29	sorting nexin 29	sorting nexin 29 [Source:HGNC Symbol;Acc:HGNC:30542] [ENST00000564791]	2.05296	0.00467664
GIPC1	GIPC PDZ domain containing family member 1	Homo sapiens GIPC PDZ domain containing family member 1 (GIPC1), transcript variant 1, mRNA [NM_005716]	2.05249	1.35892e-08
LYSMD2	LysM domain containing 2	Homo sapiens LysM domain containing 2 (LYSMD2), transcript variant 1, mRNA [NM_153374]	2.05185	8.97167e-08
CCL26	C-C motif chemokine ligand 26	Homo sapiens C-C motif chemokine ligand 26 (CCL26), mRNA [NM_006072]	2.05178	0.00827958
DCAF5	DDB1 and CUL4 associated factor 5	Homo sapiens DDB1 and CUL4 associated factor 5 (DCAF5), transcript variant 4, mRNA [NM_001284208]	2.05122	0.000802753
			2.05039	0.00273278
PI3	peptidase inhibitor 3	Homo sapiens peptidase inhibitor 3 (PI3), mRNA [NM_002638]	2.04989	0.000502883
ACOT7	acyl-CoA thioesterase 7	Homo sapiens acyl-CoA thioesterase 7 (ACOT7), transcript variant hBACHa, mRNA [NM_007274]	2.04882	4.54896e-09
PPP1R9A	protein phosphatase 1 regulatory subunit 9A	Homo sapiens protein phosphatase 1 regulatory subunit 9A (PPP1R9A), transcript variant 5, mRNA [NM_001166163]	2.04855	2.59558e-07
AQP3	aquaporin 3 (Gill blood group)	Homo sapiens aquaporin 3 (Gill blood group) (AQP3), transcript variant 1, mRNA [NM_004925]	2.04793	1.04054e-06
MUC3A	mucin 3A, cell surface associated	Homo sapiens mucin 3A, cell surface associated (MUC3A), mRNA [NM_005960]	2.04603	0.00142671
RCBTB1	RCC1 and BTB domain containing protein 1	Homo sapiens RCC1 and BTB domain containing protein 1 (RCBTB1), transcript variant 1, mRNA [NM_018191]	2.04581	1.3039e-05
DIO3OS	DIO3 opposite strand upstream RNA	Homo sapiens DIO3 opposite strand upstream RNA (DIO3OS), transcript variant 1, long non-coding RNA [NR_152588]	2.04543	7.58165e-05
PTPN2	protein tyrosine phosphatase, non-receptor type 2	Homo sapiens protein tyrosine phosphatase, non-receptor type 2 (PTPN2), transcript variant 1, mRNA [NM_002828]	2.04506	1.32507e-05
SOCS3	suppressor of cytokine signaling 3	Homo sapiens suppressor of cytokine signaling 3 (SOCS3), mRNA [NM_003955]	2.04465	0.00970453
KLK15	kallikrein related peptidase 15	Homo sapiens kallikrein related peptidase 15 (KLK15), transcript variant 4, mRNA [NM_017509]	2.04464	3.83592e-05
CKAP4	cytoskeleton associated protein 4	Homo sapiens cytoskeleton associated protein 4 (CKAP4), mRNA [NM_006825]	2.04452	2.88982e-08
TRIM21	tripartite motif containing 21	Homo sapiens tripartite motif containing 21 (TRIM21), mRNA [NM_003141]	2.04424	3.52494e-07
STK3	serine/threonine kinase 3	serine/threonine kinase 3 [Source:HGNC Symbol;Acc:HGNC:11406] [ENST00000424861]	2.04405	0.035097
ZFHX2	zinc finger homeobox 2	Homo sapiens zinc finger homeobox 2 (ZFHX2), mRNA [NM_033400]	2.04336	1.14415e-05
MYOM1	myomesin 1	Homo sapiens myomesin 1 (MYOM1), transcript variant 1, mRNA [NM_003803]	2.04202	0.0071699
TRNT1	tRNA nucleotidyl transferase 1	Homo sapiens tRNA nucleotidyl transferase 1 (TRNT1), transcript variant 2, mRNA [NM_001302946]	2.04162	3.80973e-05
MEG3	maternally expressed 3	maternally expressed 3 [Source:HGNC Symbol;Acc:HGNC:14575] [ENST00000523671]	2.0416	2.13126e-05
BRMS1	BRMS1, transcriptional repressor and anoikis regulator	Homo sapiens BRMS1, transcriptional repressor and anoikis regulator (BRMS1), transcript variant 2, mRNA [NM_001024957]	2.04114	6.42629e-07
HR	HR, lysine demethylase and nuclear receptor corepressor	Homo sapiens HR, lysine demethylase and nuclear receptor corepressor (HR), transcript variant 1, mRNA [NM_005144]	2.03983	2.31165e-08
DRAM1	DNA damage regulated autophagy modulator 1	Homo sapiens DNA damage regulated autophagy modulator 1 (DRAM1), mRNA [NM_018370]	2.03934	4.71076e-09
CPLANE1	ciliogenesis and planar polarity effector 1	Homo sapiens ciliogenesis and planar polarity effector 1 (CPLANE1), mRNA [NM_023073]	2.03928	0.000124094
CPT1C	carnitine palmitoyltransferase 1C	Homo sapiens carnitine palmitoyltransferase 1C (CPT1C), transcript variant 3, mRNA [NM_001199752]	2.03909	0.000182434
UPF2	UPF2, regulator of nonsense mediated mRNA decay	Homo sapiens UPF2, regulator of nonsense mediated mRNA decay (UPF2), transcript variant 1, mRNA [NM_080599]	2.03883	1.84459e-06
ATF7IP	activating transcription factor 7 interacting protein	Homo sapiens activating transcription factor 7 interacting protein (ATF7IP), transcript variant 2, mRNA [NM_018179]	2.03692	1.48122e-06
HES2	hes family bHLH transcription factor 2	Homo sapiens hes family bHLH transcription factor 2 (HES2), mRNA [NM_019089]	2.03671	0.000427434
			2.036	0.0146708
SLC6A20	solute carrier family 6 member 20	Homo sapiens solute carrier family 6 member 20 (SLC6A20), transcript variant 1, mRNA [NM_020208]	2.03554	0.0349543
SH3KBP1	SH3 domain containing kinase binding protein 1	Homo sapiens SH3 domain containing kinase binding protein 1 (SH3KBP1), transcript variant 2, mRNA [NM_001024666]	2.03461	2.84013e-09
		Q7S5C8_NEUCR (Q7S5C8) Predicted protein, partial (10%) [THC2536177]	2.03432	0.0311671
GLIS3	GLIS family zinc finger 3	Homo sapiens GLIS family zinc finger 3 (GLIS3), transcript variant 1, mRNA [NM_001042413]	2.03153	0.0119771
HIST1H2AM	histone cluster 1 H2A family member m	Homo sapiens histone cluster 1 H2A family member m (HIST1H2AM), mRNA [NM_003514]	2.0314	1.9491e-06
NSF	N-ethylmaleimide sensitive factor, vesicle fusing ATPase	Homo sapiens N-ethylmaleimide sensitive factor, vesicle fusing ATPase (NSF), transcript variant 1, mRNA [NM_006178]	2.03098	8.61848e-05
NBPF15	NBPF member 15	Homo sapiens NBPF member 15 (NBPF15), transcript variant 1, mRNA [NM_001170755]	2.02959	1.92287e-05
CRYBG3	crystallin beta-gamma domain containing 3	Homo sapiens crystallin beta-gamma domain containing 3 (CRYBG3), mRNA [NM_153605]	2.02933	1.47616e-06
GBP3	guanylate binding protein 3	Homo sapiens guanylate binding protein 3 (GBP3), transcript variant 4, mRNA [NM_001319181]	2.02779	1.85264e-08
INPP4B	inositol polyphosphate-4-phosphatase type II B	Homo sapiens inositol polyphosphate-4-phosphatase type II B (INPP4B), transcript variant 3, mRNA [NM_001331040]	2.02758	0.000158217
NCK2	NCK adaptor protein 2	Homo sapiens NCK adaptor protein 2 (NCK2), transcript variant 3, mRNA [NM_001004722]	2.02729	0.0146113
NIPAL2	NIPA like domain containing 2	Homo sapiens NIPA like domain containing 2 (NIPAL2), transcript variant 2, mRNA [NM_024759]	2.02666	0.000219881
KIF5C	kinesin family member 5C	Homo sapiens kinesin family member 5C (KIF5C), transcript variant 1, mRNA [NM_004522]	2.02609	0.00189232
CDK12	cyclin dependent kinase 12	Homo sapiens cyclin dependent kinase 12 (CDK12), transcript variant 1, mRNA [NM_016507]	2.02604	0.000197193
SEMA3D	semaphorin 3D	Homo sapiens semaphorin 3D (SEMA3D), mRNA [NM_152754]	2.02596	0.00207163
PLD1	phospholipase D1	phospholipase D1 [Source:HGNC Symbol;Acc:HGNC:9067] [ENST00000497307]	2.02583	0.0111836
C19orf66	chromosome 19 open reading frame 66	Homo sapiens chromosome 19 open reading frame 66 (C19orf66), transcript variant 1, mRNA [NM_018381]	2.02488	1.01956e-06
AQP7P1	aquaporin 7 pseudogene 1	Homo sapiens aquaporin 7 pseudogene 1 (AQP7P1), non-coding RNA [NR_002817]	2.02439	0.00053136
ETNK1	ethanolamine kinase 1	Homo sapiens ethanolamine kinase 1 (ETNK1), transcript variant 2, mRNA [NM_001039481]	2.02343	3.94055e-06
SLC38A2	solute carrier family 38 member 2	Homo sapiens solute carrier family 38 member 2 (SLC38A2), transcript variant 1, mRNA [NM_018976]	2.02332	1.31069e-06
PML	promyelocytic leukemia	Homo sapiens promyelocytic leukemia (PML), transcript variant 1, mRNA [NM_033238]	2.02332	4.1321e-07
IL18R1	interleukin 18 receptor 1	Homo sapiens interleukin 18 receptor 1 (IL18R1), transcript variant 1, mRNA [NM_003855]	2.02202	0.010636
PPARGC1B	PPARG coactivator 1 beta	Homo sapiens PPARG coactivator 1 beta (PPARGC1B), transcript variant 1, mRNA [NM_133263]	2.02111	2.95198e-07
			2.01959	0.000317469
OLMALINC	oligodendrocyte maturation-associated long intergenic non-coding RNA	oligodendrocyte maturation-associated long intergenic non-coding RNA [Source:HGNC Symbol;Acc:HGNC:28060] [ENST00000454935]	2.01938	4.22395e-08
USB1	U6 snRNA biogenesis phosphodiesterase 1	Homo sapiens U6 snRNA biogenesis phosphodiesterase 1 (USB1), transcript variant 3, mRNA [NM_001204911]	2.01737	2.87333e-07
CD177	CD177 molecule	Homo sapiens CD177 molecule (CD177), mRNA [NM_020406]	2.01724	0.00766859
SPEN	spen family transcriptional repressor	Homo sapiens spen family transcriptional repressor (SPEN), mRNA [NM_015001]	2.01694	1.39016e-07
Q7Z2X8		Q7Z2X8_HUMAN (Q7Z2X8) ZNF480 protein (Fragment), partial (28%) [THC2653958]	2.01663	0.0227065
ANKRD17	ankyrin repeat domain 17	Homo sapiens ankyrin repeat domain 17 (ANKRD17), transcript variant 1, mRNA [NM_032217]	2.01662	0.00132432
CCAT1	colon cancer associated transcript 1	Homo sapiens colon cancer associated transcript 1 (CCAT1), long non-coding RNA [NR_108049]	2.01648	8.51221e-06
STXBP5L	syntaxin binding protein 5 like	Homo sapiens syntaxin binding protein 5 like (STXBP5L), transcript variant 3, mRNA [NM_001348343]	2.01591	0.00174124
lnc-RPP30-2	lnc-RPP30-2:1	LNCipedia lincRNA (lnc-RPP30-2), lincRNA [lnc-RPP30-2:1]	2.01552	0.000374714
HBD	hemoglobin subunit delta	Homo sapiens hemoglobin subunit delta (HBD), mRNA [NM_000519]	2.01533	0.00530756
TMPPE	transmembrane protein with metallophosphoesterase domain	Homo sapiens transmembrane protein with metallophosphoesterase domain (TMPPE), transcript variant 1, mRNA [NM_001039770]	2.01401	4.243e-05
		keratin 18 pseudogene 40 [Source:HGNC Symbol;Acc:HGNC:33409] [ENST00000599859]	2.014	2.74912e-06
WTAP	WT1 associated protein	Homo sapiens Wilms tumor 1 associated protein, mRNA (cDNA clone IMAGE:5399821), partial cds. [BC028180]	2.0138	0.0298175
SGMS2	sphingomyelin synthase 2	sphingomyelin synthase 2 [Source:HGNC Symbol;Acc:HGNC:28395] [ENST00000506462]	2.0137	1.38719e-05
PCDHGA12	protocadherin gamma subfamily A, 12	Homo sapiens protocadherin gamma subfamily A, 12 (PCDHGA12), transcript variant 2, mRNA [NM_032094]	2.01358	0.000707439
lnc-INSIG1-2	lnc-INSIG1-2:1	LNCipedia lincRNA (lnc-INSIG1-2), lincRNA [lnc-INSIG1-2:1]	2.0131	0.0256989
HPGD	15-hydroxyprostaglandin dehydrogenase	Homo sapiens 15-hydroxyprostaglandin dehydrogenase (HPGD), transcript variant 1, mRNA [NM_000860]	2.01261	0.00981443
			2.01144	0.0330071
			2.01037	0.0054538
IL6R	interleukin 6 receptor	Homo sapiens interleukin 6 receptor (IL6R), transcript variant 1, mRNA [NM_000565]	2.00949	0.0150013
ZNF81	zinc finger protein 81	Homo sapiens zinc finger protein 81 (ZNF81), mRNA [NM_007137]	2.00925	8.65777e-07
lnc-PEAK1.1-1	lnc-PEAK1.1-1:4	LNCipedia lincRNA (lnc-PEAK1.1-1), lincRNA [lnc-PEAK1.1-1:4]	2.0092	0.0324194
ACR	acrosin	Homo sapiens acrosin (ACR), mRNA [NM_001097]	2.00876	1.58377e-05
UTRN	utrophin	Homo sapiens utrophin (UTRN), mRNA [NM_007124]	2.00795	2.54545e-06
ZNF710	zinc finger protein 710	Homo sapiens zinc finger protein 710 (ZNF710), mRNA [NM_198526]	2.0067	5.66999e-06
CYP2C9	cytochrome P450 family 2 subfamily C member 9	Homo sapiens cytochrome P450 family 2 subfamily C member 9 (CYP2C9), mRNA [NM_000771]	2.00658	0.000596592
			2.00579	5.19973e-06
FAM102B	family with sequence similarity 102 member B	Homo sapiens family with sequence similarity 102 member B (FAM102B), mRNA [NM_001010883]	2.00465	0.00015154
ABCA1	ATP binding cassette subfamily A member 1	Homo sapiens ATP binding cassette subfamily A member 1 (ABCA1), mRNA [NM_005502]	2.00457	0.00373375
PTPRG	protein tyrosine phosphatase, receptor type G	Homo sapiens protein tyrosine phosphatase, receptor type G (PTPRG), mRNA [NM_002841]	2.00457	0.0131485
ND1	NADH dehydrogenase, subunit 1 (complex I)	mitochondrially encoded NADH:ubiquinone oxidoreductase core subunit 1 [Source:HGNC Symbol;Acc:HGNC:7455] [ENST00000361390]	2.004	1.91524e-06
CEACAM3	carcinoembryonic antigen related cell adhesion molecule 3	Homo sapiens carcinoembryonic antigen related cell adhesion molecule 3 (CEACAM3), transcript variant 1, mRNA [NM_001815]	2.00391	5.12346e-05
SERPINB8	serpin family B member 8	Homo sapiens serpin family B member 8 (SERPINB8), transcript variant 3, mRNA [NM_001031848]	2.0035	1.68346e-07
DOK7	docking protein 7	Homo sapiens docking protein 7 (DOK7), transcript variant 1, mRNA [NM_173660]	2.00333	1.22323e-06
SLC25A2	solute carrier family 25 member 2	Homo sapiens solute carrier family 25 member 2 (SLC25A2), mRNA [NM_031947]	2.00326	0.0418475
RREB1	ras responsive element binding protein 1	Homo sapiens ras responsive element binding protein 1 (RREB1), transcript variant 4, mRNA [NM_001003700]	2.00249	0.01592
ROCK2	Rho associated coiled-coil containing protein kinase 2	Homo sapiens Rho associated coiled-coil containing protein kinase 2 (ROCK2), transcript variant 1, mRNA [NM_004850]	2.00228	2.61973e-07
MSTO1	misato 1, mitochondrial distribution and morphology regulator	Homo sapiens misato 1, mitochondrial distribution and morphology regulator (MSTO1), transcript variant 1, mRNA [NM_018116]	2.00087	0.00316263
MITF	melanocyte inducing transcription factor	Homo sapiens melanogenesis associated transcription factor (MITF), transcript variant 12, mRNA [NM_001354607]	2.00073	0.0047077
MANEAL	mannosidase endo-alpha like	Homo sapiens mannosidase endo-alpha like (MANEAL), transcript variant 1, mRNA [NM_001031740]	2.0006	2.62807e-06
CBLN4	cerebellin 4 precursor	Homo sapiens cerebellin 4 precursor (CBLN4), mRNA [NM_080617]	2.00046	0.000635449
lnc-HOXB7-1	lnc-HOXB7-1:2	Q9BIU3_DOLTE (Q9BIU3) Fibroin 2 (Fragment), partial (4%) [THC2651745]	2.00026	4.18723e-05
UNC13B	unc-13 homolog B	Homo sapiens unc-13 homolog B (UNC13B), transcript variant 2, mRNA [NM_001330653]	1.99986	7.61253e-07
		novel transcript [ENST00000458492]	1.99984	0.000631653
KHDRBS3	KH RNA binding domain containing, signal transduction associated 3	Homo sapiens KH RNA binding domain containing, signal transduction associated 3 (KHDRBS3), mRNA [NM_006558]	1.99855	0.00294809
NOD1	nucleotide binding oligomerization domain containing 1	Homo sapiens nucleotide binding oligomerization domain containing 1 (NOD1), transcript variant 1, mRNA [NM_006092]	1.99846	1.5944e-06
CD86	CD86 molecule	Homo sapiens CD86 molecule (CD86), transcript variant 2, mRNA [NM_006889]	1.9984	0.000324361
DRGX	dorsal root ganglia homeobox	dorsal root ganglia homeobox [Source:HGNC Symbol;Acc:HGNC:21536] [ENST00000374139]	1.9977	1.39672e-06
IQCD	IQ motif containing D	Homo sapiens IQ motif containing D (IQCD), transcript variant 2, mRNA [NM_138451]	1.99757	9.01472e-05
ATP2B1	ATPase plasma membrane Ca2+ transporting 1	ATPase plasma membrane Ca2+ transporting 1 [Source:HGNC Symbol;Acc:HGNC:814] [ENST00000393164]	1.99757	3.1418e-06
KCNK9	potassium two pore domain channel subfamily K member 9	Homo sapiens potassium two pore domain channel subfamily K member 9 (KCNK9), transcript variant 1, mRNA [NM_001282534]	1.99656	0.00328886
WDR44	WD repeat domain 44	Homo sapiens WD repeat domain 44 (WDR44), transcript variant 1, mRNA [NM_019045]	1.99618	5.79434e-07
PYCR3	pyrroline-5-carboxylate reductase 3	Homo sapiens pyrroline-5-carboxylate reductase 3 (PYCR3), transcript variant 1, mRNA [NM_023078]	1.99616	2.94104e-07
FREM1	FRAS1 related extracellular matrix 1	FRAS1 related extracellular matrix 1 [Source:HGNC Symbol;Acc:HGNC:23399] [ENST00000497634]	1.99523	0.0410649
LOC643406	uncharacterized LOC643406	Homo sapiens uncharacterized LOC643406 (LOC643406), long non-coding RNA [NR_029405]	1.99516	1.04416e-05
		Homo sapiens mRNA; cDNA DKFZp566D224 (from clone DKFZp566D224). [AL110237]	1.99466	5.1466e-06
SORCS1	sortilin related VPS10 domain containing receptor 1	Homo sapiens sortilin related VPS10 domain containing receptor 1 (SORCS1), transcript variant 6, mRNA [NM_001206572]	1.99425	0.0203413
LRFN4	leucine rich repeat and fibronectin type III domain containing 4	Homo sapiens leucine rich repeat and fibronectin type III domain containing 4 (LRFN4), transcript variant 2, mRNA [NM_001363524]	1.99412	4.53185e-08
		MR3-HT0736-100700-002-a04 HT0736 Homo sapiens cDNA, mRNA sequence [BE714980]	1.99375	9.35248e-05
MBOAT1	membrane bound O-acyltransferase domain containing 1	Homo sapiens membrane bound O-acyltransferase domain containing 1 (MBOAT1), transcript variant 1, mRNA [NM_001080480]	1.99308	5.69272e-09
			1.99299	0.0159914
GPR180	G protein-coupled receptor 180	Homo sapiens G protein-coupled receptor 180 (GPR180), mRNA [NM_180989]	1.99294	5.73466e-06
PALLD	palladin, cytoskeletal associated protein	Homo sapiens palladin, cytoskeletal associated protein (PALLD), transcript variant 3, mRNA [NM_001166109]	1.99227	1.88896e-07
PDE4DIP	phosphodiesterase 4D interacting protein	Homo sapiens phosphodiesterase 4D interacting protein (PDE4DIP), transcript variant 5, mRNA [NM_001002811]	1.99152	0.012764
CCN2	cellular communication network factor 2	Homo sapiens connective tissue growth factor (CTGF), mRNA [NM_001901]	1.99148	0.0132343
MAVS	mitochondrial antiviral signaling protein	Homo sapiens mitochondrial antiviral signaling protein (MAVS), transcript variant 1, mRNA [NM_020746]	1.99145	5.39774e-07
CACNA2D2	calcium voltage-gated channel auxiliary subunit alpha2delta 2	Homo sapiens calcium voltage-gated channel auxiliary subunit alpha2delta 2 (CACNA2D2), transcript variant 1, mRNA [NM_001005505]	1.9907	0.000522904
HOXB9	homeobox B9	Homo sapiens homeobox B9 (HOXB9), mRNA [NM_024017]	1.98995	4.42433e-07
AGPS	alkylglycerone phosphate synthase	Homo sapiens alkylglycerone phosphate synthase (AGPS), mRNA [NM_003659]	1.98912	7.51979e-08
HERC2	HECT and RLD domain containing E3 ubiquitin protein ligase 2	Homo sapiens HECT and RLD domain containing E3 ubiquitin protein ligase 2 (HERC2), mRNA [NM_004667]	1.98836	8.1353e-05
IL17C	interleukin 17C	Homo sapiens interleukin 17C (IL17C), mRNA [NM_013278]	1.9882	0.00664362
AADACP1	arylacetamide deacetylase pseudogene 1	Homo sapiens arylacetamide deacetylase pseudogene 1 (AADACP1), non-coding RNA [NR_026915]	1.98806	0.000173292
OR4D6	olfactory receptor family 4 subfamily D member 6	Homo sapiens olfactory receptor family 4 subfamily D member 6 (OR4D6), mRNA [NM_001004708]	1.98793	4.56708e-06
PALLD	palladin, cytoskeletal associated protein	Homo sapiens palladin, cytoskeletal associated protein (PALLD), transcript variant 2, mRNA [NM_016081]	1.98759	3.52709e-08
UBIAD1	UbiA prenyltransferase domain containing 1	Homo sapiens UbiA prenyltransferase domain containing 1 (UBIAD1), transcript variant 1, mRNA [NM_013319]	1.98737	2.83587e-08
HLA-C	major histocompatibility complex, class I, C	Homo sapiens major histocompatibility complex, class I, C (HLA-C), transcript variant 2, mRNA [NM_001243042]	1.98613	3.55844e-05
DIO2	iodothyronine deiodinase 2	Homo sapiens iodothyronine deiodinase 2 (DIO2), transcript variant 4, mRNA [NM_001242502]	1.98611	0.0390056
FTX	FTX transcript, XIST regulator	Homo sapiens FTX transcript, XIST regulator (FTX), long non-coding RNA [NR_028379]	1.98565	0.00324338
FSIP1	fibrous sheath interacting protein 1	Homo sapiens fibrous sheath interacting protein 1 (FSIP1), transcript variant 1, mRNA [NM_152597]	1.98427	0.00205201
HIST1H2BE	histone cluster 1 H2B family member e	Homo sapiens histone cluster 1 H2B family member e (HIST1H2BE), mRNA [NM_003523]	1.98417	0.0010905
		unc-93 homolog B7, pseudogene [Source:HGNC Symbol;Acc:HGNC:44036] [ENST00000509439]	1.98397	2.49619e-06
MOV10	Mov10 RISC complex RNA helicase	Homo sapiens Mov10 RISC complex RNA helicase (MOV10), transcript variant 1, mRNA [NM_020963]	1.98379	7.9774e-07
LOC107985246	translation initiation factor IF-2	PREDICTED: Homo sapiens translation initiation factor IF-2 (LOC107985246), transcript variant X2, misc_RNA [XR_002958450]	1.98337	4.60505e-06
MUC5AC	mucin 5AC, oligomeric mucus/gel-forming	Homo sapiens mucin 5AC, oligomeric mucus/gel-forming (MUC5AC), mRNA [NM_001304359]	1.98326	0.0319315
BRPF3	bromodomain and PHD finger containing 3	Homo sapiens bromodomain and PHD finger containing 3 (BRPF3), mRNA [NM_015695]	1.98272	0.0418475
HRAT92	heart tissue-associated transcript 92	Homo sapiens heart tissue-associated transcript 92 (HRAT92), long non-coding RNA [NR_033963]	1.98191	0.000531712
ASXL2	ASXL transcriptional regulator 2	Homo sapiens ASXL transcriptional regulator 2 (ASXL2), mRNA [NM_018263]	1.98177	0.00799423
HPDL	4-hydroxyphenylpyruvate dioxygenase like	Homo sapiens 4-hydroxyphenylpyruvate dioxygenase like (HPDL), mRNA [NM_032756]	1.98162	2.57606e-06
AMER3	APC membrane recruitment protein 3	Homo sapiens APC membrane recruitment protein 3 (AMER3), transcript variant 1, mRNA [NM_152698]	1.98149	0.00918208
HMGN3-AS1	HMGN3 antisense RNA 1	Homo sapiens HMGN3 antisense RNA 1 (HMGN3-AS1), long non-coding RNA [NR_040671]	1.98077	0.0164097
CEP83	centrosomal protein 83	Homo sapiens centrosomal protein 83 (CEP83), transcript variant 3, mRNA [NM_001346457]	1.98002	0.000674197
SDC3	syndecan 3	Homo sapiens syndecan 3 (SDC3), mRNA [NM_014654]	1.97998	0.010111
PPTC7	PTC7 protein phosphatase homolog	Homo sapiens PTC7 protein phosphatase homolog (PPTC7), transcript variant 1, mRNA [NM_139283]	1.97992	7.04599e-05
PDE3A	phosphodiesterase 3A	Homo sapiens phosphodiesterase 3A (PDE3A), transcript variant 1, mRNA [NM_000921]	1.97972	0.00168488
RRS1-AS1	RRS1 antisense RNA 1 (head to head)	Homo sapiens RRS1 antisense RNA 1 (head to head) (RRS1-AS1), long non-coding RNA [NR_040434]	1.97915	0.0087798
P2RY1	purinergic receptor P2Y1	Homo sapiens purinergic receptor P2Y1 (P2RY1), mRNA [NM_002563]	1.97906	7.39265e-06
		keratin 18 pseudogene 52 [Source:HGNC Symbol;Acc:HGNC:37888] [ENST00000404956]	1.97808	5.0778e-08
LOC643406	uncharacterized LOC643406	Homo sapiens uncharacterized LOC643406 (LOC643406), long non-coding RNA [NR_029405]	1.97779	0.0011918
			1.97693	0.00102259
CCDC71	coiled-coil domain containing 71	Homo sapiens coiled-coil domain containing 71 (CCDC71), mRNA [NM_022903]	1.97635	0.0248119
LOC107984063	uncharacterized LOC107984063	PREDICTED: Homo sapiens uncharacterized LOC107984063 (LOC107984063), transcript variant X2, ncRNA [XR_002959395]	1.97633	7.39898e-05
LATS1	large tumor suppressor kinase 1	Homo sapiens large tumor suppressor kinase 1 (LATS1), transcript variant 2, mRNA [NM_001270519]	1.97625	0.032661
CGREF1	cell growth regulator with EF-hand domain 1	Homo sapiens cell growth regulator with EF-hand domain 1 (CGREF1), transcript variant 1, mRNA [NM_006569]	1.97614	0.000184436
LINC02489	long intergenic non-protein coding RNA 2489	PREDICTED: Homo sapiens long intergenic non-protein coding RNA 2489 (LINC02489), transcript variant X1, ncRNA [XR_242877]	1.97501	0.000434953
CARD6	caspase recruitment domain family member 6	Homo sapiens caspase recruitment domain family member 6 (CARD6), mRNA [NM_032587]	1.97414	5.5401e-05
LOC101060179	uncharacterized LOC101060179	PREDICTED: Homo sapiens uncharacterized LOC101060179 (LOC101060179), mRNA [XM_003959932]	1.97414	4.01834e-07
lnc-HES1-3	lnc-HES1-3:2	LNCipedia lincRNA (lnc-HES1-3), lincRNA [lnc-HES1-3:2]	1.9739	0.00532444
TOP1	DNA topoisomerase I	Homo sapiens DNA topoisomerase I (TOP1), mRNA [NM_003286]	1.97373	1.15714e-06
RC3H2	ring finger and CCCH-type domains 2	Homo sapiens ring finger and CCCH-type domains 2 (RC3H2), transcript variant 6, mRNA [NM_001354486]	1.97355	2.9558e-05
BRMS1	BRMS1, transcriptional repressor and anoikis regulator	Homo sapiens BRMS1, transcriptional repressor and anoikis regulator (BRMS1), transcript variant 2, mRNA [NM_001024957]	1.97322	8.65922e-07
AXIN2	axin 2	Homo sapiens axin 2 (AXIN2), transcript variant 1, mRNA [NM_004655]	1.97287	3.82673e-05
LOC105375440	uncharacterized LOC105375440	PREDICTED: Homo sapiens uncharacterized LOC105375440 (LOC105375440), ncRNA [XR_927844]	1.97202	0.0119556
PPARGC1B	PPARG coactivator 1 beta	Homo sapiens PPARG coactivator 1 beta (PPARGC1B), transcript variant 1, mRNA [NM_133263]	1.97118	1.02518e-08
SP140	SP140 nuclear body protein	Homo sapiens SP140 nuclear body protein (SP140), transcript variant 1, mRNA [NM_007237]	1.97108	0.00132385
INPP4B	inositol polyphosphate-4-phosphatase type II B	Homo sapiens inositol polyphosphate-4-phosphatase type II B (INPP4B), transcript variant 1, mRNA [NM_003866]	1.96963	1.6215e-05
POLR1A	RNA polymerase I subunit A	Homo sapiens RNA polymerase I subunit A (POLR1A), mRNA [NM_015425]	1.96853	1.69099e-05
SPTLC3	serine palmitoyltransferase long chain base subunit 3	Homo sapiens serine palmitoyltransferase long chain base subunit 3 (SPTLC3), transcript variant 2, mRNA [NM_001349945]	1.96792	0.000856014
CMTR1	cap methyltransferase 1	Homo sapiens cap methyltransferase 1 (CMTR1), mRNA [NM_015050]	1.96746	0.000544699
CLEC18B	C-type lectin domain family 18 member B	Homo sapiens C-type lectin domain family 18 member B (CLEC18B), mRNA [NM_001011880]	1.96649	0.0151875
			1.96631	0.0370013
ANPEP	alanyl aminopeptidase, membrane	Homo sapiens alanyl aminopeptidase, membrane (ANPEP), mRNA [NM_001150]	1.96563	0.00894843
DOCK9	dedicator of cytokinesis 9	dedicator of cytokinesis 9 [Source:HGNC Symbol;Acc:HGNC:14132] [ENST00000472874]	1.96494	0.00582648
CYTIP	cytohesin 1 interacting protein	Homo sapiens cytohesin 1 interacting protein (CYTIP), mRNA [NM_004288]	1.96441	0.000654683
GRIN3A	glutamate ionotropic receptor NMDA type subunit 3A	Homo sapiens glutamate ionotropic receptor NMDA type subunit 3A (GRIN3A), mRNA [NM_133445]	1.96333	0.0259489
MDM1	Mdm1 nuclear protein	Homo sapiens Mdm1 nuclear protein (MDM1), transcript variant 2, mRNA [NM_020128]	1.96331	0.00010326
CEACAM3	carcinoembryonic antigen related cell adhesion molecule 3	Homo sapiens carcinoembryonic antigen related cell adhesion molecule 3 (CEACAM3), transcript variant 2, mRNA [NM_001277163]	1.96305	2.00449e-06
		Q2W2Y1_MAGMM (Q2W2Y1) Glyoxysomal fatty acid beta-oxidation multifunctional protein MFP-a, partial (3%) [THC2642348]	1.96182	1.51819e-05
			1.96138	0.0027369
PLA2G16	phospholipase A2 group XVI	Homo sapiens phospholipase A2 group XVI (PLA2G16), transcript variant 1, mRNA [NM_007069]	1.96037	4.51642e-07
DAPP1	dual adaptor of phosphotyrosine and 3-phosphoinositides 1	Homo sapiens dual adaptor of phosphotyrosine and 3-phosphoinositides 1 (DAPP1), transcript variant 1, mRNA [NM_014395]	1.96023	9.98943e-05
			1.95981	0.021709
WDR81	WD repeat domain 81	Homo sapiens WD repeat domain 81 (WDR81), transcript variant 2, mRNA [NM_152348]	1.95934	1.94605e-05
		Homo sapiens cDNA FLJ31380 fis, clone NHNPC1000101. [AK055942]	1.95876	0.000718601
BSND	barttin CLCNK type accessory beta subunit	barttin CLCNK type accessory beta subunit [Source:HGNC Symbol;Acc:HGNC:16512] [ENST00000371265]	1.95866	0.0214079
DANT2	DXZ4 associated non-coding transcript 2, distal	Homo sapiens DXZ4 associated non-coding transcript 2, distal (DANT2), transcript variant 1, long non-coding RNA [NR_130730]	1.95857	0.00784706
			1.95847	0.0248251
LRRIQ4	leucine rich repeats and IQ motif containing 4	Homo sapiens leucine rich repeats and IQ motif containing 4 (LRRIQ4), mRNA [NM_001080460]	1.95815	0.00968308
XLOC_l2_005438		BROAD Institute lincRNA (XLOC_l2_005438), lincRNA [TCONS_l2_00010087]	1.95663	0.0113307
lnc-MYB-1	lnc-MYB-1:1	BY994446 full-length enriched Human Mast Cell cDNA library Homo sapiens cDNA clone MCN0796 5', mRNA sequence [BY994446]	1.95636	0.0175545
LINC01707	long intergenic non-protein coding RNA 1707	Homo sapiens long intergenic non-protein coding RNA 1707 (LINC01707), long non-coding RNA [NR_146608]	1.95537	0.000997593
PRMT7	protein arginine methyltransferase 7	Homo sapiens protein arginine methyltransferase 7 (PRMT7), transcript variant 1, mRNA [NM_019023]	1.95501	0.000360715
		JP 2014500723-A/17064: Polycomb-Associated Non-Coding RNAs. [LF209561]	1.95445	0.000768309
		Homo sapiens cDNA FLJ31713 fis, clone NT2RI2006487. [AK056275]	1.95341	0.0308761
CTSC	cathepsin C	Homo sapiens cathepsin C (CTSC), transcript variant 1, mRNA [NM_001814]	1.95307	3.35388e-06
CYP2C19	cytochrome P450 family 2 subfamily C member 19	Homo sapiens cytochrome P450 family 2 subfamily C member 19 (CYP2C19), mRNA [NM_000769]	1.95307	2.08405e-06
		novel transcript [ENST00000505448]	1.95223	0.027422
CASC15	cancer susceptibility 15	Homo sapiens cancer susceptibility 15 (CASC15), long non-coding RNA [NR_015410]	1.95214	0.000481589
LRRN2	leucine rich repeat neuronal 2	Homo sapiens leucine rich repeat neuronal 2 (LRRN2), transcript variant 2, mRNA [NM_201630]	1.95207	6.15367e-07
MORN1	MORN repeat containing 1	MORN repeat containing 1 [Source:HGNC Symbol;Acc:HGNC:25852] [ENST00000449373]	1.95197	9.12082e-06
HIST1H4J	histone cluster 1 H4 family member j	Homo sapiens histone cluster 1 H4 family member j (HIST1H4J), mRNA [NM_021968]	1.95122	4.47273e-06
PITX1	paired like homeodomain 1	Homo sapiens paired like homeodomain 1 (PITX1), mRNA [NM_002653]	1.95118	0.0211809
CYBRD1	cytochrome b reductase 1	Homo sapiens cytochrome b reductase 1 (CYBRD1), transcript variant 1, mRNA [NM_024843]	1.95087	1.0205e-05
CCDC85C	coiled-coil domain containing 85C	Homo sapiens coiled-coil domain containing 85C (CCDC85C), mRNA [NM_001144995]	1.95016	0.021792
		chromodomain Y-like pseudogene 1 [Source:HGNC Symbol;Acc:HGNC:52805] [ENST00000419017]	1.95005	0.00275614
MARVELD2	MARVEL domain containing 2	Homo sapiens MARVEL domain containing 2 (MARVELD2), transcript variant 1, mRNA [NM_001038603]	1.94976	1.22265e-07
SLC10A5	solute carrier family 10 member 5	Homo sapiens solute carrier family 10 member 5 (SLC10A5), mRNA [NM_001010893]	1.94952	0.0142026
REC8	REC8 meiotic recombination protein	Homo sapiens REC8 meiotic recombination protein (REC8), transcript variant 2, mRNA [NM_001048205]	1.94938	0.0355172
ILDR1	immunoglobulin like domain containing receptor 1	Homo sapiens immunoglobulin like domain containing receptor 1 (ILDR1), transcript variant 1, mRNA [NM_001199799]	1.94934	0.0250584
ERLIN1	ER lipid raft associated 1	Homo sapiens ER lipid raft associated 1 (ERLIN1), transcript variant 1, mRNA [NM_006459]	1.94915	8.64318e-06
PLA1A	phospholipase A1 member A	Homo sapiens phospholipase A1 member A (PLA1A), transcript variant 1, mRNA [NM_015900]	1.94854	0.000862484
DMBT1	deleted in malignant brain tumors 1	Homo sapiens deleted in malignant brain tumors 1 (DMBT1), transcript variant 2, mRNA [NM_007329]	1.94822	0.000417067
GPR155	G protein-coupled receptor 155	Homo sapiens G protein-coupled receptor 155 (GPR155), transcript variant 1, mRNA [NM_001033045]	1.94784	1.87263e-05
EXOC3L4	exocyst complex component 3 like 4	Homo sapiens exocyst complex component 3 like 4 (EXOC3L4), mRNA [NM_001077594]	1.94712	0.0077643
AADACP1	arylacetamide deacetylase pseudogene 1	Homo sapiens arylacetamide deacetylase pseudogene 1 (AADACP1), non-coding RNA [NR_026915]	1.9471	0.00766293
PLA2G10	phospholipase A2 group X	Homo sapiens phospholipase A2 group X (PLA2G10), transcript variant 1, mRNA [NM_003561]	1.947	2.10176e-07
FAM83B	family with sequence similarity 83 member B	Homo sapiens family with sequence similarity 83 member B (FAM83B), mRNA [NM_001010872]	1.94689	3.19178e-06
CHRNA7	cholinergic receptor nicotinic alpha 7 subunit	Homo sapiens cholinergic receptor nicotinic alpha 7 subunit (CHRNA7), transcript variant 2, mRNA [NM_001190455]	1.94685	0.00170884
CRYBA2	crystallin beta A2	Homo sapiens crystallin beta A2 (CRYBA2), transcript variant 2, mRNA [NM_057093]	1.94658	1.64952e-07
SDR16C5	short chain dehydrogenase/reductase family 16C member 5	Homo sapiens short chain dehydrogenase/reductase family 16C member 5 (SDR16C5), transcript variant 2, mRNA [NM_138969]	1.94606	0.0297417
APOBEC3D	apolipoprotein B mRNA editing enzyme catalytic subunit 3D	Homo sapiens apolipoprotein B mRNA editing enzyme catalytic subunit 3D (APOBEC3D), transcript variant 2, mRNA [NM_001363781]	1.946	0.00202116
			1.94567	1.16432e-06
ANK3	ankyrin 3	Homo sapiens ankyrin 3 (ANK3), transcript variant 2, mRNA [NM_001149]	1.94529	0.0267592
		novel transcript [ENST00000436915]	1.94488	0.000340727
HSPH1	heat shock protein family H (Hsp110) member 1	Homo sapiens heat shock protein family H (Hsp110) member 1 (HSPH1), transcript variant 1, mRNA [NM_006644]	1.94423	1.8199e-07
TRAPPC10	trafficking protein particle complex 10	trafficking protein particle complex 10 [Source:HGNC Symbol;Acc:HGNC:11868] [ENST00000380221]	1.94289	6.86493e-05
TRMT2B	tRNA methyltransferase 2 homolog B	Homo sapiens tRNA methyltransferase 2 homolog B (TRMT2B), transcript variant 1, mRNA [NM_024917]	1.9427	0.00190158
PHACTR2	phosphatase and actin regulator 2	Homo sapiens phosphatase and actin regulator 2 (PHACTR2), transcript variant 2, mRNA [NM_001100165]	1.94204	1.79564e-05
TRIM40	tripartite motif containing 40	Homo sapiens tripartite motif containing 40 (TRIM40), transcript variant 2, mRNA [NM_138700]	1.94188	0.000259785
VPS13C	vacuolar protein sorting 13 homolog C	Homo sapiens vacuolar protein sorting 13 homolog C (VPS13C), transcript variant 2A, mRNA [NM_020821]	1.94173	2.7484e-07
TMEM236	transmembrane protein 236	Homo sapiens transmembrane protein 236 (TMEM236), mRNA [NM_001098844]	1.94145	0.00947633
HLA-G	major histocompatibility complex, class I, G	Homo sapiens major histocompatibility complex, class I, G (HLA-G), transcript variant 2, mRNA [NM_002127]	1.94118	0.00020784
AGTPBP1	ATP/GTP binding protein 1	Homo sapiens ATP/GTP binding protein 1 (AGTPBP1), transcript variant 2, mRNA [NM_015239]	1.94114	0.00359477
TAS2R14	taste 2 receptor member 14	Homo sapiens taste 2 receptor member 14 (TAS2R14), mRNA [NM_023922]	1.94094	0.000259337
PHLDB3	pleckstrin homology like domain family B member 3	Homo sapiens pleckstrin homology like domain family B member 3 (PHLDB3), mRNA [NM_198850]	1.94069	0.000340328
ADTRP	androgen dependent TFPI regulating protein	Homo sapiens androgen dependent TFPI regulating protein (ADTRP), transcript variant 2, mRNA [NM_032744]	1.94065	0.0166419
MID1	midline 1	Homo sapiens midline 1 (MID1), transcript variant 9, mRNA [NM_001193281]	1.9403	0.0259572
PRMT7	protein arginine methyltransferase 7	protein arginine methyltransferase 7 [Source:HGNC Symbol;Acc:HGNC:25557] [ENST00000565356]	1.93969	2.7137e-06
MYD88	MYD88, innate immune signal transduction adaptor	MYD88, innate immune signal transduction adaptor [Source:HGNC Symbol;Acc:HGNC:7562] [ENST00000484513]	1.93932	1.13833e-06
NEDD4L	neural precursor cell expressed, developmentally down-regulated 4-like, E3 ubiquitin protein ligase	Homo sapiens neural precursor cell expressed, developmentally down-regulated 4-like, E3 ubiquitin protein ligase (NEDD4L), transcript variant j, mRNA [NM_001144967]	1.93918	3.55192e-06
SCNN1B	sodium channel epithelial 1 beta subunit	Homo sapiens sodium channel epithelial 1 beta subunit (SCNN1B), mRNA [NM_000336]	1.93912	1.81169e-06
SHANK2	SH3 and multiple ankyrin repeat domains 2	Homo sapiens SH3 and multiple ankyrin repeat domains 2 (SHANK2), transcript variant 1, mRNA [NM_012309]	1.93872	0.0363806
ENTPD5	ectonucleoside triphosphate diphosphohydrolase 5	Homo sapiens ectonucleoside triphosphate diphosphohydrolase 5 (ENTPD5), transcript variant 1, mRNA [NM_001249]	1.9377	1.77446e-07
POLR3G	RNA polymerase III subunit G	Homo sapiens RNA polymerase III subunit G (POLR3G), mRNA [NM_006467]	1.93746	8.04724e-05
PNPLA7	patatin like phospholipase domain containing 7	Homo sapiens patatin like phospholipase domain containing 7 (PNPLA7), transcript variant 1, mRNA [NM_001098537]	1.93668	0.00150244
RAP1GAP2	RAP1 GTPase activating protein 2	RAP1 GTPase activating protein 2 [Source:HGNC Symbol;Acc:HGNC:29176] [ENST00000637138]	1.93652	4.92029e-05
ULK4P3	ULK4 pseudogene 3	Homo sapiens ULK4 pseudogene 3 (ULK4P3), non-coding RNA [NR_026859]	1.93652	0.00412697
		keratin 18 pseudogene 19 [Source:HGNC Symbol;Acc:HGNC:33387] [ENST00000395181]	1.93602	4.08276e-07
		keratin 18 pseudogene 42 [Source:HGNC Symbol;Acc:HGNC:33412] [ENST00000505048]	1.93553	4.66373e-07
CTSA	cathepsin A	Homo sapiens cathepsin A (CTSA), transcript variant 1, mRNA [NM_000308]	1.93541	1.39763e-07
RAB35	RAB35, member RAS oncogene family	Homo sapiens RAB35, member RAS oncogene family (RAB35), transcript variant 1, mRNA [NM_006861]	1.93515	1.28208e-07
P2RY1	purinergic receptor P2Y1	Homo sapiens purinergic receptor P2Y1 (P2RY1), mRNA [NM_002563]	1.93489	8.59182e-06
USP15	ubiquitin specific peptidase 15	Homo sapiens ubiquitin specific peptidase 15 (USP15), transcript variant 2, mRNA [NM_006313]	1.93451	2.04035e-05
HEPACAM2	HEPACAM family member 2	Homo sapiens HEPACAM family member 2 (HEPACAM2), transcript variant 1, mRNA [NM_001039372]	1.93395	1.28273e-05
LINC02245	long intergenic non-protein coding RNA 2245	Homo sapiens long intergenic non-protein coding RNA 2245 (LINC02245), long non-coding RNA [NR_036586]	1.9338	0.000266148
CTSC	cathepsin C	Homo sapiens cathepsin C (CTSC), transcript variant 2, mRNA [NM_148170]	1.93241	1.83772e-07
ARTN	artemin	Homo sapiens artemin (ARTN), transcript variant 4, mRNA [NM_057090]	1.93204	7.0304e-07
			1.9319	0.00658681
MRC2	mannose receptor C type 2	Homo sapiens mannose receptor C type 2 (MRC2), mRNA [NM_006039]	1.93079	0.000159301
		Homo sapiens cDNA FLJ27338 fis, clone TMS09525. [AK130848]	1.93056	0.00782975
CACNA1A	calcium voltage-gated channel subunit alpha1 A	Homo sapiens calcium voltage-gated channel subunit alpha1 A (CACNA1A), transcript variant 2, mRNA [NM_023035]	1.93026	0.0399442
B3GAT1	beta-1,3-glucuronyltransferase 1	Homo sapiens beta-1,3-glucuronyltransferase 1 (B3GAT1), transcript variant 2, mRNA [NM_054025]	1.93001	0.00151095
NPIPA8	nuclear pore complex interacting protein family member A8	Homo sapiens nuclear pore complex interacting protein family member A8 (NPIPA8), mRNA [NM_001282511]	1.92887	0.00884921
lnc-SOX6-1	lnc-SOX6-1:1	LNCipedia lincRNA (lnc-SOX6-1), lincRNA [lnc-SOX6-1:1]	1.9288	0.000394468
SYP	synaptophysin	Homo sapiens synaptophysin (SYP), mRNA [NM_003179]	1.92832	0.0420464
CYB5D1	cytochrome b5 domain containing 1	Homo sapiens cytochrome b5 domain containing 1 (CYB5D1), transcript variant 1, mRNA [NM_144607]	1.92767	1.98437e-09
ACVRL1	activin A receptor like type 1	Homo sapiens activin A receptor like type 1 (ACVRL1), transcript variant 1, mRNA [NM_000020]	1.92738	6.9863e-07
XLOC_l2_000416		BROAD Institute lincRNA (XLOC_l2_000416), lincRNA [TCONS_l2_00000578]	1.92721	0.0158597
C9orf3	chromosome 9 open reading frame 3	chromosome 9 open reading frame 3 [Source:HGNC Symbol;Acc:HGNC:1361] [ENST00000482056]	1.92663	6.4813e-06
METTL8	methyltransferase like 8	Homo sapiens methyltransferase like 8 (METTL8), transcript variant 1, mRNA [NM_024770]	1.92601	7.69381e-06
OPRD1	opioid receptor delta 1	opioid receptor delta 1 [Source:HGNC Symbol;Acc:HGNC:8153] [ENST00000234961]	1.92583	0.00371055
NOP2	NOP2 nucleolar protein	Homo sapiens NOP2 nucleolar protein (NOP2), transcript variant 2, mRNA [NM_001033714]	1.92581	2.38311e-05
LOC100507351	uncharacterized LOC100507351	Homo sapiens uncharacterized LOC100507351 (LOC100507351), long non-coding RNA [NR_040050]	1.92579	0.0082566
CASD1	CAS1 domain containing 1	Homo sapiens CAS1 domain containing 1 (CASD1), transcript variant 2, mRNA [NM_001363426]	1.92567	0.00279762
ORI343	origin of replication 343	Human autonomously replicating sequence (ARS); O-family homologous repeat region mRNA. [L08443]	1.92528	4.30979e-06
		Homo sapiens cDNA FLJ43696 fis, clone TBAES2007964. [AK125684]	1.92358	0.00933511
NPIPA5	nuclear pore complex interacting protein family member A5	Homo sapiens nuclear pore complex interacting protein family member A5 (NPIPA5), transcript variant 2, mRNA [NM_001351200]	1.92335	0.00231039
HIST1H1B	histone cluster 1 H1 family member b	Homo sapiens histone cluster 1 H1 family member b (HIST1H1B), mRNA [NM_005322]	1.92271	0.00899401
		long intergenic non-protein coding RNA 1911 [Source:HGNC Symbol;Acc:HGNC:52730] [ENST00000450667]	1.92227	0.0030654
BLZF1	basic leucine zipper nuclear factor 1	Homo sapiens basic leucine zipper nuclear factor 1 (BLZF1), transcript variant 3, mRNA [NM_001320973]	1.92146	3.79507e-06
ZDHHC21	zinc finger DHHC-type containing 21	Homo sapiens zinc finger DHHC-type containing 21 (ZDHHC21), transcript variant 8, mRNA [NM_178566]	1.92071	3.52095e-05
			1.92069	2.26947e-07
IMPA1	inositol monophosphatase 1	Homo sapiens inositol monophosphatase 1 (IMPA1), transcript variant 3, mRNA [NM_001144879]	1.92028	0.000100782
ARHGEF35	Rho guanine nucleotide exchange factor 35	Homo sapiens Rho guanine nucleotide exchange factor 35 (ARHGEF35), mRNA [NM_001003702]	1.9201	9.65474e-07
TNFRSF14-AS1	TNFRSF14 antisense RNA 1	Homo sapiens TNFRSF14 antisense RNA 1 (TNFRSF14-AS1), long non-coding RNA [NR_037844]	1.91953	1.07081e-08
SLC18A1	solute carrier family 18 member A1	Homo sapiens solute carrier family 18 member A1 (SLC18A1), transcript variant 2, mRNA [NM_003053]	1.9194	3.71204e-05
TICAM1	toll like receptor adaptor molecule 1	Homo sapiens toll like receptor adaptor molecule 1 (TICAM1), mRNA [NM_182919]	1.9191	1.42367e-06
MCTP2	multiple C2 and transmembrane domain containing 2	Homo sapiens multiple C2 and transmembrane domain containing 2 (MCTP2), transcript variant 1, mRNA [NM_018349]	1.91852	2.53052e-05
KLB	klotho beta	Homo sapiens klotho beta (KLB), mRNA [NM_175737]	1.91837	0.0193867
NT5C3A	5'-nucleotidase, cytosolic IIIA	Homo sapiens 5'-nucleotidase, cytosolic IIIA (NT5C3A), transcript variant 4, mRNA [NM_001166118]	1.91835	1.39712e-07
FAM189A2	family with sequence similarity 189 member A2	Homo sapiens family with sequence similarity 189 member A2 (FAM189A2), transcript variant 1, mRNA [NM_004816]	1.91806	0.00111217
LINC01504	long intergenic non-protein coding RNA 1504	Homo sapiens long intergenic non-protein coding RNA 1504 (LINC01504), transcript variant 1, long non-coding RNA [NR_110952]	1.91779	0.0134669
ANKRD66	ankyrin repeat domain 66	Homo sapiens ankyrin repeat domain 66 (ANKRD66), mRNA [NM_001162435]	1.91757	1.8199e-07
CCNK	cyclin K	Homo sapiens cyclin K (CCNK), mRNA [NM_001099402]	1.91647	2.0302e-06
VGF	VGF nerve growth factor inducible	Homo sapiens VGF nerve growth factor inducible (VGF), mRNA [NM_003378]	1.9164	9.5361e-08
SNX29	sorting nexin 29	Homo sapiens sorting nexin 29 (SNX29), mRNA [NM_032167]	1.91638	1.37426e-05
RIOX2	ribosomal oxygenase 2	Homo sapiens ribosomal oxygenase 2 (RIOX2), transcript variant 3, mRNA [NM_032778]	1.91532	0.000100428
LOC102723753	HECT and RLD domain containing E3 ubiquitin protein ligase 2 pseudogene	Homo sapiens HECT and RLD domain containing E3 ubiquitin protein ligase 2 pseudogene (LOC102723753), non-coding RNA [NR_135178]	1.91528	6.10061e-05
FAM120C	family with sequence similarity 120C	Homo sapiens family with sequence similarity 120C (FAM120C), transcript variant 3, mRNA [NM_001300788]	1.91527	1.33945e-05
PODXL2	podocalyxin like 2	Homo sapiens podocalyxin like 2 (PODXL2), mRNA [NM_015720]	1.91521	0.000467356
MCOLN3	mucolipin 3	Homo sapiens mucolipin 3 (MCOLN3), transcript variant 1, mRNA [NM_018298]	1.91512	0.0128305
TLK2	tousled like kinase 2	Homo sapiens tousled like kinase 2 (TLK2), transcript variant D, mRNA [NM_001330418]	1.91504	0.000138418
CLIC5	chloride intracellular channel 5	Homo sapiens chloride intracellular channel 5 (CLIC5), transcript variant 2, mRNA [NM_016929]	1.91489	4.94104e-09
SLC18A2	solute carrier family 18 member A2	Homo sapiens solute carrier family 18 member A2 (SLC18A2), mRNA [NM_003054]	1.91448	0.00961611
			1.91428	0.034495
SHTN1	shootin 1	Homo sapiens shootin 1 (SHTN1), transcript variant 4, mRNA [NM_001258299]	1.91422	0.000396929
		novel transcript [ENST00000609178]	1.91359	0.00501847
FAM13B	family with sequence similarity 13 member B	Homo sapiens family with sequence similarity 13 member B (FAM13B), transcript variant 1, mRNA [NM_016603]	1.9132	0.000108991
PLEKHG1	pleckstrin homology and RhoGEF domain containing G1	Homo sapiens pleckstrin homology and RhoGEF domain containing G1 (PLEKHG1), transcript variant 10, mRNA [NM_001329806]	1.91248	0.00402763
CHKB-DT	CHKB divergent transcript	Homo sapiens CHKB divergent transcript (CHKB-DT), transcript variant 2, long non-coding RNA [NR_021492]	1.91211	5.08175e-07
LOC107984316	uncharacterized LOC107984316	PREDICTED: Homo sapiens uncharacterized LOC107984316 (LOC107984316), ncRNA [XR_001748143]	1.91127	0.000160001
TMEM255B	transmembrane protein 255B	Homo sapiens transmembrane protein 255B (TMEM255B), transcript variant 1, mRNA [NM_182614]	1.91113	1.73798e-05
BEX1	brain expressed X-linked 1	Homo sapiens brain expressed X-linked 1 (BEX1), mRNA [NM_018476]	1.91103	5.99432e-06
CYP2J2	cytochrome P450 family 2 subfamily J member 2	Homo sapiens cytochrome P450 family 2 subfamily J member 2 (CYP2J2), transcript variant 1, mRNA [NM_000775]	1.91096	4.62317e-09
PPM1H	protein phosphatase, Mg2+/Mn2+ dependent 1H	Homo sapiens protein phosphatase, Mg2+/Mn2+ dependent 1H (PPM1H), mRNA [NM_020700]	1.90987	0.0144721
SON	SON DNA binding protein	Homo sapiens SON DNA binding protein (SON), transcript variant b, mRNA [NM_032195]	1.90963	1.04292e-05
NSF	N-ethylmaleimide sensitive factor, vesicle fusing ATPase	Homo sapiens N-ethylmaleimide sensitive factor, vesicle fusing ATPase (NSF), transcript variant 1, mRNA [NM_006178]	1.90906	1.53918e-05
GCAT	glycine C-acetyltransferase	Homo sapiens glycine C-acetyltransferase (GCAT), transcript variant 2, mRNA [NM_014291]	1.90862	1.39554e-05
CHRNB2	cholinergic receptor nicotinic beta 2 subunit	Homo sapiens cholinergic receptor nicotinic beta 2 subunit (CHRNB2), mRNA [NM_000748]	1.90862	4.24736e-06
CCDC170	coiled-coil domain containing 170	Homo sapiens coiled-coil domain containing 170 (CCDC170), mRNA [NM_025059]	1.90861	1.89413e-05
LINC00524	long intergenic non-protein coding RNA 524	Homo sapiens long intergenic non-protein coding RNA 524 (LINC00524), long non-coding RNA [NR_126006]	1.9083	0.044642
HLA-E	major histocompatibility complex, class I, E	Homo sapiens major histocompatibility complex, class I, E (HLA-E), mRNA [NM_005516]	1.90822	1.66071e-06
UNC93B1	unc-93 homolog B1, TLR signaling regulator	Homo sapiens unc-93 homolog B1, TLR signaling regulator (UNC93B1), mRNA [NM_030930]	1.9076	1.37936e-06
ASCL1	achaete-scute family bHLH transcription factor 1	Homo sapiens achaete-scute family bHLH transcription factor 1 (ASCL1), mRNA [NM_004316]	1.90756	0.0268852
LOC101928735	uncharacterized LOC101928735	PREDICTED: Homo sapiens uncharacterized LOC101928735 (LOC101928735), transcript variant X1, ncRNA [XR_242930]	1.90698	0.000613932
TUBA1C	tubulin alpha 1c	Homo sapiens tubulin alpha 1c (TUBA1C), transcript variant 5, mRNA [NM_032704]	1.90656	1.12737e-05
ZDHHC23	zinc finger DHHC-type containing 23	Homo sapiens zinc finger DHHC-type containing 23 (ZDHHC23), transcript variant 4, mRNA [NM_173570]	1.90615	0.000499655
CREB3L4	cAMP responsive element binding protein 3 like 4	Homo sapiens cAMP responsive element binding protein 3 like 4 (CREB3L4), transcript variant 1, mRNA [NM_130898]	1.90519	6.74494e-09
TGFBR3	transforming growth factor beta receptor 3	Homo sapiens transforming growth factor beta receptor 3 (TGFBR3), transcript variant 1, mRNA [NM_003243]	1.90486	0.00281518
CSGALNACT2	chondroitin sulfate N-acetylgalactosaminyltransferase 2	Homo sapiens chondroitin sulfate N-acetylgalactosaminyltransferase 2 (CSGALNACT2), transcript variant 1, mRNA [NM_018590]	1.90458	0.00458649
DNAAF3	dynein axonemal assembly factor 3	Homo sapiens dynein axonemal assembly factor 3 (DNAAF3), transcript variant 4, mRNA [NM_001256716]	1.90401	0.00118797
SON	SON DNA binding protein	Homo sapiens SON DNA binding protein (SON), transcript variant b, mRNA [NM_032195]	1.90389	7.63114e-07
BDH1	3-hydroxybutyrate dehydrogenase 1	Homo sapiens 3-hydroxybutyrate dehydrogenase 1 (BDH1), transcript variant 3, mRNA [NM_203314]	1.90359	5.5474e-08
SCN3A	sodium voltage-gated channel alpha subunit 3	Homo sapiens sodium voltage-gated channel alpha subunit 3 (SCN3A), transcript variant 1, mRNA [NM_006922]	1.90352	0.00199188
KIAA0040	KIAA0040	Homo sapiens KIAA0040 (KIAA0040), transcript variant 1, mRNA [NM_001162893]	1.90313	1.3222e-07
MCM9	minichromosome maintenance 9 homologous recombination repair factor	Homo sapiens minichromosome maintenance 9 homologous recombination repair factor (MCM9), transcript variant 1, mRNA [NM_017696]	1.9016	0.000917925
SSC5D	scavenger receptor cysteine rich family member with 5 domains	Homo sapiens scavenger receptor cysteine rich family member with 5 domains (SSC5D), transcript variant 1, mRNA [NM_001144950]	1.90089	3.63259e-05
ANXA6	annexin A6	Homo sapiens annexin A6 (ANXA6), transcript variant 1, mRNA [NM_001155]	1.90045	0.000824066
FOSL1	FOS like 1, AP-1 transcription factor subunit	Homo sapiens FOS like 1, AP-1 transcription factor subunit (FOSL1), transcript variant 1, mRNA [NM_005438]	1.90032	1.26067e-05
XLOC_l2_009136		BROAD Institute lincRNA (XLOC_l2_009136), lincRNA [TCONS_l2_00017144]	1.90011	0.0325865
NCOA4	nuclear receptor coactivator 4	Homo sapiens nuclear receptor coactivator 4 (NCOA4), transcript variant 2, mRNA [NM_001145261]	1.89996	1.62476e-06
CLCA3P	chloride channel accessory 3, pseudogene	Homo sapiens chloride channel accessory 3, pseudogene (CLCA3P), non-coding RNA [NR_024604]	1.89975	7.61469e-08
MAX	MYC associated factor X	Homo sapiens MYC associated factor X (MAX), transcript variant 4, mRNA [NM_145114]	1.89965	1.26084e-06
MREG	melanoregulin	Homo sapiens melanoregulin (MREG), mRNA [NM_018000]	1.89958	3.54353e-05
			1.89887	8.10689e-05
LIPA	lipase A, lysosomal acid type	Homo sapiens lipase A, lysosomal acid type (LIPA), transcript variant 2, mRNA [NM_000235]	1.8982	1.57222e-05
		Homo sapiens cDNA clone IMAGE:40134159. [BC127811]	1.89806	0.0136385
lnc-C2orf71-1	lnc-C2orf71-1:1	LNCipedia lincRNA (lnc-C2orf71-1), lincRNA [lnc-C2orf71-1:1]	1.89763	0.0352838
EHD4	EH domain containing 4	Homo sapiens EH domain containing 4 (EHD4), mRNA [NM_139265]	1.89718	2.63831e-06
		Homo sapiens cDNA: FLJ21498 fis, clone COL05627. [AK025151]	1.89711	0.0437717
TLCD2	TLC domain containing 2	Homo sapiens TLC domain containing 2 (TLCD2), mRNA [NM_001164407]	1.897	0.0250323
MFAP3	microfibril associated protein 3	Homo sapiens microfibril associated protein 3 (MFAP3), transcript variant 3, mRNA [NM_001242336]	1.89664	3.64633e-07
lnc-PPARGC1A-1	lnc-PPARGC1A-1:1	LNCipedia lincRNA (lnc-PPARGC1A-1), lincRNA [lnc-PPARGC1A-1:1]	1.89626	0.0145283
			1.89618	0.0152669
PHF8	PHD finger protein 8	Homo sapiens PHD finger protein 8 (PHF8), transcript variant 4, mRNA [NM_001184898]	1.89432	0.00530844
CLMP	CXADR like membrane protein	Homo sapiens CXADR like membrane protein (CLMP), mRNA [NM_024769]	1.89373	0.00958345
BTN3A2	butyrophilin subfamily 3 member A2	Homo sapiens butyrophilin subfamily 3 member A2 (BTN3A2), transcript variant 1, mRNA [NM_007047]	1.89307	5.83125e-09
CCDC170	coiled-coil domain containing 170	Homo sapiens coiled-coil domain containing 170 (CCDC170), mRNA [NM_025059]	1.89269	2.62037e-07
MIR29B2CHG	MIR29B2 and MIR29C host gene	Homo sapiens cDNA FLJ41182 fis, clone BRACE2043349. [AK123177]	1.89196	0.00234747
BARX2	BARX homeobox 2	Homo sapiens BARX homeobox 2 (BARX2), mRNA [NM_003658]	1.89194	0.0419392
HERC2	HECT and RLD domain containing E3 ubiquitin protein ligase 2	Homo sapiens HECT and RLD domain containing E3 ubiquitin protein ligase 2 (HERC2), mRNA [NM_004667]	1.89094	0.000918506
ARHGAP32	Rho GTPase activating protein 32	Homo sapiens Rho GTPase activating protein 32 (ARHGAP32), transcript variant 2, mRNA [NM_014715]	1.89087	0.000264942
LOC102723968	uncharacterized LOC102723968	olfactory receptor family 7 subfamily E member 104 pseudogene [Source:HGNC Symbol;Acc:HGNC:15343] [ENST00000400311]	1.88927	8.11606e-07
TMTC3	transmembrane and tetratricopeptide repeat containing 3	Homo sapiens transmembrane and tetratricopeptide repeat containing 3 (TMTC3), mRNA [NM_181783]	1.88924	2.8501e-05
		galanin receptor pseudogene [ENST00000494644]	1.88921	0.00686705
POLR1B	RNA polymerase I subunit B	Homo sapiens RNA polymerase I subunit B (POLR1B), transcript variant 1, mRNA [NM_019014]	1.88908	3.35766e-06
FMN1	formin 1	Homo sapiens formin 1 (FMN1), transcript variant 1, mRNA [NM_001277313]	1.88903	7.69381e-06
		novel transcript [ENST00000391625]	1.88891	0.0317121
IRS2	insulin receptor substrate 2	Homo sapiens insulin receptor substrate 2 (IRS2), mRNA [NM_003749]	1.88854	5.66457e-08
MIER1	MIER1 transcriptional regulator	Homo sapiens MIER1 transcriptional regulator (MIER1), transcript variant 4, mRNA [NM_001077702]	1.88849	1.81799e-06
		calcium voltage-gated channel subunit alpha1 A [Source:HGNC Symbol;Acc:HGNC:1388] [ENST00000587451]	1.88827	0.0160025
HLA-A	major histocompatibility complex, class I, A	Homo sapiens major histocompatibility complex, class I, A (HLA-A), transcript variant 1 (A*03:01:0:01), mRNA [NM_002116]	1.88787	5.1091e-07
SEC61A2	Sec61 translocon alpha 2 subunit	Homo sapiens Sec61 translocon alpha 2 subunit (SEC61A2), transcript variant 1, mRNA [NM_018144]	1.88678	0.00781689
GRHL2	grainyhead like transcription factor 2	Homo sapiens grainyhead like transcription factor 2 (GRHL2), transcript variant 1, mRNA [NM_024915]	1.88653	0.0487428
ZSCAN30	zinc finger and SCAN domain containing 30	Homo sapiens zinc finger and SCAN domain containing 30 (ZSCAN30), transcript variant 1, mRNA [NM_001166012]	1.88638	0.0222995
LINC00899	long intergenic non-protein coding RNA 899	Homo sapiens long intergenic non-protein coding RNA 899 (LINC00899), long non-coding RNA [NR_027036]	1.88628	0.0110783
FCRLB	Fc receptor like B	Homo sapiens Fc receptor like B (FCRLB), transcript variant 1, mRNA [NM_001002901]	1.88612	0.000161351
		heat shock protein 90 alpha family class B member 2, pseudogene [Source:HGNC Symbol;Acc:HGNC:32537] [ENST00000602906]	1.88551	6.96024e-06
KLRC1	killer cell lectin like receptor C1	Homo sapiens killer cell lectin like receptor C1 (KLRC1), transcript variant 1, mRNA [NM_002259]	1.88535	0.00553378
LRRC26	leucine rich repeat containing 26	Homo sapiens leucine rich repeat containing 26 (LRRC26), mRNA [NM_001013653]	1.88516	1.13102e-07
			1.88373	0.0083981
STMN2	stathmin 2	Homo sapiens stathmin 2 (STMN2), transcript variant 2, mRNA [NM_007029]	1.88339	0.0044156
MME	membrane metalloendopeptidase	Homo sapiens membrane metalloendopeptidase (MME), transcript variant 5, mRNA [NM_001354644]	1.88337	0.00163073
lnc-TTR-1	lnc-TTR-1:1	Homo sapiens cDNA clone IMAGE:4306135, partial cds. [BC054864]	1.88239	5.26903e-06
MCF2L	MCF.2 cell line derived transforming sequence like	Homo sapiens MCF.2 cell line derived transforming sequence like (MCF2L), transcript variant 4, mRNA [NM_001320816]	1.88218	5.60114e-07
AAK1	AP2 associated kinase 1	AP2 associated kinase 1 [Source:HGNC Symbol;Acc:HGNC:19679] [ENST00000406297]	1.88217	0.000563144
GOLGB1	golgin B1	Homo sapiens golgin B1 (GOLGB1), transcript variant 3, mRNA [NM_001256487]	1.88138	1.02518e-08
HLA-B	major histocompatibility complex, class I, B	major histocompatibility complex, class I, B [Source:HGNC Symbol;Acc:HGNC:4932] [ENST00000466304]	1.88057	2.93424e-07
ADGRE5	adhesion G protein-coupled receptor E5	Homo sapiens adhesion G protein-coupled receptor E5 (ADGRE5), transcript variant 1, mRNA [NM_078481]	1.88046	6.15813e-05
PRUNE2	prune homolog 2	Homo sapiens prune homolog 2 (PRUNE2), transcript variant 3, mRNA [NM_001308048]	1.8799	0.000850288
CCNI2	cyclin I family member 2	Homo sapiens cyclin I family member 2 (CCNI2), transcript variant 1, mRNA [NM_001287252]	1.8797	1.42586e-05
SLC30A7	solute carrier family 30 member 7	Homo sapiens solute carrier family 30 member 7 (SLC30A7), transcript variant 1, mRNA [NM_133496]	1.87895	7.64668e-07
RHPN1	rhophilin Rho GTPase binding protein 1	Homo sapiens rhophilin Rho GTPase binding protein 1 (RHPN1), mRNA [NM_052924]	1.87865	0.00452646
MGAM2	maltase-glucoamylase 2 (putative)	Homo sapiens maltase-glucoamylase 2 (putative) (MGAM2), mRNA [NM_001293626]	1.87809	0.00116688
		keratin 18 pseudogene 28 [Source:HGNC Symbol;Acc:HGNC:33397] [ENST00000453838]	1.87788	2.55768e-06
UNC93B1	unc-93 homolog B1, TLR signaling regulator	Homo sapiens unc-93 homolog B1, TLR signaling regulator (UNC93B1), mRNA [NM_030930]	1.87766	3.16389e-06
OR7G1	olfactory receptor family 7 subfamily G member 1	Homo sapiens olfactory receptor family 7 subfamily G member 1 (OR7G1), mRNA [NM_001005192]	1.87743	6.45493e-07
APOH	apolipoprotein H	Homo sapiens apolipoprotein H (APOH), mRNA [NM_000042]	1.87713	0.0170933
CTSC	cathepsin C	Homo sapiens cathepsin C (CTSC), transcript variant 3, mRNA [NM_001114173]	1.87711	0.000100572
DLEU7	deleted in lymphocytic leukemia 7	Homo sapiens deleted in lymphocytic leukemia 7 (DLEU7), transcript variant 1, mRNA [NM_001306135]	1.87701	0.0349078
CNNM4	cyclin and CBS domain divalent metal cation transport mediator 4	Homo sapiens cyclin and CBS domain divalent metal cation transport mediator 4 (CNNM4), mRNA [NM_020184]	1.87629	2.30468e-06
		ABCB10 pseudogene 4 [Source:HGNC Symbol;Acc:HGNC:31130] [ENST00000632991]	1.87622	0.00281509
LDAH	lipid droplet associated hydrolase	lipid droplet associated hydrolase [Source:HGNC Symbol;Acc:HGNC:26145] [ENST00000419825]	1.8756	0.0378996
TDRD7	tudor domain containing 7	Homo sapiens tudor domain containing 7 (TDRD7), transcript variant 1, mRNA [NM_014290]	1.87558	4.76213e-06
STXBP4	syntaxin binding protein 4	Homo sapiens syntaxin binding protein 4 (STXBP4), mRNA [NM_178509]	1.87541	0.000138418
			1.8753	5.25251e-05
OR7E47P	olfactory receptor family 7 subfamily E member 47 pseudogene	Homo sapiens olfactory receptor family 7 subfamily E member 47 pseudogene (OR7E47P), transcript variant 4, non-coding RNA [NR_120438]	1.87498	0.0119199
KIF1B	kinesin family member 1B	Homo sapiens kinesin family member 1B (KIF1B), transcript variant 2, mRNA [NM_183416]	1.87441	3.72368e-06
HIST1H4F	histone cluster 1 H4 family member f	Homo sapiens histone cluster 1 H4 family member f (HIST1H4F), mRNA [NM_003540]	1.8744	2.62441e-05
LOC730338	uncharacterized LOC730338	Homo sapiens uncharacterized LOC730338 (LOC730338), long non-coding RNA [NR_134575]	1.87418	2.47799e-05
SCARNA5	small Cajal body-specific RNA 5	Homo sapiens small Cajal body-specific RNA 5 (SCARNA5), guide RNA [NR_003008]	1.87369	0.00698649
SLCO3A1	solute carrier organic anion transporter family member 3A1	Homo sapiens solute carrier organic anion transporter family member 3A1 (SLCO3A1), transcript variant 1, mRNA [NM_013272]	1.87332	2.73588e-05
BMS1P20	BMS1, ribosome biogenesis factor pseudogene 20	Homo sapiens BMS1, ribosome biogenesis factor pseudogene 20 (BMS1P20), non-coding RNA [NR_027293]	1.87323	0.00479417
BCLAF1	BCL2 associated transcription factor 1	Homo sapiens BCL2 associated transcription factor 1 (BCLAF1), transcript variant 1, mRNA [NM_014739]	1.87258	4.52658e-06
SOCS2	suppressor of cytokine signaling 2	Homo sapiens suppressor of cytokine signaling 2 (SOCS2), transcript variant 1, mRNA [NM_003877]	1.87245	0.0016021
SCLY	selenocysteine lyase	Homo sapiens selenocysteine lyase (SCLY), mRNA [NM_016510]	1.87218	1.26196e-07
DOK3	docking protein 3	Homo sapiens docking protein 3 (DOK3), transcript variant 2, mRNA [NM_001144875]	1.87189	0.00132002
LMTK2	lemur tyrosine kinase 2	Homo sapiens lemur tyrosine kinase 2 (LMTK2), mRNA [NM_014916]	1.87179	1.26196e-07
DRD3	dopamine receptor D3	Homo sapiens dopamine receptor D3 (DRD3), transcript variant e, mRNA [NM_033663]	1.87039	0.00675448
HERC2	HECT and RLD domain containing E3 ubiquitin protein ligase 2	Homo sapiens HECT and RLD domain containing E3 ubiquitin protein ligase 2 (HERC2), mRNA [NM_004667]	1.87031	0.00141894
FBXL17	F-box and leucine rich repeat protein 17	Homo sapiens F-box and leucine rich repeat protein 17 (FBXL17), mRNA [NM_001163315]	1.87022	0.00337947
PLCB4	phospholipase C beta 4	Homo sapiens phospholipase C beta 4 (PLCB4), transcript variant 2, mRNA [NM_182797]	1.87018	2.34376e-05
CELF3	CUGBP Elav-like family member 3	Homo sapiens CUGBP Elav-like family member 3 (CELF3), transcript variant 1, mRNA [NM_007185]	1.86969	0.011716
ACTR3C	ARP3 actin related protein 3 homolog C	Homo sapiens ARP3 actin related protein 3 homolog C (ACTR3C), transcript variant 1, mRNA [NM_001164458]	1.86921	0.00125963
SPIN4	spindlin family member 4	Homo sapiens spindlin family member 4 (SPIN4), mRNA [NM_001012968]	1.86915	0.00404004
IQCM	IQ motif containing M	Homo sapiens IQ motif containing M (IQCM), transcript variant 2, mRNA [NM_001363509]	1.86905	0.00028849
NCBP1	nuclear cap binding protein subunit 1	Homo sapiens nuclear cap binding protein subunit 1 (NCBP1), transcript variant 5, mRNA [NM_001351507]	1.86805	0.0227241
WIPF2	WAS/WASL interacting protein family member 2	Homo sapiens WAS/WASL interacting protein family member 2 (WIPF2), mRNA [NM_133264]	1.86758	0.000137528
NPM2	nucleophosmin/nucleoplasmin 2	Homo sapiens nucleophosmin/nucleoplasmin 2 (NPM2), transcript variant 3, mRNA [NM_001286681]	1.86709	3.97595e-06
REG4	regenerating family member 4	Homo sapiens regenerating family member 4 (REG4), transcript variant 2, mRNA [NM_032044]	1.86646	5.8218e-06
ANKRD20A11P	ankyrin repeat domain 20 family member A11, pseudogene	ankyrin repeat domain 20 family member A11, pseudogene [Source:HGNC Symbol;Acc:HGNC:42024] [ENST00000429521]	1.86643	0.0325249
FKRP	fukutin related protein	Homo sapiens fukutin related protein (FKRP), transcript variant 2, mRNA [NM_001039885]	1.86599	2.11781e-05
STARD5	StAR related lipid transfer domain containing 5	Homo sapiens StAR related lipid transfer domain containing 5 (STARD5), transcript variant 1, mRNA [NM_181900]	1.86521	1.37653e-06
HECTD2	HECT domain E3 ubiquitin protein ligase 2	Homo sapiens HECT domain E3 ubiquitin protein ligase 2 (HECTD2), transcript variant 2, mRNA [NM_173497]	1.86506	0.0398006
THBS1	thrombospondin 1	Homo sapiens thrombospondin 1 (THBS1), mRNA [NM_003246]	1.8645	0.0158537
HS1BP3	HCLS1 binding protein 3	Homo sapiens HCLS1 binding protein 3 (HS1BP3), mRNA [NM_022460]	1.86405	0.0017233
TNFAIP3	TNF alpha induced protein 3	Homo sapiens TNF alpha induced protein 3 (TNFAIP3), transcript variant 3, mRNA [NM_006290]	1.86404	0.000308022
VSIG10L	V-set and immunoglobulin domain containing 10 like	Homo sapiens V-set and immunoglobulin domain containing 10 like (VSIG10L), mRNA [NM_001163922]	1.863	0.000108233
ACTR3B	ARP3 actin related protein 3 homolog B	Homo sapiens ARP3 actin related protein 3 homolog B (ACTR3B), transcript variant 2, mRNA [NM_001040135]	1.86224	7.07619e-09
DOCK9	dedicator of cytokinesis 9	Homo sapiens dedicator of cytokinesis 9 (DOCK9), transcript variant 4, mRNA [NM_001130050]	1.86183	0.0452814
MTF1	metal regulatory transcription factor 1	Homo sapiens metal regulatory transcription factor 1 (MTF1), mRNA [NM_005955]	1.86175	1.09232e-07
ZNF252P	zinc finger protein 252, pseudogene	Homo sapiens zinc finger protein 252, pseudogene (ZNF252P), non-coding RNA [NR_023392]	1.86143	0.000203263
		BX102845 Soares_multiple_sclerosis_2NbHMSP Homo sapiens cDNA clone IMAGp998B03643, mRNA sequence [BX102845]	1.86129	0.00270064
PRR19	proline rich 19	Homo sapiens proline rich 19 (PRR19), mRNA [NM_199285]	1.86125	1.32421e-05
PLCXD3	phosphatidylinositol specific phospholipase C X domain containing 3	Homo sapiens phosphatidylinositol specific phospholipase C X domain containing 3 (PLCXD3), mRNA [NM_001005473]	1.86111	0.0215803
LOC105372100	uncharacterized LOC105372100	PREDICTED: Homo sapiens uncharacterized LOC105372100 (LOC105372100), transcript variant X4, ncRNA [XR_935436]	1.86065	0.000468627
PTPRN2	protein tyrosine phosphatase, receptor type N2	Homo sapiens protein tyrosine phosphatase, receptor type N2 (PTPRN2), transcript variant 1, mRNA [NM_002847]	1.86016	5.29689e-05
UEVLD	UEV and lactate/malate dehyrogenase domains	Homo sapiens UEV and lactate/malate dehyrogenase domains (UEVLD), transcript variant 2, mRNA [NM_018314]	1.86016	0.00259302
XLOC_l2_009159		BROAD Institute lincRNA (XLOC_l2_009159), lincRNA [TCONS_l2_00017170]	1.85992	0.0422655
CEACAM6	carcinoembryonic antigen related cell adhesion molecule 6	Homo sapiens carcinoembryonic antigen related cell adhesion molecule 6 (CEACAM6), mRNA [NM_002483]	1.8599	0.000272236
PIP5K1B	phosphatidylinositol-4-phosphate 5-kinase type 1 beta	Homo sapiens phosphatidylinositol-4-phosphate 5-kinase type 1 beta (PIP5K1B), transcript variant 3, mRNA [NM_001278253]	1.85986	1.24976e-06
APC	APC, WNT signaling pathway regulator	Homo sapiens APC, WNT signaling pathway regulator (APC), transcript variant 11, mRNA [NM_001354902]	1.85941	3.20392e-06
CANT1	calcium activated nucleotidase 1	Homo sapiens calcium activated nucleotidase 1 (CANT1), transcript variant 1, mRNA [NM_138793]	1.85933	9.89944e-06
lnc-ZNF438-3	lnc-ZNF438-3:1	LNCipedia lincRNA (lnc-ZNF438-3), lincRNA [lnc-ZNF438-3:1]	1.8589	0.0266449
HERC2	HECT and RLD domain containing E3 ubiquitin protein ligase 2	Homo sapiens HECT and RLD domain containing E3 ubiquitin protein ligase 2 (HERC2), mRNA [NM_004667]	1.85686	0.000138782
RAB36	RAB36, member RAS oncogene family	Homo sapiens RAB36, member RAS oncogene family (RAB36), transcript variant 3, mRNA [NM_004914]	1.85683	0.00202441
LOC105372716	uncharacterized LOC105372716	PREDICTED: Homo sapiens uncharacterized LOC105372716 (LOC105372716), transcript variant X2, ncRNA [XR_936986]	1.85665	0.00404004
FGFR1	fibroblast growth factor receptor 1	Homo sapiens fibroblast growth factor receptor 1 (FGFR1), transcript variant 18, mRNA [NM_001354370]	1.85646	0.00140604
			1.85636	0.0423625
PYCARD-AS1	PYCARD antisense RNA 1	Homo sapiens PYCARD antisense RNA 1 (PYCARD-AS1), long non-coding RNA [NR_102400]	1.85631	1.79087e-05
TANK	TRAF family member associated NFKB activator	Homo sapiens TRAF family member associated NFKB activator (TANK), transcript variant 2, mRNA [NM_133484]	1.85597	1.62184e-08
HIST1H3B	histone cluster 1 H3 family member b	Homo sapiens histone cluster 1 H3 family member b (HIST1H3B), mRNA [NM_003537]	1.85541	0.000206649
CDC23	cell division cycle 23	cell division cycle 23 [Source:HGNC Symbol;Acc:HGNC:1724] [ENST00000394884]	1.85508	0.0122507
ND2	MTND2	mitochondrially encoded NADH:ubiquinone oxidoreductase core subunit 2 [Source:HGNC Symbol;Acc:HGNC:7456] [ENST00000361453]	1.85507	0.000518555
REG4	regenerating family member 4	Homo sapiens regenerating family member 4 (REG4), transcript variant 2, mRNA [NM_032044]	1.85471	3.50605e-06
AKAP11	A-kinase anchoring protein 11	Homo sapiens A-kinase anchoring protein 11 (AKAP11), mRNA [NM_016248]	1.85451	3.14946e-06
			1.85416	0.0151969
		novel transcript [ENST00000561761]	1.85394	0.0185466
BCR	BCR, RhoGEF and GTPase activating protein	Homo sapiens BCR, RhoGEF and GTPase activating protein (BCR), transcript variant 1, mRNA [NM_004327]	1.8535	0.0483914
BTN2A1	butyrophilin subfamily 2 member A1	Homo sapiens butyrophilin subfamily 2 member A1 (BTN2A1), transcript variant 4, mRNA [NM_001197234]	1.85313	0.000183176
NCDN	neurochondrin	Homo sapiens neurochondrin (NCDN), transcript variant 3, mRNA [NM_014284]	1.85298	3.45393e-05
ANXA11	annexin A11	annexin A11 [Source:HGNC Symbol;Acc:HGNC:535] [ENST00000447489]	1.85182	5.77154e-06
PPP1R9A	protein phosphatase 1 regulatory subunit 9A	Homo sapiens protein phosphatase 1 regulatory subunit 9A (PPP1R9A), transcript variant 4, mRNA [NM_017650]	1.85139	2.10681e-05
LOC112267909	uncharacterized LOC112267909	PREDICTED: Homo sapiens uncharacterized LOC112267909 (LOC112267909), ncRNA [XR_947995]	1.85108	0.00664007
ATOH1	atonal bHLH transcription factor 1	Homo sapiens atonal bHLH transcription factor 1 (ATOH1), mRNA [NM_005172]	1.85001	0.0470653
LINC00114	long intergenic non-protein coding RNA 114	Homo sapiens long intergenic non-protein coding RNA 114 (LINC00114), transcript variant 2, long non-coding RNA [NR_027066]	1.84972	0.0157678
CLDN23	claudin 23	Homo sapiens claudin 23 (CLDN23), mRNA [NM_194284]	1.84948	4.32423e-05
SORCS2	sortilin related VPS10 domain containing receptor 2	Homo sapiens sortilin related VPS10 domain containing receptor 2 (SORCS2), mRNA [NM_020777]	1.84922	0.000434081
IDE	insulin degrading enzyme	Homo sapiens insulin degrading enzyme (IDE), transcript variant 1, mRNA [NM_004969]	1.84912	1.66775e-06
XLOC_l2_013594		BROAD Institute lincRNA (XLOC_l2_013594), lincRNA [TCONS_l2_00026192]	1.84908	9.09386e-05
KCNMA1	potassium calcium-activated channel subfamily M alpha 1	Homo sapiens potassium calcium-activated channel subfamily M alpha 1 (KCNMA1), transcript variant 1, mRNA [NM_001014797]	1.84888	0.00188998
KIF1B	kinesin family member 1B	Homo sapiens kinesin family member 1B (KIF1B), transcript variant 2, mRNA [NM_183416]	1.84877	1.39865e-06
FAM166A	family with sequence similarity 166 member A	Homo sapiens family with sequence similarity 166 member A (FAM166A), mRNA [NM_001001710]	1.84772	3.38831e-06
LGALS9	galectin 9	galectin 9 [Source:HGNC Symbol;Acc:HGNC:6570] [ENST00000584386]	1.84765	5.74816e-07
		teratocarcinoma-derived growth factor 1 pseudogene 2 [Source:HGNC Symbol;Acc:HGNC:11702] [ENST00000413322]	1.84742	0.000377784
HERC2	HECT and RLD domain containing E3 ubiquitin protein ligase 2	Homo sapiens HECT and RLD domain containing E3 ubiquitin protein ligase 2 (HERC2), mRNA [NM_004667]	1.84617	0.000492592
GPBAR1	G protein-coupled bile acid receptor 1	Homo sapiens G protein-coupled bile acid receptor 1 (GPBAR1), transcript variant 1, mRNA [NM_001077191]	1.84616	0.000199365
TRPA1	transient receptor potential cation channel subfamily A member 1	Homo sapiens transient receptor potential cation channel subfamily A member 1 (TRPA1), mRNA [NM_007332]	1.8461	0.00117223
FAM91A1	family with sequence similarity 91 member A1	Homo sapiens family with sequence similarity 91 member A1 (FAM91A1), transcript variant 3, mRNA [NM_001317918]	1.84607	9.45621e-05
SF3B3	splicing factor 3b subunit 3	Homo sapiens splicing factor 3b subunit 3 (SF3B3), mRNA [NM_012426]	1.8456	0.00344096
			1.84547	0.00223478
TBCC	tubulin folding cofactor C	Homo sapiens tubulin folding cofactor C (TBCC), mRNA [NM_003192]	1.84416	1.41234e-07
		novel transcript [ENST00000504874]	1.84407	0.00101365
PPP4R1L	protein phosphatase 4 regulatory subunit 1 like (pseudogene)	protein phosphatase 4 regulatory subunit 1 like (pseudogene) [Source:HGNC Symbol;Acc:HGNC:15755] [ENST00000244070]	1.84387	0.0217733
NKD1	naked cuticle homolog 1	naked cuticle homolog 1 [Source:HGNC Symbol;Acc:HGNC:17045] [ENST00000268459]	1.8428	4.35288e-05
HLA-B	major histocompatibility complex, class I, B	Homo sapiens major histocompatibility complex, class I, B (HLA-B), mRNA [NM_005514]	1.8422	9.02464e-08
		Homo sapiens cDNA FLJ26015 fis, clone MPC03596. [AK129526]	1.84167	2.31685e-07
		novel transcript [ENST00000399091]	1.841	0.000214201
		Homo sapiens, clone IMAGE:5170250, mRNA. [BC029255]	1.84082	0.0147065
			1.84032	0.00295278
ZFYVE28	zinc finger FYVE-type containing 28	Homo sapiens zinc finger FYVE-type containing 28 (ZFYVE28), transcript variant 5, mRNA [NM_001172658]	1.84008	0.00122511
			1.84005	0.000186031
RASSF3	Ras association domain family member 3	Homo sapiens Ras association domain family member 3 (RASSF3), transcript variant 1, mRNA [NM_178169]	1.83986	0.0425633
CRNDE	colorectal neoplasia differentially expressed	Homo sapiens colorectal neoplasia differentially expressed (CRNDE), transcript variant 5, mRNA [NM_001308963]	1.8398	0.0440916
SETD6	SET domain containing 6	Homo sapiens SET domain containing 6 (SETD6), transcript variant 1, mRNA [NM_001160305]	1.83931	4.65031e-07
LOC100499489	uncharacterized LOC100499489	Homo sapiens uncharacterized LOC100499489 (LOC100499489), long non-coding RNA [NR_036533]	1.83881	0.0027493
VSIR	V-set immunoregulatory receptor	Homo sapiens V-set immunoregulatory receptor (VSIR), mRNA [NM_022153]	1.8387	2.01064e-06
RUNX1	runt related transcription factor 1	Homo sapiens runt related transcription factor 1 (RUNX1), transcript variant 3, mRNA [NM_001122607]	1.83865	0.00492351
CEP83	centrosomal protein 83	Homo sapiens centrosomal protein 83 (CEP83), transcript variant 1, mRNA [NM_016122]	1.83843	5.56205e-06
TOMM5	translocase of outer mitochondrial membrane 5	translocase of outer mitochondrial membrane 5 [Source:HGNC Symbol;Acc:HGNC:31369] [ENST00000540941]	1.8384	0.00399425
TCTA	T cell leukemia translocation altered	Homo sapiens T cell leukemia translocation altered (TCTA), mRNA [NM_022171]	1.83807	1.30115e-07
LOC107984316	uncharacterized LOC107984316	PREDICTED: Homo sapiens uncharacterized LOC107984316 (LOC107984316), ncRNA [XR_001748143]	1.83794	0.000128883
ZNF702P	zinc finger protein 702, pseudogene	zinc finger protein 702, pseudogene [Source:HGNC Symbol;Acc:HGNC:25775] [ENST00000602242]	1.83767	0.00188217
GPAT3	glycerol-3-phosphate acyltransferase 3	Homo sapiens glycerol-3-phosphate acyltransferase 3 (GPAT3), transcript variant 1, mRNA [NM_032717]	1.83721	5.12346e-05
UBE2E3	ubiquitin conjugating enzyme E2 E3	ubiquitin conjugating enzyme E2 E3 [Source:HGNC Symbol;Acc:HGNC:12479] [ENST00000602837]	1.83719	0.00188263
RABL2A	RAB, member of RAS oncogene family like 2A	Homo sapiens RAB, member of RAS oncogene family like 2A (RABL2A), transcript variant 21, mRNA [NM_001354423]	1.83534	1.02043e-05
lnc-SUPT3H-1	lnc-SUPT3H-1:5	Homo sapiens cDNA clone IMAGE:5266541. [BC035191]	1.83462	0.000704347
		JP 2014500723-A/13403: Polycomb-Associated Non-Coding RNAs. [LF205900]	1.83452	2.60325e-05
KIF1A	kinesin family member 1A	Homo sapiens kinesin family member 1A (KIF1A), transcript variant 1, mRNA [NM_001244008]	1.83426	0.000612593
CENPP	centromere protein P	Homo sapiens centromere protein P (CENPP), transcript variant 1, mRNA [NM_001012267]	1.83419	3.57426e-05
LRWD1	leucine rich repeats and WD repeat domain containing 1	Homo sapiens leucine rich repeats and WD repeat domain containing 1 (LRWD1), transcript variant 1, mRNA [NM_152892]	1.83373	1.29978e-06
NCR3LG1	natural killer cell cytotoxicity receptor 3 ligand 1	Homo sapiens natural killer cell cytotoxicity receptor 3 ligand 1 (NCR3LG1), mRNA [NM_001202439]	1.83272	0.00047951
LOC102723968	uncharacterized LOC102723968	olfactory receptor family 7 subfamily E member 104 pseudogene [Source:HGNC Symbol;Acc:HGNC:15343] [ENST00000400311]	1.83269	6.61814e-05
BAGE	B melanoma antigen	Homo sapiens B melanoma antigen (BAGE), mRNA [NM_001187]	1.83241	0.000518289
		ALU1_HUMAN (P39188) Alu subfamily J sequence contamination warning entry, partial (12%) [THC2690009]	1.83231	0.00113264
IL17RA	interleukin 17 receptor A	Homo sapiens interleukin 17 receptor A (IL17RA), transcript variant 1, mRNA [NM_014339]	1.83187	0.000133368
MCF2L	MCF.2 cell line derived transforming sequence like	Homo sapiens MCF.2 cell line derived transforming sequence like (MCF2L), transcript variant 4, mRNA [NM_001320816]	1.83157	1.88514e-07
TBC1D2	TBC1 domain family member 2	Homo sapiens TBC1 domain family member 2 (TBC1D2), transcript variant 1, mRNA [NM_001267571]	1.8312	1.90601e-07
		AL645998 family with sequence similarity 21, member C {Homo sapiens} (exp=0; wgp=1; cg=0), partial (15%) [THC2566834]	1.83106	0.028049
CACNB2	calcium voltage-gated channel auxiliary subunit beta 2	Homo sapiens calcium voltage-gated channel auxiliary subunit beta 2 (CACNB2), transcript variant 10, mRNA [NM_001330060]	1.83029	0.00276528
NBPF10	NBPF member 10	Homo sapiens NBPF member 10 (NBPF10), transcript variant 2, mRNA [NM_001039703]	1.83009	4.31901e-07
NUTM2B	NUT family member 2B	Homo sapiens NUT family member 2B (NUTM2B), mRNA [NM_001278495]	1.82969	0.0120274
			1.82954	0.0050298
LCORL	ligand dependent nuclear receptor corepressor like	Homo sapiens ligand dependent nuclear receptor corepressor like (LCORL), transcript variant 1, mRNA [NM_001166139]	1.82952	7.16148e-05
MIR4435-2HG	MIR4435-2 host gene	Homo sapiens MIR4435-2 host gene (MIR4435-2HG), transcript variant 3, long non-coding RNA [NR_136161]	1.8294	0.0202255
SECTM1	secreted and transmembrane 1	Homo sapiens secreted and transmembrane 1 (SECTM1), mRNA [NM_003004]	1.82918	0.00159186
GOLIM4	golgi integral membrane protein 4	Homo sapiens golgi integral membrane protein 4 (GOLIM4), transcript variant 1, mRNA [NM_014498]	1.82838	2.33161e-07
DUSP10	dual specificity phosphatase 10	Homo sapiens dual specificity phosphatase 10 (DUSP10), transcript variant 1, mRNA [NM_007207]	1.82762	0.00143701
ANKRD20A4-ANKRD20A20P	ANKRD20A4-ANKRD20A20P readthrough	Homo sapiens ANKRD20A4-ANKRD20A20P readthrough (ANKRD20A4-ANKRD20A20P), long non-coding RNA [NR_146419]	1.827	0.0206143
FTX	FTX transcript, XIST regulator	FTX transcript, XIST regulator [Source:HGNC Symbol;Acc:HGNC:37190] [ENST00000641360]	1.82694	0.00122119
PANX1	pannexin 1	Homo sapiens pannexin 1 (PANX1), mRNA [NM_015368]	1.82675	1.19732e-08
FUT4	fucosyltransferase 4	Homo sapiens fucosyltransferase 4 (FUT4), mRNA [NM_002033]	1.82673	8.99996e-08
PPIL1	peptidylprolyl isomerase like 1	Homo sapiens peptidylprolyl isomerase like 1 (PPIL1), mRNA [NM_016059]	1.82648	4.25941e-06
SPTBN1	spectrin beta, non-erythrocytic 1	Homo sapiens spectrin beta, non-erythrocytic 1 (SPTBN1), transcript variant 2, mRNA [NM_178313]	1.82647	0.000146837
RNF6	ring finger protein 6	Homo sapiens ring finger protein 6 (RNF6), transcript variant 1, mRNA [NM_005977]	1.82635	0.0200493
AP3B2	adaptor related protein complex 3 subunit beta 2	Homo sapiens adaptor related protein complex 3 subunit beta 2 (AP3B2), transcript variant 2, mRNA [NM_004644]	1.82631	0.00433995
ANTXR2	ANTXR cell adhesion molecule 2	Homo sapiens ANTXR cell adhesion molecule 2 (ANTXR2), transcript variant 1, mRNA [NM_058172]	1.82617	8.6965e-06
CCDC51	coiled-coil domain containing 51	Homo sapiens coiled-coil domain containing 51 (CCDC51), transcript variant 2, mRNA [NM_024661]	1.82494	1.67691e-08
WWOX	WW domain containing oxidoreductase	Homo sapiens WW domain containing oxidoreductase (WWOX), transcript variant 2, mRNA [NM_130791]	1.82491	0.0477333
PLEC	plectin	Homo sapiens plectin (PLEC), transcript variant 6, mRNA [NM_201380]	1.82395	0.00016852
RRS1	ribosome biogenesis regulator homolog	Homo sapiens ribosome biogenesis regulator homolog (RRS1), mRNA [NM_015169]	1.82375	0.00445182
ESF1	ESF1 nucleolar pre-rRNA processing protein homolog	Homo sapiens ESF1 nucleolar pre-rRNA processing protein homolog (ESF1), transcript variant 1, mRNA [NM_016649]	1.82368	8.40898e-07
HERC2	HECT and RLD domain containing E3 ubiquitin protein ligase 2	Homo sapiens HECT and RLD domain containing E3 ubiquitin protein ligase 2 (HERC2), mRNA [NM_004667]	1.82322	0.000365027
UNC93B1	unc-93 homolog B1, TLR signaling regulator	Homo sapiens unc-93 homolog B1, TLR signaling regulator (UNC93B1), mRNA [NM_030930]	1.82305	5.37366e-06
			1.823	0.00274981
FCAMR	Fc fragment of IgA and IgM receptor	Homo sapiens Fc fragment of IgA and IgM receptor (FCAMR), transcript variant 3, mRNA [NM_001170631]	1.82201	1.55881e-05
RHBDD3	rhomboid domain containing 3	Homo sapiens rhomboid domain containing 3 (RHBDD3), transcript variant 2, mRNA [NM_001329536]	1.82156	8.64005e-08
BCL2	BCL2, apoptosis regulator	Homo sapiens BCL2, apoptosis regulator (BCL2), transcript variant beta, mRNA [NM_000657]	1.82133	7.27615e-05
ANTXR2	ANTXR cell adhesion molecule 2	Homo sapiens ANTXR cell adhesion molecule 2 (ANTXR2), transcript variant 1, mRNA [NM_058172]	1.82129	6.77202e-05
		novel transcript [ENST00000597683]	1.82124	0.0171982
PYCARD-AS1	PYCARD antisense RNA 1	Homo sapiens PYCARD antisense RNA 1 (PYCARD-AS1), long non-coding RNA [NR_102400]	1.82111	2.05e-05
MOB3B	MOB kinase activator 3B	Homo sapiens MOB kinase activator 3B (MOB3B), mRNA [NM_024761]	1.82101	1.05418e-06
AP5S1	adaptor related protein complex 5 subunit sigma 1	Homo sapiens adaptor related protein complex 5 subunit sigma 1 (AP5S1), transcript variant 2, mRNA [NM_018347]	1.82073	1.00008e-07
FRG1EP	FSHD region gene 1 family member E, pseudogene	Homo sapiens FSHD region gene 1 family member E, pseudogene (FRG1EP), non-coding RNA [NR_146067]	1.82003	0.00702241
UPF2	UPF2, regulator of nonsense mediated mRNA decay	Homo sapiens UPF2, regulator of nonsense mediated mRNA decay (UPF2), transcript variant 1, mRNA [NM_080599]	1.81996	0.000753378
UBA7	ubiquitin like modifier activating enzyme 7	Homo sapiens ubiquitin like modifier activating enzyme 7 (UBA7), mRNA [NM_003335]	1.81965	1.13611e-05
EXOC6B	exocyst complex component 6B	exocyst complex component 6B [Source:HGNC Symbol;Acc:HGNC:17085] [ENST00000410104]	1.81925	0.0469415
PAX6-AS1	PAX6 antisense RNA 1	Homo sapiens PAX6 antisense RNA 1 (PAX6-AS1), long non-coding RNA [NR_033971]	1.81918	0.0252323
ZNF503	zinc finger protein 503	Homo sapiens zinc finger protein 503 (ZNF503), transcript variant 1, mRNA [NM_032772]	1.81884	0.00436062
PHF20L1	PHD finger protein 20 like 1	Homo sapiens PHD finger protein 20 like 1 (PHF20L1), transcript variant 1, mRNA [NM_016018]	1.81767	0.000334286
ZDHHC14	zinc finger DHHC-type containing 14	Homo sapiens zinc finger DHHC-type containing 14 (ZDHHC14), transcript variant 2, mRNA [NM_153746]	1.81766	2.41512e-07
ISOC2	isochorismatase domain containing 2	Homo sapiens isochorismatase domain containing 2 (ISOC2), transcript variant 2, mRNA [NM_024710]	1.81732	3.42514e-05
SNORD66	small nucleolar RNA, C/D box 66	Homo sapiens small nucleolar RNA, C/D box 66 (SNORD66), small nucleolar RNA [NR_003055]	1.81701	0.00289851
SMCHD1	structural maintenance of chromosomes flexible hinge domain containing 1	Homo sapiens structural maintenance of chromosomes flexible hinge domain containing 1 (SMCHD1), mRNA [NM_015295]	1.81666	1.53969e-07
IPPK	inositol-pentakisphosphate 2-kinase	Homo sapiens inositol-pentakisphosphate 2-kinase (IPPK), mRNA [NM_022755]	1.81657	0.000109268
JPH1	junctophilin 1	Homo sapiens junctophilin 1 (JPH1), transcript variant 1, mRNA [NM_020647]	1.81655	1.53556e-07
SLC27A4	solute carrier family 27 member 4	Homo sapiens solute carrier family 27 member 4 (SLC27A4), mRNA [NM_005094]	1.8162	0.00495137
ACE2	angiotensin I converting enzyme 2	Homo sapiens angiotensin I converting enzyme 2 (ACE2), mRNA [NM_021804]	1.81484	0.000717396
LOC105373553	uncharacterized LOC105373553	Homo sapiens uncharacterized LOC105373553 (LOC105373553), long non-coding RNA [NR_135529]	1.81481	0.0278457
DNMT1	DNA methyltransferase 1	Homo sapiens DNA methyltransferase 1 (DNMT1), transcript variant 1, mRNA [NM_001130823]	1.81436	0.00150905
TRANK1	tetratricopeptide repeat and ankyrin repeat containing 1	Homo sapiens tetratricopeptide repeat and ankyrin repeat containing 1 (TRANK1), transcript variant 1, mRNA [NM_001329998]	1.81428	8.78295e-07
TUBA1B	tubulin alpha 1b	Homo sapiens tubulin alpha 1b (TUBA1B), mRNA [NM_006082]	1.81343	6.753e-08
ASS1	argininosuccinate synthase 1	Homo sapiens argininosuccinate synthase 1 (ASS1), transcript variant 1, mRNA [NM_000050]	1.81318	5.05151e-08
GBAP1	glucosylceramidase beta pseudogene 1	Homo sapiens glucosylceramidase beta pseudogene 1 (GBAP1), non-coding RNA [NR_002188]	1.81304	3.8206e-07
			1.81264	0.00567662
C17orf51	chromosome 17 open reading frame 51	Homo sapiens chromosome 17 open reading frame 51 (C17orf51), mRNA [NM_001113434]	1.81249	6.49869e-05
DHRS9	dehydrogenase/reductase 9	Homo sapiens dehydrogenase/reductase 9 (DHRS9), transcript variant 3, mRNA [NM_001142270]	1.81232	0.000439318
ZDHHC23	zinc finger DHHC-type containing 23	Homo sapiens zinc finger DHHC-type containing 23 (ZDHHC23), transcript variant 4, mRNA [NM_173570]	1.81181	2.09265e-08
PLAU	plasminogen activator, urokinase	Homo sapiens plasminogen activator, urokinase (PLAU), transcript variant 2, mRNA [NM_001145031]	1.81128	0.0178915
KIAA1614-AS1	KIAA1614 antisense RNA 1	Homo sapiens KIAA1614 antisense RNA 1 (KIAA1614-AS1), long non-coding RNA [NR_145481]	1.81087	0.043806
IL6ST	interleukin 6 signal transducer	Homo sapiens interleukin 6 signal transducer (IL6ST), transcript variant 1, mRNA [NM_002184]	1.81058	0.000278799
LOC100508046	uncharacterized LOC100508046	Homo sapiens uncharacterized LOC100508046 (LOC100508046), long non-coding RNA [NR_110505]	1.81029	0.0014728
BOP1	block of proliferation 1	Homo sapiens block of proliferation 1 (BOP1), mRNA [NM_015201]	1.81009	0.00122934
HIST1H3H	histone cluster 1 H3 family member h	Homo sapiens histone cluster 1 H3 family member h (HIST1H3H), mRNA [NM_003536]	1.81006	0.000706063
		novel transcript [ENST00000505627]	1.80977	0.00597596
LINC00504	long intergenic non-protein coding RNA 504	Homo sapiens long intergenic non-protein coding RNA 504 (LINC00504), long non-coding RNA [NR_126435]	1.80966	0.0472403
LTBP1	latent transforming growth factor beta binding protein 1	Homo sapiens latent transforming growth factor beta binding protein 1 (LTBP1), transcript variant 1, mRNA [NM_206943]	1.80954	0.0405589
		O02402_PINFU (O02402) Insoluble protein, partial (5%) [THC2497807]	1.80935	0.0241305
HIST1H4K	histone cluster 1 H4 family member k	Homo sapiens histone cluster 1 H4 family member k (HIST1H4K), mRNA [NM_003541]	1.80926	6.21668e-05
STAT5A	signal transducer and activator of transcription 5A	Homo sapiens signal transducer and activator of transcription 5A (STAT5A), transcript variant 2, mRNA [NM_003152]	1.80882	1.83087e-05
COA7	cytochrome c oxidase assembly factor 7 (putative)	Homo sapiens cytochrome c oxidase assembly factor 7 (putative) (COA7), mRNA [NM_023077]	1.80825	4.57314e-07
CSF1R	colony stimulating factor 1 receptor	Homo sapiens colony stimulating factor 1 receptor (CSF1R), transcript variant 1, mRNA [NM_005211]	1.80744	7.36411e-06
PLEKHB1	pleckstrin homology domain containing B1	Homo sapiens pleckstrin homology domain containing B1 (PLEKHB1), transcript variant 1, mRNA [NM_021200]	1.80698	6.88108e-06
NBPF11	NBPF member 11	PREDICTED: Homo sapiens NBPF member 11 (NBPF11), transcript variant X1, mRNA [XM_024453858]	1.80694	1.5319e-07
AMER1	APC membrane recruitment protein 1	Homo sapiens APC membrane recruitment protein 1 (AMER1), mRNA [NM_152424]	1.80677	2.36681e-07
HSP90AA2P	heat shock protein 90 alpha family class A member 2, pseudogene	Human heat shock protein 86 mRNA, 5'end. [M30627]	1.80637	1.69476e-07
		novel transcript [ENST00000635177]	1.80627	0.0359822
RCC2	regulator of chromosome condensation 2	Homo sapiens regulator of chromosome condensation 2 (RCC2), transcript variant 1, mRNA [NM_018715]	1.80579	4.29259e-05
FAM92A	family with sequence similarity 92 member A	Homo sapiens family with sequence similarity 92 member A (FAM92A), transcript variant 1, mRNA [NM_145269]	1.80558	0.00029218
ANKRD20A5P	ankyrin repeat domain 20 family member A5, pseudogene	Homo sapiens ankyrin repeat domain 20 family member A5, pseudogene (ANKRD20A5P), non-coding RNA [NR_040113]	1.80543	0.0415354
CHORDC1	cysteine and histidine rich domain containing 1	Homo sapiens cysteine and histidine rich domain containing 1 (CHORDC1), transcript variant 1, mRNA [NM_012124]	1.80506	6.27648e-07
PDE4D	phosphodiesterase 4D	Homo sapiens phosphodiesterase 4D (PDE4D), transcript variant 18, mRNA [NM_001364604]	1.8044	0.00771918
CDKAL1	CDK5 regulatory subunit associated protein 1 like 1	Homo sapiens CDK5 regulatory subunit associated protein 1 like 1 (CDKAL1), mRNA [NM_017774]	1.80366	0.00320034
ARHGAP21	Rho GTPase activating protein 21	Rho GTPase activating protein 21 [Source:HGNC Symbol;Acc:HGNC:23725] [ENST00000376410]	1.80339	0.0494051
GAS2L1	growth arrest specific 2 like 1	Homo sapiens growth arrest specific 2 like 1 (GAS2L1), transcript variant 2, mRNA [NM_152236]	1.80308	1.39355e-06
RAB37	RAB37, member RAS oncogene family	Homo sapiens RAB37, member RAS oncogene family (RAB37), transcript variant 3, mRNA [NM_175738]	1.80291	1.72803e-06
SLC9A7	solute carrier family 9 member A7	Homo sapiens solute carrier family 9 member A7 (SLC9A7), transcript variant 1, mRNA [NM_001257291]	1.80211	0.00248196
EFL1	elongation factor like GTPase 1	Homo sapiens elongation factor like GTPase 1 (EFL1), transcript variant 1, mRNA [NM_024580]	1.80201	0.000504501
XLOC_l2_000727		BROAD Institute lincRNA (XLOC_l2_000727), lincRNA [TCONS_l2_00000962]	1.8016	0.0310656
IQCM	IQ motif containing M	IQ motif containing M [Source:HGNC Symbol;Acc:HGNC:53443] [ENST00000511993]	1.80133	0.00292751
CHGB	chromogranin B	Homo sapiens chromogranin B (CHGB), mRNA [NM_001819]	1.8013	0.0220705
WASHC2C	WASH complex subunit 2C	Homo sapiens WASH complex subunit 2C (WASHC2C), transcript variant 1, mRNA [NM_015262]	1.8013	7.39457e-07
FBLL1	fibrillarin like 1	Homo sapiens fibrillarin like 1 (FBLL1), mRNA [NM_001355274]	1.80082	0.0275011
			1.80065	1.07447e-06
HERC2	HECT and RLD domain containing E3 ubiquitin protein ligase 2	Homo sapiens HECT and RLD domain containing E3 ubiquitin protein ligase 2 (HERC2), mRNA [NM_004667]	1.80019	5.42097e-05
ZBTB38	zinc finger and BTB domain containing 38	Homo sapiens zinc finger and BTB domain containing 38 (ZBTB38), transcript variant 1, mRNA [NM_001080412]	1.80015	9.06473e-05
CEP164	centrosomal protein 164	Homo sapiens centrosomal protein 164 (CEP164), transcript variant 1, mRNA [NM_014956]	1.79976	1.99774e-05
ZC3H10	zinc finger CCCH-type containing 10	Homo sapiens zinc finger CCCH-type containing 10 (ZC3H10), transcript variant 1, mRNA [NM_032786]	1.79918	2.99874e-06
		DA666023 NCRRM1 Homo sapiens cDNA clone NCRRM1000040 5', mRNA sequence [DA666023]	1.7991	0.0121358
LNPEP	leucyl and cystinyl aminopeptidase	Homo sapiens leucyl and cystinyl aminopeptidase (LNPEP), transcript variant 1, mRNA [NM_005575]	1.79889	1.43494e-05
		JP 2014500723-A/16937: Polycomb-Associated Non-Coding RNAs. [LF209434]	1.79877	0.000504539
MAP7D2	MAP7 domain containing 2	Homo sapiens MAP7 domain containing 2 (MAP7D2), transcript variant 2, mRNA [NM_152780]	1.79846	0.0233646
MSI2	musashi RNA binding protein 2	Homo sapiens musashi RNA binding protein 2 (MSI2), transcript variant 2, mRNA [NM_170721]	1.79797	1.93263e-05
ASPHD2	aspartate beta-hydroxylase domain containing 2	Homo sapiens aspartate beta-hydroxylase domain containing 2 (ASPHD2), mRNA [NM_020437]	1.79782	8.81298e-06
RRN3P2	RRN3 homolog, RNA polymerase I transcription factor pseudogene 2	Homo sapiens RRN3 homolog, RNA polymerase I transcription factor pseudogene 2 (RRN3P2), non-coding RNA [NR_003369]	1.79754	0.0192865
		AV720425 GLC Homo sapiens cDNA clone GLCENG04 5', mRNA sequence [AV720425]	1.79731	0.0432024
METRNL	meteorin like, glial cell differentiation regulator	Homo sapiens meteorin like, glial cell differentiation regulator (METRNL), transcript variant 1, mRNA [NM_001004431]	1.79711	1.4787e-06
ANGPTL6	angiopoietin like 6	Homo sapiens angiopoietin like 6 (ANGPTL6), transcript variant 1, mRNA [NM_031917]	1.79667	0.0256989
SHLD2	shieldin complex subunit 2	Homo sapiens shieldin complex subunit 2 (SHLD2), transcript variant 1, mRNA [NM_001330112]	1.79656	0.00142388
SMPD1	sphingomyelin phosphodiesterase 1	Homo sapiens sphingomyelin phosphodiesterase 1 (SMPD1), transcript variant 1, mRNA [NM_000543]	1.79647	1.21018e-05
FMR1	fragile X mental retardation 1	Homo sapiens fragile X mental retardation 1 (FMR1), transcript variant ISO1, mRNA [NM_002024]	1.79549	6.95192e-06
			1.79548	0.010103
EIF4ENIF1	eukaryotic translation initiation factor 4E nuclear import factor 1	Homo sapiens eukaryotic translation initiation factor 4E nuclear import factor 1 (EIF4ENIF1), transcript variant 3, mRNA [NM_001164502]	1.79543	0.000256684
SUSD2	sushi domain containing 2	Homo sapiens sushi domain containing 2 (SUSD2), mRNA [NM_019601]	1.79499	0.000606454
ANKRD20A2	ankyrin repeat domain 20 family member A2	Homo sapiens ankyrin repeat domain 20 family member A2 (ANKRD20A2), mRNA [NM_001012421]	1.79461	0.0457967
ADGRA3	adhesion G protein-coupled receptor A3	Homo sapiens adhesion G protein-coupled receptor A3 (ADGRA3), mRNA [NM_145290]	1.79423	1.89473e-05
KRT8P12	keratin 8 pseudogene 12	Homo sapiens mRNA; cDNA DKFZp434C107 (from clone DKFZp434C107) [AL133645]	1.79411	7.65575e-05
CRNDE	colorectal neoplasia differentially expressed	Homo sapiens colorectal neoplasia differentially expressed (CRNDE), transcript variant 3, non-coding RNA [NR_110453]	1.7941	0.000181028
BICDL1	BICD family like cargo adaptor 1	Homo sapiens BICD family like cargo adaptor 1 (BICDL1), transcript variant 1, mRNA [NM_207311]	1.79398	0.00310058
DGKH	diacylglycerol kinase eta	Homo sapiens diacylglycerol kinase eta (DGKH), transcript variant 1, mRNA [NM_152910]	1.79355	0.0259507
HGH1	HGH1 homolog	Homo sapiens HGH1 homolog (HGH1), mRNA [NM_016458]	1.79345	6.96024e-06
PDZRN3	PDZ domain containing ring finger 3	Homo sapiens PDZ domain containing ring finger 3 (PDZRN3), transcript variant 1, mRNA [NM_015009]	1.79282	0.00408862
CHORDC1	cysteine and histidine rich domain containing 1	Homo sapiens cysteine and histidine rich domain containing 1 (CHORDC1), transcript variant 1, mRNA [NM_012124]	1.7916	0.000274535
PLD1	phospholipase D1	phospholipase D1 [Source:HGNC Symbol;Acc:HGNC:9067] [ENST00000497307]	1.79104	0.00903217
MAMLD1	mastermind like domain containing 1	Homo sapiens mastermind like domain containing 1 (MAMLD1), transcript variant 2, mRNA [NM_005491]	1.79068	0.00414451
2006-09-01	septin 6	Homo sapiens septin 6 (SEPT6), transcript variant V, mRNA [NM_145802]	1.7904	6.45282e-05
CAMSAP2	calmodulin regulated spectrin associated protein family member 2	Homo sapiens calmodulin regulated spectrin associated protein family member 2 (CAMSAP2), transcript variant 1, mRNA [NM_001297707]	1.78967	6.85184e-05
CASP10	caspase 10	Homo sapiens caspase 10 (CASP10), transcript variant 1, mRNA [NM_032977]	1.78959	1.61168e-05
SLC35G2	solute carrier family 35 member G2	Homo sapiens solute carrier family 35 member G2 (SLC35G2), transcript variant 1, mRNA [NM_025246]	1.78884	0.0153656
SPRY4	sprouty RTK signaling antagonist 4	Homo sapiens sprouty RTK signaling antagonist 4 (SPRY4), transcript variant 1, mRNA [NM_030964]	1.78879	2.67205e-06
MOB3C	MOB kinase activator 3C	Homo sapiens MOB kinase activator 3C (MOB3C), transcript variant 1, mRNA [NM_145279]	1.78869	4.40397e-05
FGFR1OP2	FGFR1 oncogene partner 2	Homo sapiens FGFR1 oncogene partner 2 (FGFR1OP2), transcript variant 3, mRNA [NM_001171888]	1.78853	2.8015e-06
			1.78837	0.00103581
ACADM	acyl-CoA dehydrogenase medium chain	Homo sapiens acyl-CoA dehydrogenase medium chain (ACADM), transcript variant 1, mRNA [NM_000016]	1.78814	5.29739e-06
			1.78781	0.0163488
KBTBD8	kelch repeat and BTB domain containing 8	Homo sapiens kelch repeat and BTB domain containing 8 (KBTBD8), mRNA [NM_032505]	1.78777	0.00154992
FAM222A	family with sequence similarity 222 member A	Homo sapiens family with sequence similarity 222 member A (FAM222A), mRNA [NM_032829]	1.78742	3.25073e-07
HERC2	HECT and RLD domain containing E3 ubiquitin protein ligase 2	Homo sapiens HECT and RLD domain containing E3 ubiquitin protein ligase 2 (HERC2), mRNA [NM_004667]	1.78736	6.49869e-05
		Homo sapiens cDNA FLJ46406 fis, clone THYMU3009755. [AK128269]	1.78732	0.0375164
KCNN2	potassium calcium-activated channel subfamily N member 2	Homo sapiens potassium calcium-activated channel subfamily N member 2 (KCNN2), transcript variant 1, mRNA [NM_021614]	1.78711	0.00271479
PARD6B	par-6 family cell polarity regulator beta	par-6 family cell polarity regulator beta [Source:HGNC Symbol;Acc:HGNC:16245] [ENST00000396039]	1.78692	0.00289872
ADARB2-AS1	ADARB2 antisense RNA 1	Homo sapiens ADARB2 antisense RNA 1 (ADARB2-AS1), transcript variant 1, long non-coding RNA [NR_033387]	1.78661	0.000551844
UBE3C	ubiquitin protein ligase E3C	Homo sapiens ubiquitin protein ligase E3C (UBE3C), mRNA [NM_014671]	1.78652	0.0316046
SIDT1	SID1 transmembrane family member 1	Homo sapiens SID1 transmembrane family member 1 (SIDT1), transcript variant 2, mRNA [NM_017699]	1.78643	0.0027425
ADCY9	adenylate cyclase 9	Homo sapiens adenylate cyclase 9 (ADCY9), mRNA [NM_001116]	1.78633	2.08806e-05
RASSF3	Ras association domain family member 3	Homo sapiens Ras association domain family member 3 (RASSF3), transcript variant 1, mRNA [NM_178169]	1.78625	0.00189782
ZNF765	zinc finger protein 765	Homo sapiens zinc finger protein 765 (ZNF765), transcript variant 1, mRNA [NM_001040185]	1.78623	0.00190769
ANKRD22	ankyrin repeat domain 22	Homo sapiens ankyrin repeat domain 22 (ANKRD22), mRNA [NM_144590]	1.78579	0.000396918
KRT20	keratin 20	Homo sapiens keratin 20 (KRT20), mRNA [NM_019010]	1.78549	0.000883602
lnc-FAM133B-1	lnc-FAM133B-1:1	Homo sapiens cDNA FLJ16364 fis, clone THYMU2032976. [AK131345]	1.78496	0.0327241
GNAO1	G protein subunit alpha o1	Homo sapiens G protein subunit alpha o1 (GNAO1), transcript variant 2, mRNA [NM_138736]	1.78413	0.00135154
ARHGAP27	Rho GTPase activating protein 27	Homo sapiens Rho GTPase activating protein 27 (ARHGAP27), transcript variant 3, mRNA [NM_174919]	1.78409	6.86493e-05
RIPOR2	RHO family interacting cell polarization regulator 2	Homo sapiens RHO family interacting cell polarization regulator 2 (RIPOR2), transcript variant 1, mRNA [NM_014722]	1.78378	0.0228474
			1.7837	0.0266358
lnc-C15orf48-1	lnc-C15orf48-1:4	Homo sapiens cDNA FLJ32124 fis, clone PEBLM1000180. [AK056686]	1.78354	0.00179057
WASHC2C	WASH complex subunit 2C	Homo sapiens WASH complex subunit 2C (WASHC2C), transcript variant 2, mRNA [NM_001169106]	1.78289	0.000374101
		Homo sapiens cDNA clone IMAGE:40109262. [BC131577]	1.7827	0.0453128
LINC01004	long intergenic non-protein coding RNA 1004	Homo sapiens long intergenic non-protein coding RNA 1004 (LINC01004), long non-coding RNA [NR_039981]	1.78247	0.0345881
			1.78244	1.39649e-07
		Homo sapiens cDNA FLJ35815 fis, clone TESTI2006097. [AK093134]	1.7823	0.000457196
ATF7IP	activating transcription factor 7 interacting protein	Homo sapiens activating transcription factor 7 interacting protein (ATF7IP), transcript variant 2, mRNA [NM_018179]	1.78203	1.20269e-08
ZFYVE28	zinc finger FYVE-type containing 28	Homo sapiens zinc finger FYVE-type containing 28 (ZFYVE28), transcript variant 6, mRNA [NM_001172660]	1.78078	3.11136e-06
lnc-FAM150B-1	lnc-FAM150B-1:1	LNCipedia lincRNA (lnc-FAM150B-1), lincRNA [lnc-FAM150B-1:1]	1.78064	0.0107133
RABGAP1L	RAB GTPase activating protein 1 like	Homo sapiens RAB GTPase activating protein 1 like (RABGAP1L), transcript variant 1, mRNA [NM_014857]	1.78053	1.18557e-07
CX3CL1	C-X3-C motif chemokine ligand 1	Homo sapiens C-X3-C motif chemokine ligand 1 (CX3CL1), transcript variant 1, mRNA [NM_002996]	1.78037	0.000447732
LOC101928557	uncharacterized LOC101928557	Homo sapiens uncharacterized LOC101928557 (LOC101928557), long non-coding RNA [NR_135193]	1.77989	0.00277429
SLC25A33	solute carrier family 25 member 33	Homo sapiens solute carrier family 25 member 33 (SLC25A33), mRNA [NM_032315]	1.77983	3.98082e-06
TUNAR	TCL1 upstream neural differentiation-associated RNA	Homo sapiens TCL1 upstream neural differentiation-associated RNA (TUNAR), transcript variant 1, long non-coding RNA [NR_132398]	1.77976	0.00104237
CCNYL1	cyclin Y like 1	Homo sapiens cyclin Y like 1 (CCNYL1), transcript variant 2, mRNA [NM_152523]	1.77957	3.79432e-05
LOC101928326	uncharacterized LOC101928326	uncharacterized LOC101928326 [Source:NCBI gene;Acc:101928326] [ENST00000447848]	1.77846	0.0366991
RIOX1	ribosomal oxygenase 1	Homo sapiens ribosomal oxygenase 1 (RIOX1), mRNA [NM_024644]	1.77845	3.7084e-06
			1.77815	0.00187884
		Q7Z7B2_HUMAN (Q7Z7B2) Testis-specific protein TPX1 c isoform, partial (6%) [THC2620873]	1.77788	0.0449645
ICMT	isoprenylcysteine carboxyl methyltransferase	isoprenylcysteine carboxyl methyltransferase [Source:HGNC Symbol;Acc:HGNC:5350] [ENST00000489498]	1.77783	0.00997277
XLOC_l2_013233		BROAD Institute lincRNA (XLOC_l2_013233), lincRNA [TCONS_l2_00025055]	1.77739	0.0229895
		NISC_gl13h01.y1 NCI_CGAP_Lei2 Homo sapiens cDNA clone IMAGE:3291096 5', mRNA sequence [CB053356]	1.7771	0.0127928
LOC648987	uncharacterized LOC648987	Homo sapiens uncharacterized LOC648987 (LOC648987), transcript variant 1, long non-coding RNA [NR_034085]	1.77654	0.000236878
VPS50	VPS50, EARP/GARPII complex subunit	Homo sapiens VPS50, EARP/GARPII complex subunit (VPS50), transcript variant 2, mRNA [NM_024553]	1.77643	0.000546975
DNAJA1P5	DnaJ heat shock protein family (Hsp40) member A1 pseudogene 5	Homo sapiens DnaJ heat shock protein family (Hsp40) member A1 pseudogene 5 (DNAJA1P5), non-coding RNA [NR_033424]	1.7751	1.35038e-07
			1.77376	0.00586986
LOC105378794	uncharacterized LOC105378794	PREDICTED: Homo sapiens uncharacterized LOC105378794 (LOC105378794), transcript variant X2, ncRNA [XR_947501]	1.7737	0.00189416
GGT2	gamma-glutamyltransferase 2	Homo sapiens gamma-glutamyltransferase 2 (GGT2), mRNA [NM_001351304]	1.77358	0.00731674
DDX28	DEAD-box helicase 28	Homo sapiens DEAD-box helicase 28 (DDX28), mRNA [NM_018380]	1.77283	2.13496e-07
RIPK3	receptor interacting serine/threonine kinase 3	Homo sapiens receptor interacting serine/threonine kinase 3 (RIPK3), mRNA [NM_006871]	1.7728	0.0471709
TACSTD2	tumor associated calcium signal transducer 2	Homo sapiens tumor associated calcium signal transducer 2 (TACSTD2), mRNA [NM_002353]	1.77277	3.85772e-05
EIF4G3	eukaryotic translation initiation factor 4 gamma 3	Homo sapiens eukaryotic translation initiation factor 4 gamma 3 (EIF4G3), transcript variant 3, mRNA [NM_003760]	1.77261	4.93684e-07
lnc-C20orf197-3	lnc-C20orf197-3:13	LNCipedia lincRNA (lnc-C20orf197-3), lincRNA [lnc-C20orf197-3:13]	1.77211	0.000614797
KANTR	KDM5C adjacent transcript	Homo sapiens KDM5C adjacent transcript (KANTR), transcript variant 5, long non-coding RNA [NR_145976]	1.77201	6.59871e-07
ZUP1	zinc finger containing ubiquitin peptidase 1	Homo sapiens zinc finger containing ubiquitin peptidase 1 (ZUP1), transcript variant 2, mRNA [NM_001361189]	1.77182	9.22257e-05
		aj73b09.s1 Soares_parathyroid_tumor_NbHPA Homo sapiens cDNA clone IMAGE:1402073 3', mRNA sequence [AA854324]	1.77181	0.000177167
LINC01184	long intergenic non-protein coding RNA 1184	Homo sapiens long intergenic non-protein coding RNA 1184 (LINC01184), transcript variant 12, long non-coding RNA [NR_152808]	1.77175	0.00483935
VWA5B2	von Willebrand factor A domain containing 5B2	Homo sapiens von Willebrand factor A domain containing 5B2 (VWA5B2), transcript variant 1, mRNA [NM_138345]	1.77162	0.00189089
AHR	aryl hydrocarbon receptor	Homo sapiens aryl hydrocarbon receptor (AHR), mRNA [NM_001621]	1.77143	1.03298e-06
CASP3	caspase 3	Homo sapiens caspase 3 (CASP3), transcript variant 9, mRNA [NM_001354783]	1.77138	0.000104066
LOC101928595	uncharacterized LOC101928595	Homo sapiens uncharacterized LOC101928595 (LOC101928595), long non-coding RNA [NR_135192]	1.77135	0.0133284
			1.76991	0.00646116
			1.76984	0.00380929
THBS1	thrombospondin 1	Homo sapiens thrombospondin 1 (THBS1), mRNA [NM_003246]	1.76971	8.83712e-06
HLA-A	major histocompatibility complex, class I, A	Homo sapiens major histocompatibility complex, class I, A (HLA-A), transcript variant 1 (A*03:01:0:01), mRNA [NM_002116]	1.76918	0.000268296
BRD4	bromodomain containing 4	Homo sapiens bromodomain containing 4 (BRD4), transcript variant 3, mRNA [NM_001330384]	1.76888	1.16042e-05
FTO-IT1	FTO intronic transcript 1	Homo sapiens FTO intronic transcript 1 (FTO-IT1), long non-coding RNA [NR_103838]	1.76837	0.0152766
SLC38A11	solute carrier family 38 member 11	Homo sapiens solute carrier family 38 member 11 (SLC38A11), transcript variant 2, mRNA [NM_173512]	1.76803	1.33839e-06
TIAM1	T cell lymphoma invasion and metastasis 1	Homo sapiens T cell lymphoma invasion and metastasis 1 (TIAM1), transcript variant 11, mRNA [NM_001353693]	1.76766	4.80275e-08
MANCR	mitotically associated long non coding RNA	Homo sapiens mitotically associated long non coding RNA (MANCR), long non-coding RNA [NR_024475]	1.76747	0.0430215
CHAC2	ChaC cation transport regulator homolog 2	Homo sapiens ChaC cation transport regulator homolog 2 (CHAC2), transcript variant 1, mRNA [NM_001008708]	1.76729	5.5583e-06
lnc-TMC7-1	lnc-TMC7-1:1	Homo sapiens, clone IMAGE:4424208, mRNA. [BC015443]	1.76687	0.000383285
OR51E1	olfactory receptor family 51 subfamily E member 1	Homo sapiens olfactory receptor family 51 subfamily E member 1 (OR51E1), mRNA [NM_152430]	1.76656	3.17538e-05
ADCK1	aarF domain containing kinase 1	Homo sapiens aarF domain containing kinase 1 (ADCK1), transcript variant 1, mRNA [NM_020421]	1.76653	1.81207e-05
SNORD24	small nucleolar RNA, C/D box 24	Homo sapiens small nucleolar RNA, C/D box 24 (SNORD24), small nucleolar RNA [NR_002447]	1.76617	0.00822704
C4orf33	chromosome 4 open reading frame 33	Homo sapiens chromosome 4 open reading frame 33 (C4orf33), transcript variant 1, mRNA [NM_173487]	1.76601	9.35844e-08
CDK13	cyclin dependent kinase 13	Homo sapiens cyclin dependent kinase 13 (CDK13), transcript variant 2, mRNA [NM_031267]	1.76529	2.76765e-05
		novel protein [ENST00000563248]	1.7652	0.0125963
LOC101927668	uncharacterized LOC101927668	Homo sapiens uncharacterized LOC101927668 (LOC101927668), long non-coding RNA [NR_110114]	1.76449	0.0197682
ATXN7L1	ataxin 7 like 1	Homo sapiens ataxin 7 like 1 (ATXN7L1), transcript variant 2, mRNA [NM_152749]	1.76426	5.10927e-05
ARPC5	actin related protein 2/3 complex subunit 5	Homo sapiens actin related protein 2/3 complex subunit 5 (ARPC5), transcript variant 1, mRNA [NM_005717]	1.76419	9.00947e-08
ALG11	ALG11, alpha-1,2-mannosyltransferase	Homo sapiens ALG11, alpha-1,2-mannosyltransferase (ALG11), transcript variant A, mRNA [NM_001004127]	1.76382	5.72144e-06
XLOC_l2_005076		BROAD Institute lincRNA (XLOC_l2_005076), lincRNA [TCONS_l2_00009373]	1.7637	0.024979
KRT8	keratin 8	Homo sapiens keratin 8 (KRT8), transcript variant 2, mRNA [NM_002273]	1.7632	0.000251632
CREB3L4	cAMP responsive element binding protein 3 like 4	Homo sapiens cAMP responsive element binding protein 3 like 4 (CREB3L4), transcript variant 1, mRNA [NM_130898]	1.76295	4.18833e-07
			1.76247	0.00135489
EME1	essential meiotic structure-specific endonuclease 1	Homo sapiens essential meiotic structure-specific endonuclease 1 (EME1), transcript variant 2, mRNA [NM_152463]	1.76214	0.00385048
MINPP1	multiple inositol-polyphosphate phosphatase 1	Homo sapiens multiple inositol-polyphosphate phosphatase 1 (MINPP1), transcript variant 2, mRNA [NM_001178117]	1.76126	0.00100655
ZFYVE26	zinc finger FYVE-type containing 26	Homo sapiens zinc finger FYVE-type containing 26 (ZFYVE26), mRNA [NM_015346]	1.76043	0.000439601
MORN1	MORN repeat containing 1	Homo sapiens MORN repeat containing 1 (MORN1), transcript variant 2, mRNA [NM_001301060]	1.76029	0.000169246
CCDC66	coiled-coil domain containing 66	Homo sapiens coiled-coil domain containing 66 (CCDC66), transcript variant 2, mRNA [NM_001012506]	1.76002	0.000290942
VPS35L	VPS35 endosomal protein sorting factor like	Homo sapiens VPS35 endosomal protein sorting factor like (VPS35L), transcript variant 5, mRNA [NM_001365295]	1.75993	4.95635e-07
SLCO3A1	solute carrier organic anion transporter family member 3A1	Homo sapiens solute carrier organic anion transporter family member 3A1 (SLCO3A1), transcript variant 1, mRNA [NM_013272]	1.75898	6.12018e-06
SCYL2	SCY1 like pseudokinase 2	Homo sapiens SCY1 like pseudokinase 2 (SCYL2), transcript variant 3, mRNA [NM_001330253]	1.75897	0.000359897
SHANK3	SH3 and multiple ankyrin repeat domains 3	Homo sapiens SH3 and multiple ankyrin repeat domains 3 (SHANK3), mRNA [NM_033517]	1.75875	0.00500915
CCDC103	coiled-coil domain containing 103	Homo sapiens coiled-coil domain containing 103 (CCDC103), transcript variant 4, mRNA [NM_001258397]	1.75874	0.000462147
SLC4A4	solute carrier family 4 member 4	Homo sapiens solute carrier family 4 member 4 (SLC4A4), transcript variant 2, mRNA [NM_003759]	1.75874	1.12385e-05
RET	ret proto-oncogene	Homo sapiens ret proto-oncogene (RET), transcript variant 4, mRNA [NM_020630]	1.75844	0.0146483
MED18	mediator complex subunit 18	Homo sapiens mediator complex subunit 18 (MED18), transcript variant 1, mRNA [NM_017638]	1.75755	0.0254216
LINC-PINT	long intergenic non-protein coding RNA, p53 induced transcript	Homo sapiens long intergenic non-protein coding RNA, p53 induced transcript (LINC-PINT), transcript variant 9, long non-coding RNA [NR_034120]	1.75733	0.0127662
SLC10A7	solute carrier family 10 member 7	Homo sapiens solute carrier family 10 member 7 (SLC10A7), transcript variant 2, mRNA [NM_001029998]	1.75732	0.00726873
BMS1P2	BMS1, ribosome biogenesis factor pseudogene 2	Homo sapiens BMS1, ribosome biogenesis factor pseudogene 2 (BMS1P2), non-coding RNA [NR_024495]	1.75713	0.0124266
CCDC71L	coiled-coil domain containing 71 like	Homo sapiens coiled-coil domain containing 71 like (CCDC71L), mRNA [NM_175884]	1.75709	1.40847e-07
ADCY10	adenylate cyclase 10	Homo sapiens adenylate cyclase 10 (ADCY10), transcript variant 1, mRNA [NM_018417]	1.75696	0.0465058
		protein phosphatase 1 regulatory subunit 12B pseudogene 1 [Source:HGNC Symbol;Acc:HGNC:18498] [ENST00000367272]	1.75649	0.00632678
SBDS	SBDS, ribosome maturation factor	Homo sapiens SBDS, ribosome maturation factor (SBDS), mRNA [NM_016038]	1.75624	2.33868e-05
SYNC	syncoilin, intermediate filament protein	Homo sapiens syncoilin, intermediate filament protein (SYNC), transcript variant 1, mRNA [NM_030786]	1.75623	4.71205e-05
MAPK8IP2	mitogen-activated protein kinase 8 interacting protein 2	Homo sapiens mitogen-activated protein kinase 8 interacting protein 2 (MAPK8IP2), mRNA [NM_012324]	1.75578	0.0312999
LOC107986281	uncharacterized LOC107986281	PREDICTED: Homo sapiens uncharacterized LOC107986281 (LOC107986281), ncRNA [XR_001741691]	1.75547	0.0296422
RNF31	ring finger protein 31	Homo sapiens ring finger protein 31 (RNF31), transcript variant 1, mRNA [NM_017999]	1.75522	1.88099e-05
PLCXD1	phosphatidylinositol specific phospholipase C X domain containing 1	Homo sapiens phosphatidylinositol specific phospholipase C X domain containing 1 (PLCXD1), transcript variant 1, mRNA [NM_018390]	1.75484	0.00147404
TCAF1	TRPM8 channel associated factor 1	Homo sapiens TRPM8 channel associated factor 1 (TCAF1), transcript variant 1, mRNA [NM_014719]	1.75472	0.00737628
UNC93B1	unc-93 homolog B1, TLR signaling regulator	Homo sapiens unc-93 homolog B1, TLR signaling regulator (UNC93B1), mRNA [NM_030930]	1.75407	3.3655e-05
RANBP2	RAN binding protein 2	Homo sapiens RAN binding protein 2 (RANBP2), mRNA [NM_006267]	1.75371	0.00494728
ATAD3B	ATPase family, AAA domain containing 3B	Homo sapiens ATPase family, AAA domain containing 3B (ATAD3B), transcript variant 2, mRNA [NM_001317238]	1.75348	5.99996e-07
			1.75324	0.000726488
LOC102723649	uncharacterized LOC102723649	Homo sapiens uncharacterized LOC102723649 (LOC102723649), long non-coding RNA [NR_125867]	1.75317	0.0317924
OGFR	opioid growth factor receptor	Homo sapiens opioid growth factor receptor (OGFR), mRNA [NM_007346]	1.75316	1.00637e-05
IFFO2	intermediate filament family orphan 2	Homo sapiens intermediate filament family orphan 2 (IFFO2), mRNA [NM_001136265]	1.75257	5.3294e-06
SMOC1	SPARC related modular calcium binding 1	Homo sapiens SPARC related modular calcium binding 1 (SMOC1), transcript variant 2, mRNA [NM_022137]	1.75236	0.00272432
BTN3A2	butyrophilin subfamily 3 member A2	Homo sapiens butyrophilin subfamily 3 member A2 (BTN3A2), transcript variant 3, mRNA [NM_001197247]	1.75193	6.85509e-05
POF1B	POF1B, actin binding protein	Homo sapiens POF1B, actin binding protein (POF1B), transcript variant 2, mRNA [NM_001307940]	1.7519	3.60247e-05
PCDH20	protocadherin 20	Homo sapiens protocadherin 20 (PCDH20), mRNA [NM_022843]	1.75184	0.00237329
GLA	galactosidase alpha	Homo sapiens galactosidase alpha (GLA), mRNA [NM_000169]	1.75177	9.3807e-07
		high mobility group box 3 pseudogene 27 [Source:HGNC Symbol;Acc:HGNC:39319] [ENST00000589177]	1.75127	8.36064e-07
SLC25A5-AS1	SLC25A5 antisense RNA 1	Homo sapiens SLC25A5 antisense RNA 1 (SLC25A5-AS1), transcript variant 3, long non-coding RNA [NR_134915]	1.75022	0.0407046
CTSA	cathepsin A	Homo sapiens cathepsin A (CTSA), transcript variant 2, mRNA [NM_001127695]	1.7493	8.61412e-07
LOC102724030	uncharacterized LOC102724030	PREDICTED: Homo sapiens uncharacterized LOC102724030 (LOC102724030), transcript variant X2, ncRNA [XR_429139]	1.74923	0.0338581
LIG4	DNA ligase 4	Homo sapiens DNA ligase 4 (LIG4), transcript variant 1, mRNA [NM_002312]	1.74919	0.006079
LINC01000	long intergenic non-protein coding RNA 1000	Homo sapiens long intergenic non-protein coding RNA 1000 (LINC01000), long non-coding RNA [NR_024368]	1.74864	0.0068331
LINC02028	long intergenic non-protein coding RNA 2028	Homo sapiens long intergenic non-protein coding RNA 2028 (LINC02028), transcript variant 2, long non-coding RNA [NR_136180]	1.74832	0.00103245
TTC21A	tetratricopeptide repeat domain 21A	Homo sapiens tetratricopeptide repeat domain 21A (TTC21A), transcript variant 2, mRNA [NM_145755]	1.74785	0.00479784
GPATCH4	G-patch domain containing 4	Homo sapiens G-patch domain containing 4 (GPATCH4), transcript variant 2, mRNA [NM_182679]	1.74704	0.000463463
TP53I3	tumor protein p53 inducible protein 3	Homo sapiens tumor protein p53 inducible protein 3 (TP53I3), transcript variant 1, mRNA [NM_004881]	1.7467	8.5242e-06
GPRIN1	G protein regulated inducer of neurite outgrowth 1	Homo sapiens G protein regulated inducer of neurite outgrowth 1 (GPRIN1), mRNA [NM_052899]	1.74656	1.25299e-06
HAPLN3	hyaluronan and proteoglycan link protein 3	Homo sapiens hyaluronan and proteoglycan link protein 3 (HAPLN3), transcript variant 1, mRNA [NM_001307952]	1.74656	0.00357095
HERC2	HECT and RLD domain containing E3 ubiquitin protein ligase 2	Homo sapiens HECT and RLD domain containing E3 ubiquitin protein ligase 2 (HERC2), mRNA [NM_004667]	1.74646	0.0149433
DMRTC1	DMRT like family C1	Homo sapiens DMRT like family C1 (DMRTC1), mRNA [NM_033053]	1.74644	0.0330297
REST	RE1 silencing transcription factor	Homo sapiens RE1 silencing transcription factor (REST), transcript variant 1, mRNA [NM_005612]	1.746	5.62688e-05
TRIM24	tripartite motif containing 24	tripartite motif containing 24 [Source:HGNC Symbol;Acc:HGNC:11812] [ENST00000343526]	1.74594	6.00787e-05
SLC52A2	solute carrier family 52 member 2	Homo sapiens solute carrier family 52 member 2 (SLC52A2), transcript variant 5, mRNA [NM_001363118]	1.74438	2.76892e-08
IL18	interleukin 18	Homo sapiens interleukin 18 (IL18), transcript variant 1, mRNA [NM_001562]	1.74396	3.92188e-05
XXYLT1	xyloside xylosyltransferase 1	Homo sapiens xyloside xylosyltransferase 1 (XXYLT1), transcript variant 1, mRNA [NM_152531]	1.74382	7.38206e-06
SIPA1L1	signal induced proliferation associated 1 like 1	Homo sapiens signal induced proliferation associated 1 like 1 (SIPA1L1), transcript variant 1, mRNA [NM_015556]	1.74352	2.13616e-08
TANGO6	transport and golgi organization 6 homolog	Homo sapiens transport and golgi organization 6 homolog (TANGO6), mRNA [NM_024562]	1.74351	1.04566e-05
KHSRP	KH-type splicing regulatory protein	Homo sapiens KH-type splicing regulatory protein (KHSRP), mRNA [NM_003685]	1.74328	0.000109127
MTRNR2L2	MT-RNR2 like 2	Homo sapiens MT-RNR2 like 2 (MTRNR2L2), mRNA [NM_001190470]	1.74327	7.68552e-06
ZC3HAV1	zinc finger CCCH-type containing, antiviral 1	Homo sapiens zinc finger CCCH-type containing, antiviral 1 (ZC3HAV1), transcript variant 3, mRNA [NM_001363491]	1.74327	8.40003e-06
TNPO3	transportin 3	Homo sapiens transportin 3 (TNPO3), transcript variant 1, mRNA [NM_012470]	1.74283	0.00771918
ABCC1	ATP binding cassette subfamily C member 1	Homo sapiens ATP binding cassette subfamily C member 1 (ABCC1), mRNA [NM_004996]	1.7427	0.000165562
TRIM34	tripartite motif containing 34	Homo sapiens tripartite motif containing 34 (TRIM34), transcript variant 3, mRNA [NM_130390]	1.74263	3.36331e-07
MUC1	mucin 1, cell surface associated	Homo sapiens mucin 1, cell surface associated (MUC1), transcript variant 7, mRNA [NM_001044392]	1.74222	0.00519282
ABCB1	ATP binding cassette subfamily B member 1	Homo sapiens ATP binding cassette subfamily B member 1 (ABCB1), transcript variant 3, mRNA [NM_000927]	1.7421	5.07451e-07
ANKRD20A9P	ankyrin repeat domain 20 family member A9, pseudogene	Homo sapiens ankyrin repeat domain 20 family member A9, pseudogene (ANKRD20A9P), non-coding RNA [NR_138091]	1.74201	0.0480905
SZT2	SZT2, KICSTOR complex subunit	SZT2, KICSTOR complex subunit [Source:HGNC Symbol;Acc:HGNC:29040] [ENST00000357658]	1.74133	0.0123466
HIGD1A	HIG1 hypoxia inducible domain family member 1A	Homo sapiens HIG1 hypoxia inducible domain family member 1A (HIGD1A), transcript variant 1, mRNA [NM_001099668]	1.74123	0.000288731
		novel transcript [ENST00000505448]	1.74121	0.0419759
BORCS8	BLOC-1 related complex subunit 8	Homo sapiens BLOC-1 related complex subunit 8 (BORCS8), transcript variant 2, mRNA [NM_001145783]	1.74084	1.36765e-07
			1.74049	0.0174906
B4GALNT2	beta-1,4-N-acetyl-galactosaminyltransferase 2	Homo sapiens beta-1,4-N-acetyl-galactosaminyltransferase 2 (B4GALNT2), transcript variant 1, mRNA [NM_153446]	1.73957	0.00218731
BANP	BTG3 associated nuclear protein	Homo sapiens BTG3 associated nuclear protein (BANP), transcript variant 3, mRNA [NM_001173539]	1.73957	0.0384297
lnc-TRAPPC6B-1	lnc-TRAPPC6B-1:1	LNCipedia lincRNA (lnc-TRAPPC6B-1), lincRNA [lnc-TRAPPC6B-1:1]	1.73953	0.0062223
LINC01268	long intergenic non-protein coding RNA 1268	Homo sapiens long intergenic non-protein coding RNA 1268 (LINC01268), long non-coding RNA [NR_038863]	1.739	0.0208868
ANKRD20A9P	ankyrin repeat domain 20 family member A9, pseudogene	Homo sapiens ankyrin repeat domain 20 family member A9, pseudogene (ANKRD20A9P), non-coding RNA [NR_138091]	1.73836	0.0214935
ZNF532	zinc finger protein 532	Homo sapiens zinc finger protein 532 (ZNF532), transcript variant 1, mRNA [NM_018181]	1.73718	0.00659347
SLC45A4	solute carrier family 45 member 4	Homo sapiens solute carrier family 45 member 4 (SLC45A4), transcript variant 1, mRNA [NM_001286646]	1.73718	0.0199227
ZNF697	zinc finger protein 697	Homo sapiens zinc finger protein 697 (ZNF697), mRNA [NM_001080470]	1.73673	0.000190009
LOC105374528	uncharacterized LOC105374528	PREDICTED: Homo sapiens uncharacterized LOC105374528 (LOC105374528), transcript variant X1, ncRNA [XR_001741615]	1.73636	0.00105186
SLC4A10	solute carrier family 4 member 10	Homo sapiens solute carrier family 4 member 10 (SLC4A10), transcript variant 2, mRNA [NM_022058]	1.73629	0.0325032
HLA-DOB	major histocompatibility complex, class II, DO beta	Homo sapiens major histocompatibility complex, class II, DO beta (HLA-DOB), mRNA [NM_002120]	1.73619	0.0164336
CYB5B	cytochrome b5 type B	Homo sapiens cytochrome b5 type B (CYB5B), mRNA [NM_030579]	1.73617	1.86014e-07
RUNX1	runt related transcription factor 1	Homo sapiens runt related transcription factor 1 (RUNX1), transcript variant 2, mRNA [NM_001001890]	1.73592	1.01021e-05
ATAD3B	ATPase family, AAA domain containing 3B	Homo sapiens ATPase family, AAA domain containing 3B (ATAD3B), transcript variant 2, mRNA [NM_001317238]	1.73583	3.04115e-07
CATSPERB	cation channel sperm associated auxiliary subunit beta	Homo sapiens cation channel sperm associated auxiliary subunit beta (CATSPERB), mRNA [NM_024764]	1.73577	0.0109212
EMILIN2	elastin microfibril interfacer 2	Homo sapiens elastin microfibril interfacer 2 (EMILIN2), mRNA [NM_032048]	1.73548	2.72902e-08
HFE	homeostatic iron regulator	Homo sapiens homeostatic iron regulator (HFE), transcript variant 1, mRNA [NM_000410]	1.7354	0.000288076
MYOF	myoferlin	Homo sapiens myoferlin (MYOF), transcript variant 2, mRNA [NM_133337]	1.73499	0.000239188
SCGN	secretagogin, EF-hand calcium binding protein	Homo sapiens secretagogin, EF-hand calcium binding protein (SCGN), mRNA [NM_006998]	1.73495	8.79418e-06
SNAR-F	small NF90 (ILF3) associated RNA F	Homo sapiens small NF90 (ILF3) associated RNA F (SNAR-F), small nuclear RNA [NR_004384]	1.73449	6.11696e-07
KLF6	Kruppel like factor 6	Homo sapiens Kruppel like factor 6 (KLF6), transcript variant A, mRNA [NM_001300]	1.73418	8.10269e-05
CYHR1	cysteine and histidine rich 1	Homo sapiens cysteine and histidine rich 1 (CYHR1), transcript variant 4, mRNA [NM_001330618]	1.73412	1.11716e-05
CZ1P-ASNS	CZ1P-ASNS readthrough	Homo sapiens CZ1P-ASNS readthrough (CZ1P-ASNS), long non-coding RNA [NR_147989]	1.73392	0.00294646
RAB27B	RAB27B, member RAS oncogene family	Homo sapiens RAB27B, member RAS oncogene family (RAB27B), mRNA [NM_004163]	1.73351	9.62293e-07
NAALADL2	N-acetylated alpha-linked acidic dipeptidase like 2	N-acetylated alpha-linked acidic dipeptidase like 2 [Source:HGNC Symbol;Acc:HGNC:23219] [ENST00000495900]	1.7332	0.00309161
TNFSF10	TNF superfamily member 10	Homo sapiens TNF superfamily member 10 (TNFSF10), transcript variant 1, mRNA [NM_003810]	1.73314	2.29492e-05
		keratin 8 pseudogene 44 [Source:HGNC Symbol;Acc:HGNC:39878] [ENST00000441609]	1.73181	7.71831e-05
CCDC134	coiled-coil domain containing 134	Homo sapiens coiled-coil domain containing 134 (CCDC134), transcript variant 1, mRNA [NM_024821]	1.73149	0.000247211
CCRL2	C-C motif chemokine receptor like 2	Homo sapiens C-C motif chemokine receptor like 2 (CCRL2), transcript variant 1, mRNA [NM_003965]	1.73141	2.84234e-07
FAM76A	family with sequence similarity 76 member A	Homo sapiens family with sequence similarity 76 member A (FAM76A), transcript variant 3, mRNA [NM_152660]	1.73107	0.000280546
TRIM24	tripartite motif containing 24	Homo sapiens tripartite motif containing 24 (TRIM24), transcript variant 1, mRNA [NM_015905]	1.73106	2.02215e-05
NAP1L5	nucleosome assembly protein 1 like 5	Homo sapiens nucleosome assembly protein 1 like 5 (NAP1L5), mRNA [NM_153757]	1.73086	0.00134608
HEATR3	HEAT repeat containing 3	Homo sapiens HEAT repeat containing 3 (HEATR3), transcript variant 1, mRNA [NM_182922]	1.7303	0.000170271
SUGCT	succinyl-CoA:glutarate-CoA transferase	Homo sapiens succinyl-CoA:glutarate-CoA transferase (SUGCT), transcript variant 4, mRNA [NM_024728]	1.72983	0.000991357
DIAPH3	diaphanous related formin 3	Homo sapiens diaphanous related formin 3 (DIAPH3), transcript variant 2, mRNA [NM_030932]	1.72974	0.000475104
CELF1	CUGBP Elav-like family member 1	Homo sapiens CUGBP Elav-like family member 1 (CELF1), transcript variant 2, mRNA [NM_198700]	1.72967	2.93711e-05
CLU	clusterin	Homo sapiens clusterin (CLU), transcript variant 1, mRNA [NM_001831]	1.72931	1.68166e-06
CORO1A	coronin 1A	Homo sapiens coronin 1A (CORO1A), transcript variant 2, mRNA [NM_007074]	1.72924	0.00539961
COL16A1	collagen type XVI alpha 1 chain	Homo sapiens collagen type XVI alpha 1 chain (COL16A1), mRNA [NM_001856]	1.729	0.0257464
MAX	MYC associated factor X	Homo sapiens MYC associated factor X (MAX), transcript variant 3, mRNA [NM_145113]	1.72882	9.69879e-07
GLDC	glycine decarboxylase	Homo sapiens glycine decarboxylase (GLDC), mRNA [NM_000170]	1.72853	1.69156e-05
C6orf141	chromosome 6 open reading frame 141	Homo sapiens chromosome 6 open reading frame 141 (C6orf141), transcript variant 13, non-coding RNA [NR_146864]	1.72848	0.0447052
GFI1	growth factor independent 1 transcriptional repressor	Homo sapiens growth factor independent 1 transcriptional repressor (GFI1), transcript variant 1, mRNA [NM_005263]	1.72819	0.00184273
SPACA3	sperm acrosome associated 3	Homo sapiens sperm acrosome associated 3 (SPACA3), transcript variant 1, mRNA [NM_173847]	1.72818	0.028239
[truncated: 4,769 more rows]
