# Supplementary material for: Epithelial response to IFN‐γ promotes SARS‐CoV‐2 infection
Source: EMBO Mol Med. 2021 Mar 3;13(4):e13191. doi: 10.15252/emmm.202013191 (PMC7995094; doi:10.15252/emmm.202013191)
Supplement: Supplementary file 4 — Table EV2 [file EMMM-13-e13191-s001.xlsx]

## Sheet: Tabelle1
Table EV2: List of differentially expressed genes between untreated and IFN-γ-treated organoids.
GeneSymbol	GeneName	Description	untreated vs. untreated+IFNg.FC	untreated vs. untreated+IFNg.adj.Pval
CXCL9	C-X-C motif chemokine ligand 9	Homo sapiens C-X-C motif chemokine ligand 9 (CXCL9), mRNA [NM_002416]	115.295	1.50399e-11
UBD	ubiquitin D	Homo sapiens ubiquitin D (UBD), mRNA [NM_006398]	109.639	1.7069e-12
HLA-DOA	major histocompatibility complex, class II, DO alpha	Homo sapiens major histocompatibility complex, class II, DO alpha (HLA-DOA), mRNA [NM_002119]	72.7818	1.12204e-13
CXCL10	C-X-C motif chemokine ligand 10	Homo sapiens C-X-C motif chemokine ligand 10 (CXCL10), mRNA [NM_001565]	63.4707	1.28374e-13
CXCL11	C-X-C motif chemokine ligand 11	Homo sapiens C-X-C motif chemokine ligand 11 (CXCL11), transcript variant 1, mRNA [NM_005409]	63.255	1.28374e-13
CD38	CD38 molecule	Homo sapiens CD38 molecule (CD38), transcript variant 1, mRNA [NM_001775]	59.5758	1.34418e-10
LHFPL1	LHFPL tetraspan subfamily member 1	Homo sapiens LHFPL tetraspan subfamily member 1 (LHFPL1), mRNA [NM_178175]	53.6933	1.10776e-07
LOC100129935	galectin 14 pseudogene	Homo sapiens galectin 14 pseudogene (LOC100129935), non-coding RNA [NR_026870]	51.2763	8.22696e-13
HLA-DRB5	major histocompatibility complex, class II, DR beta 5	Homo sapiens major histocompatibility complex, class II, DR beta 5 (HLA-DRB5), mRNA [NM_002125]	50.9995	3.42368e-08
GBP1	guanylate binding protein 1	Homo sapiens guanylate binding protein 1 (GBP1), mRNA [NM_002053]	48.8574	7.85808e-11
EPSTI1	epithelial stromal interaction 1	Homo sapiens epithelial stromal interaction 1 (EPSTI1), transcript variant 2, mRNA [NM_033255]	47.9932	1.80773e-12
PLA1A	phospholipase A1 member A	Homo sapiens phospholipase A1 member A (PLA1A), transcript variant 1, mRNA [NM_015900]	47.79	3.39721e-11
lnc-LGALS14-1	lnc-LGALS14-1:1	LNCipedia lincRNA (lnc-LGALS14-1), lincRNA [lnc-LGALS14-1:1]	45.6079	8.8359e-09
CASP1	caspase 1	Homo sapiens caspase 1 (CASP1), transcript variant alpha, mRNA [NM_033292]	42.1241	1.80868e-13
IFI44L	interferon induced protein 44 like	Homo sapiens interferon induced protein 44 like (IFI44L), mRNA [NM_006820]	41.9763	4.8963e-12
XAF1	XIAP associated factor 1	Homo sapiens XIAP associated factor 1 (XAF1), transcript variant 1, mRNA [NM_017523]	40.5216	1.0539e-09
HLA-DPA1	major histocompatibility complex, class II, DP alpha 1	Homo sapiens major histocompatibility complex, class II, DP alpha 1 (HLA-DPA1), transcript variant 1, mRNA [NM_033554]	38.8794	5.48377e-11
XAF1	XIAP associated factor 1	Homo sapiens XIAP associated factor 1 (XAF1), transcript variant 8, mRNA [NM_001353136]	38.8498	5.22199e-11
GBP5	guanylate binding protein 5	Homo sapiens guanylate binding protein 5 (GBP5), transcript variant 1, mRNA [NM_052942]	37.2034	6.22668e-12
GBP4	guanylate binding protein 4	Homo sapiens guanylate binding protein 4 (GBP4), mRNA [NM_052941]	33.3058	4.26802e-12
HLA-DPB1	major histocompatibility complex, class II, DP beta 1	Homo sapiens major histocompatibility complex, class II, DP beta 1 (HLA-DPB1), mRNA [NM_002121]	30.0298	8.79191e-10
XLOC_l2_000297		BROAD Institute lincRNA (XLOC_l2_000297), lincRNA [TCONS_l2_00000384]	30.0274	5.78166e-10
CASP17P	caspase 17, pseudogene	Homo sapiens caspase 17, pseudogene (CASP17P), transcript variant 2, non-coding RNA [NR_034079]	27.1072	4.36788e-07
ICAM1	intercellular adhesion molecule 1	Homo sapiens intercellular adhesion molecule 1 (ICAM1), mRNA [NM_000201]	26.4147	7.55276e-12
HLA-DQB1	major histocompatibility complex, class II, DQ beta 1	Homo sapiens major histocompatibility complex, class II, DQ beta 1 (HLA-DQB1), transcript variant 3, mRNA [NM_001243962]	26.3698	1.82697e-11
HLA-DPB2	major histocompatibility complex, class II, DP beta 2 (pseudogene)	Homo sapiens major histocompatibility complex, class II, DP beta 2 (pseudogene) (HLA-DPB2), non-coding RNA [NR_001435]	25.9849	9.85937e-11
USP30-AS1	USP30 antisense RNA 1	Homo sapiens USP30 antisense RNA 1 (USP30-AS1), long non-coding RNA [NR_038996]	25.2922	5.18481e-14
C2	complement C2	Homo sapiens complement C2 (C2), transcript variant 5, mRNA [NM_001282458]	24.3998	4.40038e-09
HLA-DQB2	major histocompatibility complex, class II, DQ beta 2	Homo sapiens major histocompatibility complex, class II, DQ beta 2 (HLA-DQB2), transcript variant 2, mRNA [NM_001198858]	24.3036	1.0539e-09
AKAP14	A-kinase anchoring protein 14	Homo sapiens A-kinase anchoring protein 14 (AKAP14), transcript variant 1, mRNA [NM_178813]	24.2399	7.94179e-08
CPA2	carboxypeptidase A2	Homo sapiens carboxypeptidase A2 (CPA2), mRNA [NM_001869]	24.0674	1.04432e-07
BANCR	BRAF-activated non-protein coding RNA	Homo sapiens BRAF-activated non-protein coding RNA (BANCR), long non-coding RNA [NR_047671]	23.4191	5.18481e-14
TFAP2A-AS1	TFAP2A antisense RNA 1	Homo sapiens TFAP2A antisense RNA 1 (TFAP2A-AS1), long non-coding RNA [NR_033910]	22.873	4.26802e-12
SAMD9L	sterile alpha motif domain containing 9 like	Homo sapiens sterile alpha motif domain containing 9 like (SAMD9L), transcript variant 1, mRNA [NM_152703]	22.5382	3.00771e-09
APOL3	apolipoprotein L3	Homo sapiens apolipoprotein L3 (APOL3), transcript variant beta/a, mRNA [NM_145641]	21.0134	2.71368e-08
IL7	interleukin 7	Homo sapiens interleukin 7 (IL7), transcript variant 1, mRNA [NM_000880]	20.9057	1.17122e-10
HLA-DQB1	major histocompatibility complex, class II, DQ beta 1	Homo sapiens major histocompatibility complex, class II, DQ beta 1 (HLA-DQB1), transcript variant 3, mRNA [NM_001243962]	20.57	4.69586e-08
LHFPL1	LHFPL tetraspan subfamily member 1	Homo sapiens LHFPL tetraspan subfamily member 1 (LHFPL1), mRNA [NM_178175]	20.1287	2.87115e-13
NOS2	nitric oxide synthase 2	Homo sapiens nitric oxide synthase 2 (NOS2), mRNA [NM_000625]	19.9191	1.54426e-08
BST2	bone marrow stromal cell antigen 2	Homo sapiens bone marrow stromal cell antigen 2 (BST2), mRNA [NM_004335]	19.4898	5.39806e-11
LGALS17A	galectin 14 pseudogene	Homo sapiens galectin 14 pseudogene (LGALS17A), non-coding RNA [NR_034156]	19.4344	7.80922e-12
CASP17P	caspase 17, pseudogene	caspase 17, pseudogene [Source:HGNC Symbol;Acc:HGNC:53657] [ENST00000534659]	18.8511	7.76428e-12
ART3	ADP-ribosyltransferase 3	Homo sapiens ADP-ribosyltransferase 3 (ART3), transcript variant 3, mRNA [NM_001130017]	18.8507	3.63676e-06
HLA-DMB	major histocompatibility complex, class II, DM beta	Homo sapiens major histocompatibility complex, class II, DM beta (HLA-DMB), mRNA [NM_002118]	18.4925	4.61329e-11
HLA-DRB4	major histocompatibility complex, class II, DR beta 4	Homo sapiens major histocompatibility complex, class II, DR beta 4 (HLA-DRB4), mRNA [NM_021983]	18.3479	3.07172e-08
lnc-MAGI2-1	lnc-MAGI2-1:2	LNCipedia lincRNA (lnc-MAGI2-1), lincRNA [lnc-MAGI2-1:2]	17.8354	4.32025e-10
PAQR9	progestin and adipoQ receptor family member 9	Homo sapiens progestin and adipoQ receptor family member 9 (PAQR9), mRNA [NM_198504]	17.757	2.3206e-08
SECTM1	secreted and transmembrane 1	Homo sapiens secreted and transmembrane 1 (SECTM1), mRNA [NM_003004]	17.7016	5.39019e-10
IFI44	interferon induced protein 44	Homo sapiens interferon induced protein 44 (IFI44), transcript variant 1, mRNA [NM_006417]	17.2129	2.49035e-12
PARP8	poly(ADP-ribose) polymerase family member 8	Homo sapiens poly(ADP-ribose) polymerase family member 8 (PARP8), transcript variant 2, mRNA [NM_024615]	16.8444	3.00311e-12
GNB4	G protein subunit beta 4	Homo sapiens G protein subunit beta 4 (GNB4), mRNA [NM_021629]	16.8111	1.5151e-07
PRICKLE1	prickle planar cell polarity protein 1	Homo sapiens prickle planar cell polarity protein 1 (PRICKLE1), transcript variant 1, mRNA [NM_153026]	16.7266	4.9322e-10
SAA2	serum amyloid A2	Homo sapiens serum amyloid A2 (SAA2), transcript variant 1, mRNA [NM_030754]	16.4611	4.32025e-10
		nah88d12.x1 NCI_CGAP_HN19 Homo sapiens cDNA clone IMAGE:4257838 similar to contains Alu repetitive element;contains element MER22 repetitive element ;, mRNA sequence [BG272352]	16.2632	3.7722e-07
HLA-DQB1	major histocompatibility complex, class II, DQ beta 1	Homo sapiens major histocompatibility complex, class II, DQ beta 1 (HLA-DQB1), transcript variant 2, mRNA [NM_001243961]	16.2579	2.99046e-10
SAA1	serum amyloid A1	Homo sapiens serum amyloid A1 (SAA1), transcript variant 1, mRNA [NM_000331]	16.2074	4.00471e-09
HLA-DQB1	major histocompatibility complex, class II, DQ beta 1	Homo sapiens major histocompatibility complex, class II, DQ beta 1 (HLA-DQB1), transcript variant 1, mRNA [NM_002123]	16.0952	1.0726e-09
CD274	CD274 molecule	Homo sapiens CD274 molecule (CD274), transcript variant 1, mRNA [NM_014143]	16.0022	1.61168e-10
PLEK	pleckstrin	Homo sapiens pleckstrin (PLEK), mRNA [NM_002664]	15.9851	1.809e-13
TGM2	transglutaminase 2	Homo sapiens transglutaminase 2 (TGM2), transcript variant 1, mRNA [NM_004613]	15.9608	3.1668e-11
CASP17P	caspase 17, pseudogene	Homo sapiens caspase 17, pseudogene (CASP17P), transcript variant 2, non-coding RNA [NR_034079]	15.5667	7.20597e-12
SAMD9L	sterile alpha motif domain containing 9 like	Homo sapiens sterile alpha motif domain containing 9 like (SAMD9L), transcript variant 1, mRNA [NM_152703]	15.473	3.5451e-10
SAMD3	sterile alpha motif domain containing 3	Homo sapiens sterile alpha motif domain containing 3 (SAMD3), transcript variant 1, mRNA [NM_001017373]	15.3769	1.17763e-09
HLA-DPB1	major histocompatibility complex, class II, DP beta 1	Homo sapiens major histocompatibility complex, class II, DP beta 1 (HLA-DPB1), mRNA [NM_002121]	14.9919	7.96022e-11
HLA-DMA	major histocompatibility complex, class II, DM alpha	Homo sapiens major histocompatibility complex, class II, DM alpha (HLA-DMA), mRNA [NM_006120]	14.8802	1.69757e-10
TMEM200A	transmembrane protein 200A	Homo sapiens transmembrane protein 200A (TMEM200A), transcript variant 4, mRNA [NM_052913]	14.7413	5.48377e-11
IDO1	indoleamine 2,3-dioxygenase 1	Homo sapiens indoleamine 2,3-dioxygenase 1 (IDO1), mRNA [NM_002164]	14.6008	7.76428e-12
HLA-DRB1	major histocompatibility complex, class II, DR beta 1	Homo sapiens major histocompatibility complex, class II, DR beta 1 (HLA-DRB1), transcript variant 1, mRNA [NM_002124]	14.5002	3.46598e-12
NEXN	nexilin F-actin binding protein	Homo sapiens nexilin F-actin binding protein (NEXN), transcript variant 1, mRNA [NM_144573]	14.4535	6.70711e-08
CCL25	C-C motif chemokine ligand 25	Homo sapiens C-C motif chemokine ligand 25 (CCL25), transcript variant 1, mRNA [NM_005624]	14.4305	4.54957e-07
PSMB9	proteasome subunit beta 9	Homo sapiens proteasome subunit beta 9 (PSMB9), mRNA [NM_002800]	14.2935	1.28374e-13
HLA-DPB1	major histocompatibility complex, class II, DP beta 1	Homo sapiens major histocompatibility complex, class II, DP beta 1 (HLA-DPB1), mRNA [NM_002121]	14.1412	1.95195e-12
APOL4	apolipoprotein L4	Homo sapiens apolipoprotein L4 (APOL4), transcript variant a, mRNA [NM_030643]	14.0508	7.76428e-12
HLA-DRA	major histocompatibility complex, class II, DR alpha	Homo sapiens major histocompatibility complex, class II, DR alpha (HLA-DRA), mRNA [NM_019111]	14.044	7.76428e-12
LOC100507516	uncharacterized LOC100507516	Homo sapiens uncharacterized LOC100507516 (LOC100507516), long non-coding RNA [NR_149032]	13.9288	6.13594e-09
CARD16	caspase recruitment domain family member 16	Homo sapiens caspase recruitment domain family member 16 (CARD16), transcript variant 1, mRNA [NM_001017534]	13.7698	1.19121e-13
TAP2	transporter 2, ATP binding cassette subfamily B member	Homo sapiens transporter 2, ATP binding cassette subfamily B member (TAP2), transcript variant 1, A allele, mRNA [NM_001290043]	13.7351	1.64906e-11
XLOC_l2_013120		BROAD Institute lincRNA (XLOC_l2_013120), lincRNA [TCONS_l2_00024915]	13.3608	2.11337e-06
RSAD2	radical S-adenosyl methionine domain containing 2	Homo sapiens radical S-adenosyl methionine domain containing 2 (RSAD2), mRNA [NM_080657]	13.0744	1.27319e-07
C20orf85	chromosome 20 open reading frame 85	Homo sapiens chromosome 20 open reading frame 85 (C20orf85), mRNA [NM_178456]	13.0652	5.96144e-07
C5orf56	chromosome 5 open reading frame 56	Homo sapiens chromosome 5 open reading frame 56 (C5orf56), mRNA [NM_001207001]	12.9252	1.53877e-09
PLA2G2A	phospholipase A2 group IIA	Homo sapiens phospholipase A2 group IIA (PLA2G2A), transcript variant 1, mRNA [NM_000300]	12.3515	9.13546e-10
S1PR3	sphingosine-1-phosphate receptor 3	Homo sapiens sphingosine-1-phosphate receptor 3 (S1PR3), mRNA [NM_005226]	12.2577	6.54538e-10
MICB-DT	MICB divergent transcript	Homo sapiens MICB divergent transcript (MICB-DT), long non-coding RNA [NR_149132]	12.1534	4.95871e-07
OAS2	2'-5'-oligoadenylate synthetase 2	Homo sapiens 2'-5'-oligoadenylate synthetase 2 (OAS2), transcript variant 1, mRNA [NM_016817]	12.1192	9.36968e-08
CD74	CD74 molecule	Homo sapiens CD74 molecule (CD74), transcript variant 3, mRNA [NM_001025158]	12.1153	5.83757e-11
HLA-F	major histocompatibility complex, class I, F	Homo sapiens major histocompatibility complex, class I, F (HLA-F), transcript variant 3, mRNA [NM_001098478]	11.873	2.43146e-12
IFIT3	interferon induced protein with tetratricopeptide repeats 3	Homo sapiens interferon induced protein with tetratricopeptide repeats 3 (IFIT3), transcript variant 3, mRNA [NM_001289758]	11.863	2.28616e-11
HLA-B	major histocompatibility complex, class I, B	Homo sapiens major histocompatibility complex, class I, B (HLA-B), mRNA [NM_005514]	11.8358	1.12204e-13
CLDN14	claudin 14	Homo sapiens claudin 14 (CLDN14), transcript variant 1, mRNA [NM_144492]	11.6933	1.22713e-09
HLA-DPA1	major histocompatibility complex, class II, DP alpha 1	Homo sapiens major histocompatibility complex, class II, DP alpha 1 (HLA-DPA1), transcript variant 2, mRNA [NM_001242524]	11.629	2.28616e-11
CARD17	caspase recruitment domain family member 17	Homo sapiens caspase recruitment domain family member 17 (CARD17), mRNA [NM_001007232]	11.1731	8.88483e-13
BST2	bone marrow stromal cell antigen 2	Homo sapiens bone marrow stromal cell antigen 2 (BST2), mRNA [NM_004335]	11.1441	1.60061e-11
HLA-DPB1	major histocompatibility complex, class II, DP beta 1	Homo sapiens major histocompatibility complex, class II, DP beta 1 (HLA-DPB1), mRNA [NM_002121]	11.0831	1.28374e-13
SLC35F3	solute carrier family 35 member F3	Homo sapiens solute carrier family 35 member F3 (SLC35F3), transcript variant 1, mRNA [NM_173508]	11.0073	1.74411e-10
TAP1	transporter 1, ATP binding cassette subfamily B member	Homo sapiens transporter 1, ATP binding cassette subfamily B member (TAP1), transcript variant 1, mRNA [NM_000593]	10.7746	1.44287e-11
CXCL10	C-X-C motif chemokine ligand 10	Homo sapiens C-X-C motif chemokine ligand 10 (CXCL10), mRNA [NM_001565]	10.6341	3.59925e-08
ZBP1	Z-DNA binding protein 1	Homo sapiens Z-DNA binding protein 1 (ZBP1), transcript variant 4, mRNA [NM_001160419]	10.5881	2.50945e-06
IRF1	interferon regulatory factor 1	Homo sapiens interferon regulatory factor 1 (IRF1), transcript variant 1, mRNA [NM_002198]	10.4445	4.61329e-11
		nah88d12.x1 NCI_CGAP_HN19 Homo sapiens cDNA clone IMAGE:4257838 similar to contains Alu repetitive element;contains element MER22 repetitive element ;, mRNA sequence [BG272352]	10.4445	1.17334e-06
TNFSF13B	TNF superfamily member 13b	Homo sapiens TNF superfamily member 13b (TNFSF13B), transcript variant 1, mRNA [NM_006573]	10.3933	6.89798e-09
ZBP1	Z-DNA binding protein 1	Homo sapiens Z-DNA binding protein 1 (ZBP1), transcript variant 1, mRNA [NM_030776]	10.3406	2.49783e-07
RTP4	receptor transporter protein 4	Homo sapiens receptor transporter protein 4 (RTP4), mRNA [NM_022147]	10.1347	9.29603e-11
APOBEC3G	apolipoprotein B mRNA editing enzyme catalytic subunit 3G	Homo sapiens apolipoprotein B mRNA editing enzyme catalytic subunit 3G (APOBEC3G), transcript variant 1, mRNA [NM_021822]	10.0493	3.53994e-10
RAB31	RAB31, member RAS oncogene family	Homo sapiens RAB31, member RAS oncogene family (RAB31), mRNA [NM_006868]	10.019	3.6101e-09
LRCH2	leucine rich repeats and calponin homology domain containing 2	Homo sapiens leucine rich repeats and calponin homology domain containing 2 (LRCH2), transcript variant 1, mRNA [NM_020871]	10.0012	6.28518e-11
C5orf56	chromosome 5 open reading frame 56	chromosome 5 open reading frame 56 [Source:HGNC Symbol;Acc:HGNC:33838] [ENST00000337752]	9.87738	2.29001e-06
NOS2P3	nitric oxide synthase 2 pseudogene 3	Homo sapiens nitric oxide synthase 2 pseudogene 3 (NOS2P3), non-coding RNA [NR_144552]	9.85515	2.87646e-05
GBP1P1	guanylate binding protein 1 pseudogene 1	Homo sapiens guanylate binding protein 1 pseudogene 1 (GBP1P1), non-coding RNA [NR_003133]	9.83	1.27106e-09
SLC22A11	solute carrier family 22 member 11	Homo sapiens solute carrier family 22 member 11 (SLC22A11), transcript variant 1, mRNA [NM_018484]	9.73869	1.85317e-10
SLC2A5	solute carrier family 2 member 5	Homo sapiens solute carrier family 2 member 5 (SLC2A5), transcript variant 1, mRNA [NM_003039]	9.66638	7.23276e-12
APOL4	apolipoprotein L4	Homo sapiens apolipoprotein L4 (APOL4), transcript variant a, mRNA [NM_030643]	9.54371	1.29975e-09
FAM107A	family with sequence similarity 107 member A	Homo sapiens family with sequence similarity 107 member A (FAM107A), transcript variant 1, mRNA [NM_007177]	9.48783	3.59535e-09
IFIT1	interferon induced protein with tetratricopeptide repeats 1	Homo sapiens interferon induced protein with tetratricopeptide repeats 1 (IFIT1), transcript variant 1, mRNA [NM_001548]	9.44997	9.95278e-10
SUSD3	sushi domain containing 3	Homo sapiens sushi domain containing 3 (SUSD3), transcript variant 1, mRNA [NM_145006]	9.4343	9.38151e-11
LINC00114	long intergenic non-protein coding RNA 114	Homo sapiens long intergenic non-protein coding RNA 114 (LINC00114), transcript variant 2, long non-coding RNA [NR_027066]	9.41983	2.49783e-07
LOC643201	centrosomal protein 192kDa pseudogene	Homo sapiens centrosomal protein 192kDa pseudogene (LOC643201), non-coding RNA [NR_036494]	9.36811	2.30442e-05
ACKR4	atypical chemokine receptor 4	Homo sapiens atypical chemokine receptor 4 (ACKR4), transcript variant 1, mRNA [NM_178445]	9.35553	3.09298e-13
STAT1	signal transducer and activator of transcription 1	Homo sapiens signal transducer and activator of transcription 1 (STAT1), transcript variant beta, mRNA [NM_139266]	9.34269	3.13998e-12
PIK3AP1	phosphoinositide-3-kinase adaptor protein 1	Homo sapiens phosphoinositide-3-kinase adaptor protein 1 (PIK3AP1), mRNA [NM_152309]	9.32821	6.96764e-07
HCG26	HLA complex group 26	Homo sapiens HLA complex group 26 (HCG26), long non-coding RNA [NR_002812]	9.30338	3.90792e-08
NEUROG2	neurogenin 2	Homo sapiens neurogenin 2 (NEUROG2), mRNA [NM_024019]	9.24591	2.61518e-06
HLA-DMA	major histocompatibility complex, class II, DM alpha	Homo sapiens major histocompatibility complex, class II, DM alpha (HLA-DMA), mRNA [NM_006120]	9.15703	4.10812e-11
NLRC5	NLR family CARD domain containing 5	Homo sapiens NLR family CARD domain containing 5 (NLRC5), transcript variant 1, mRNA [NM_032206]	9.1525	4.60539e-11
NTNG2	netrin G2	Homo sapiens netrin G2 (NTNG2), mRNA [NM_032536]	9.07006	3.84092e-10
IFI16	interferon gamma inducible protein 16	Homo sapiens interferon gamma inducible protein 16 (IFI16), transcript variant 2, mRNA [NM_005531]	9.00591	8.07368e-09
TAP2	transporter 2, ATP binding cassette subfamily B member	Homo sapiens transporter 2, ATP binding cassette subfamily B member (TAP2), transcript variant 2, mRNA [NM_018833]	8.95341	7.95547e-06
UBE2L6	ubiquitin conjugating enzyme E2 L6	Homo sapiens ubiquitin conjugating enzyme E2 L6 (UBE2L6), transcript variant 2, mRNA [NM_198183]	8.85623	3.48995e-11
TGM2	transglutaminase 2	Homo sapiens transglutaminase 2 (TGM2), transcript variant 2, mRNA [NM_198951]	8.70375	2.83216e-09
IFITM1	interferon induced transmembrane protein 1	Homo sapiens interferon induced transmembrane protein 1 (IFITM1), mRNA [NM_003641]	8.64913	3.02149e-10
LRCOL1	leucine rich colipase like 1	Homo sapiens leucine rich colipase like 1 (LRCOL1), mRNA [NM_001195520]	8.6001	2.64541e-08
JAK2	Janus kinase 2	Homo sapiens Janus kinase 2 (JAK2), transcript variant 2, mRNA [NM_001322194]	8.56628	1.00438e-09
BATF2	basic leucine zipper ATF-like transcription factor 2	Homo sapiens basic leucine zipper ATF-like transcription factor 2 (BATF2), transcript variant 1, mRNA [NM_138456]	8.55491	1.96835e-11
GBP2	guanylate binding protein 2	Homo sapiens guanylate binding protein 2 (GBP2), mRNA [NM_004120]	8.47133	2.58675e-12
CFI	complement factor I	Homo sapiens complement factor I (CFI), transcript variant 2, mRNA [NM_000204]	8.27565	0.0018012
IL18R1	interleukin 18 receptor 1	Homo sapiens interleukin 18 receptor 1 (IL18R1), transcript variant 1, mRNA [NM_003855]	8.0423	1.09339e-06
WARS	tryptophanyl-tRNA synthetase	Homo sapiens tryptophanyl-tRNA synthetase (WARS), transcript variant 1, mRNA [NM_004184]	8.03975	1.65893e-11
PARP14	poly(ADP-ribose) polymerase family member 14	Homo sapiens poly(ADP-ribose) polymerase family member 14 (PARP14), mRNA [NM_017554]	8.00384	2.98985e-11
PPP3CC	protein phosphatase 3 catalytic subunit gamma	Homo sapiens protein phosphatase 3 catalytic subunit gamma (PPP3CC), transcript variant 2, mRNA [NM_005605]	7.97044	2.6089e-09
KLHL14	kelch like family member 14	Homo sapiens kelch like family member 14 (KLHL14), mRNA [NM_020805]	7.95572	2.26721e-07
ARL9	ADP ribosylation factor like GTPase 9	Homo sapiens ADP ribosylation factor like GTPase 9 (ARL9), transcript variant 1, mRNA [NM_001363794]	7.86446	1.90724e-10
HLA-DOB	major histocompatibility complex, class II, DO beta	Homo sapiens major histocompatibility complex, class II, DO beta (HLA-DOB), mRNA [NM_002120]	7.77416	2.20862e-07
			7.77035	4.32025e-10
SERPING1	serpin family G member 1	Homo sapiens serpin family G member 1 (SERPING1), transcript variant 1, mRNA [NM_000062]	7.65192	6.91819e-06
HLA-C	major histocompatibility complex, class I, C	Human MHC class I HLA-Cw1 gene, complete cds. [M26429]	7.62465	8.97061e-13
CMPK2	cytidine/uridine monophosphate kinase 2	Homo sapiens cytidine/uridine monophosphate kinase 2 (CMPK2), transcript variant 1, mRNA [NM_207315]	7.60639	2.99046e-10
ODF3B	outer dense fiber of sperm tails 3B	Homo sapiens outer dense fiber of sperm tails 3B (ODF3B), mRNA [NM_001014440]	7.51638	3.59702e-10
LINC00114	long intergenic non-protein coding RNA 114	long intergenic non-protein coding RNA 114 [Source:HGNC Symbol;Acc:HGNC:1265] [ENST00000448579]	7.51634	3.42368e-08
ETV7	ETS variant 7	Homo sapiens ETS variant 7 (ETV7), transcript variant 1, mRNA [NM_016135]	7.49133	7.96022e-11
CALHM6	calcium homeostasis modulator family member 6	Homo sapiens calcium homeostasis modulator family member 6 (CALHM6), transcript variant 1, mRNA [NM_001010919]	7.4873	4.71061e-09
CIITA	class II major histocompatibility complex transactivator	Homo sapiens class II major histocompatibility complex transactivator (CIITA), transcript variant 2, mRNA [NM_000246]	7.46466	1.82697e-11
STAG3	stromal antigen 3	Homo sapiens stromal antigen 3 (STAG3), transcript variant 3, mRNA [NM_001282717]	7.44381	2.61364e-05
HLA-DRB1	major histocompatibility complex, class II, DR beta 1	Homo sapiens major histocompatibility complex, class II, DR beta 1 (HLA-DRB1), transcript variant 4, mRNA [NM_001359194]	7.42292	1.34132e-11
SAMHD1	SAM and HD domain containing deoxynucleoside triphosphate triphosphohydrolase 1	Homo sapiens SAM and HD domain containing deoxynucleoside triphosphate triphosphohydrolase 1 (SAMHD1), transcript variant 1, mRNA [NM_015474]	7.39405	4.92975e-10
SOCS1	suppressor of cytokine signaling 1	Homo sapiens suppressor of cytokine signaling 1 (SOCS1), mRNA [NM_003745]	7.39356	3.1668e-11
F13A1	coagulation factor XIII A chain	Homo sapiens coagulation factor XIII A chain (F13A1), mRNA [NM_000129]	7.35118	1.37195e-05
RHBG	Rh family B glycoprotein (gene/pseudogene)	Homo sapiens Rh family B glycoprotein (gene/pseudogene) (RHBG), transcript variant 2, mRNA [NM_001256395]	7.34042	8.51733e-07
ADAMTS8	ADAM metallopeptidase with thrombospondin type 1 motif 8	Homo sapiens ADAM metallopeptidase with thrombospondin type 1 motif 8 (ADAMTS8), mRNA [NM_007037]	7.31417	2.1181e-09
BTN3A1	butyrophilin subfamily 3 member A1	Homo sapiens butyrophilin subfamily 3 member A1 (BTN3A1), transcript variant 1, mRNA [NM_007048]	7.26866	4.63735e-07
CTLA4	cytotoxic T-lymphocyte associated protein 4	Homo sapiens cytotoxic T-lymphocyte associated protein 4 (CTLA4), transcript variant 1, mRNA [NM_005214]	7.17693	7.29874e-09
		novel transcript [ENST00000444037]	7.10125	9.08008e-09
BTN1A1	butyrophilin subfamily 1 member A1	Homo sapiens butyrophilin subfamily 1 member A1 (BTN1A1), mRNA [NM_001732]	7.02334	1.25999e-08
CSF1R	colony stimulating factor 1 receptor	Homo sapiens colony stimulating factor 1 receptor (CSF1R), transcript variant 1, mRNA [NM_005211]	6.94771	4.8882e-11
CAPSL	calcyphosine like	Homo sapiens calcyphosine like (CAPSL), transcript variant 1, mRNA [NM_144647]	6.91164	7.24941e-09
IL15	interleukin 15	Homo sapiens interleukin 15 (IL15), transcript variant 2, mRNA [NM_172175]	6.89811	6.54538e-10
C1orf61	chromosome 1 open reading frame 61	Homo sapiens chromosome 1 open reading frame 61 (C1orf61), transcript variant 1, mRNA [NM_006365]	6.87304	2.44777e-11
SLC15A3	solute carrier family 15 member 3	Homo sapiens solute carrier family 15 member 3 (SLC15A3), transcript variant 1, mRNA [NM_016582]	6.85086	9.33059e-09
C5orf56	chromosome 5 open reading frame 56	Homo sapiens cDNA FLJ26121 fis, clone SYN00535. [AK129632]	6.83155	3.486e-07
PARP9	poly(ADP-ribose) polymerase family member 9	Homo sapiens poly(ADP-ribose) polymerase family member 9 (PARP9), transcript variant 1, mRNA [NM_031458]	6.831	1.50399e-11
LOC105377548	uncharacterized LOC105377548	PREDICTED: Homo sapiens uncharacterized LOC105377548 (LOC105377548), transcript variant X2, ncRNA [XR_002959810]	6.73082	2.13441e-09
CCL25	C-C motif chemokine ligand 25	Homo sapiens C-C motif chemokine ligand 25 (CCL25), transcript variant 1, mRNA [NM_005624]	6.68015	8.33115e-07
C5orf56	chromosome 5 open reading frame 56	chromosome 5 open reading frame 56 [Source:HGNC Symbol;Acc:HGNC:33838] [ENST00000378947]	6.61824	1.04019e-05
FGR	FGR proto-oncogene, Src family tyrosine kinase	Homo sapiens FGR proto-oncogene, Src family tyrosine kinase (FGR), transcript variant 2, mRNA [NM_001042747]	6.58908	4.99322e-07
IL18R1	interleukin 18 receptor 1	Homo sapiens interleukin 18 receptor 1 (IL18R1), transcript variant 1, mRNA [NM_003855]	6.58668	1.218e-06
PARP9	poly(ADP-ribose) polymerase family member 9	Homo sapiens poly(ADP-ribose) polymerase family member 9 (PARP9), transcript variant 6, mRNA [NM_001146106]	6.56192	6.69944e-10
PTPRO	protein tyrosine phosphatase, receptor type O	Homo sapiens protein tyrosine phosphatase, receptor type O (PTPRO), transcript variant 1, mRNA [NM_030667]	6.54522	4.3272e-08
PARP8	poly(ADP-ribose) polymerase family member 8	Homo sapiens poly(ADP-ribose) polymerase family member 8 (PARP8), transcript variant 3, mRNA [NM_001178056]	6.43889	6.94701e-07
		T cell receptor beta variable 21/OR9-2 (pseudogene) [Source:HGNC Symbol;Acc:HGNC:12199] [ENST00000331828]	6.43275	9.3274e-07
MX1	MX dynamin like GTPase 1	Homo sapiens MX dynamin like GTPase 1 (MX1), transcript variant 2, mRNA [NM_002462]	6.40298	1.05175e-08
OAS2	2'-5'-oligoadenylate synthetase 2	Homo sapiens 2'-5'-oligoadenylate synthetase 2 (OAS2), transcript variant 2, mRNA [NM_002535]	6.34333	1.62708e-07
RHBG	Rh family B glycoprotein (gene/pseudogene)	Homo sapiens Rh family B glycoprotein (gene/pseudogene) (RHBG), transcript variant 1, mRNA [NM_020407]	6.30061	5.34767e-09
VNN2	vanin 2	Homo sapiens vanin 2 (VNN2), transcript variant 1, mRNA [NM_004665]	6.19353	6.55861e-07
AKAP14	A-kinase anchoring protein 14	Homo sapiens A-kinase anchoring protein 14 (AKAP14), transcript variant 3, mRNA [NM_001008535]	6.18256	0.001455
IFIT2	interferon induced protein with tetratricopeptide repeats 2	Homo sapiens interferon induced protein with tetratricopeptide repeats 2 (IFIT2), mRNA [NM_001547]	6.17867	3.03077e-07
LYPD5	LY6/PLAUR domain containing 5	Homo sapiens LY6/PLAUR domain containing 5 (LYPD5), transcript variant B, mRNA [NM_182573]	6.15951	1.39674e-08
XLOC_l2_012953		BROAD Institute lincRNA (XLOC_l2_012953), lincRNA [TCONS_l2_00024711]	6.1339	2.051e-10
VGLL2	vestigial like family member 2	Homo sapiens vestigial like family member 2 (VGLL2), transcript variant 1, mRNA [NM_182645]	6.10236	9.2705e-10
CFAP77	cilia and flagella associated protein 77	Homo sapiens cilia and flagella associated protein 77 (CFAP77), transcript variant 1, mRNA [NM_207417]	6.07933	1.44899e-06
		novel transcript [ENST00000610119]	6.07052	6.35992e-06
RARRES3	retinoic acid receptor responder 3	Homo sapiens retinoic acid receptor responder 3 (RARRES3), mRNA [NM_004585]	6.05517	1.03654e-10
HLA-B	major histocompatibility complex, class I, B	Homo sapiens major histocompatibility complex, class I, B (HLA-B), mRNA [NM_005514]	6.04274	2.18846e-12
B2M	beta-2-microglobulin	Homo sapiens beta-2-microglobulin (B2M), mRNA [NM_004048]	5.97402	2.49035e-12
CCBE1	collagen and calcium binding EGF domains 1	Homo sapiens collagen and calcium binding EGF domains 1 (CCBE1), mRNA [NM_133459]	5.93502	2.33011e-09
ISM1	isthmin 1	Homo sapiens isthmin 1 (ISM1), mRNA [NM_080826]	5.93347	5.05865e-09
PSMB10	proteasome subunit beta 10	Homo sapiens proteasome subunit beta 10 (PSMB10), mRNA [NM_002801]	5.91733	2.18846e-12
SERPING1	serpin family G member 1	Homo sapiens serpin family G member 1 (SERPING1), transcript variant 1, mRNA [NM_000062]	5.85937	2.69034e-09
RUFY4	RUN and FYVE domain containing 4	Homo sapiens RUN and FYVE domain containing 4 (RUFY4), transcript variant 1, mRNA [NM_198483]	5.85775	2.01162e-07
RNF213	ring finger protein 213	Homo sapiens ring finger protein 213 (RNF213), transcript variant 3, mRNA [NM_001256071]	5.85071	2.19817e-09
GSDMB	gasdermin B	Homo sapiens gasdermin B (GSDMB), transcript variant 3, mRNA [NM_001165958]	5.84706	7.22533e-10
OASL	2'-5'-oligoadenylate synthetase like	Homo sapiens 2'-5'-oligoadenylate synthetase like (OASL), transcript variant 1, mRNA [NM_003733]	5.83306	2.44777e-11
			5.82988	4.78965e-08
P2RX7	purinergic receptor P2X 7	Homo sapiens purinergic receptor P2X 7 (P2RX7), transcript variant 1, mRNA [NM_002562]	5.82854	4.51822e-09
		novel transcript [ENST00000435284]	5.81743	5.11537e-07
CLIC2	chloride intracellular channel 2	Homo sapiens chloride intracellular channel 2 (CLIC2), mRNA [NM_001289]	5.75463	0.000119371
		JP 2014500723-A/20819: Polycomb-Associated Non-Coding RNAs. [LF213316]	5.74709	2.54626e-08
CD274	CD274 molecule	Homo sapiens CD274 molecule (CD274), transcript variant 1, mRNA [NM_014143]	5.74021	9.00331e-07
C5orf56	chromosome 5 open reading frame 56	chromosome 5 open reading frame 56 [Source:HGNC Symbol;Acc:HGNC:33838] [ENST00000612967]	5.72982	1.68641e-05
IL3RA	interleukin 3 receptor subunit alpha	Homo sapiens interleukin 3 receptor subunit alpha (IL3RA), transcript variant 1, mRNA [NM_002183]	5.72119	1.20233e-06
LOC101926887	uncharacterized LOC101926887	PREDICTED: Homo sapiens uncharacterized LOC101926887 (LOC101926887), transcript variant X5, ncRNA [XR_946185]	5.68236	4.22936e-05
OAS2	2'-5'-oligoadenylate synthetase 2	Homo sapiens 2'-5'-oligoadenylate synthetase 2 (OAS2), transcript variant 3, mRNA [NM_001032731]	5.65513	9.77917e-10
ARMC3	armadillo repeat containing 3	Homo sapiens armadillo repeat containing 3 (ARMC3), transcript variant 3, mRNA [NM_001282746]	5.62842	4.49505e-07
			5.62519	1.94938e-08
		ol81e12.s1 NCI_CGAP_Kid5 Homo sapiens cDNA clone IMAGE:1536046 3', mRNA sequence [AA917871]	5.61553	6.11408e-07
C5orf56	chromosome 5 open reading frame 56	Homo sapiens cDNA FLJ26121 fis, clone SYN00535. [AK129632]	5.56911	7.16844e-06
HHEX	hematopoietically expressed homeobox	Homo sapiens hematopoietically expressed homeobox (HHEX), mRNA [NM_002729]	5.55242	4.48264e-05
GOLGA7B	golgin A7 family member B	Homo sapiens golgin A7 family member B (GOLGA7B), mRNA [NM_001010917]	5.54008	7.47732e-06
IFITM3	interferon induced transmembrane protein 3	Homo sapiens interferon induced transmembrane protein 3 (IFITM3), transcript variant 1, mRNA [NM_021034]	5.53425	3.24653e-10
			5.43924	0.000192632
		novel transcript [ENST00000510155]	5.4171	2.61694e-05
CAND2	cullin associated and neddylation dissociated 2 (putative)	Homo sapiens cullin associated and neddylation dissociated 2 (putative) (CAND2), transcript variant 2, mRNA [NM_012298]	5.40952	2.95742e-07
		Homo sapiens cDNA FLJ36795 fis, clone ADRGL2006767. [AK094114]	5.40548	1.12416e-06
CCDC160	coiled-coil domain containing 160	Homo sapiens coiled-coil domain containing 160 (CCDC160), transcript variant 1, mRNA [NM_001353453]	5.39961	3.76558e-07
HLA-J	major histocompatibility complex, class I, J (pseudogene)	Homo sapiens major histocompatibility complex, class I, J (pseudogene) (HLA-J), non-coding RNA [NR_024240]	5.39468	4.88461e-10
HCP5	HLA complex P5	Homo sapiens HLA complex P5 (HCP5), long non-coding RNA [NR_040662]	5.3648	1.21276e-10
BTN3A1	butyrophilin subfamily 3 member A1	Homo sapiens butyrophilin subfamily 3 member A1 (BTN3A1), transcript variant 1, mRNA [NM_007048]	5.36305	4.06831e-12
HLA-J	major histocompatibility complex, class I, J (pseudogene)	major histocompatibility complex, class I, J (pseudogene) [Source:HGNC Symbol;Acc:HGNC:4967] [ENST00000490720]	5.35698	3.48995e-11
CDC20B	cell division cycle 20B	Homo sapiens cell division cycle 20B (CDC20B), transcript variant 1, mRNA [NM_152623]	5.33971	3.38062e-06
C1R	complement C1r	Homo sapiens complement C1r (C1R), transcript variant 1, mRNA [NM_001733]	5.32651	2.6704e-09
MIR3142HG	MIR3142 host gene	Homo sapiens MIR3142 host gene (MIR3142HG), long non-coding RNA [NR_132748]	5.3175	2.17447e-05
CD40	CD40 molecule	Homo sapiens CD40 molecule (CD40), transcript variant 8, mRNA [NM_001362758]	5.29186	3.27695e-08
KLHDC7B	kelch domain containing 7B	Homo sapiens kelch domain containing 7B (KLHDC7B), mRNA [NM_138433]	5.27486	4.7702e-06
HIST2H3PS2	histone cluster 2 H3 pseudogene 2	Homo sapiens histone cluster 2 H3 pseudogene 2 (HIST2H3PS2), mRNA [NM_001355409]	5.23881	3.41554e-07
FLJ32255	uncharacterized LOC643977	Homo sapiens uncharacterized LOC643977 (FLJ32255), long non-coding RNA [NR_104643]	5.22819	7.32658e-07
LOC643201	centrosomal protein 192kDa pseudogene	Homo sapiens centrosomal protein 192kDa pseudogene (LOC643201), non-coding RNA [NR_036494]	5.20774	5.75275e-06
		phosphodiesterase 4D interacting protein (myomegalin) (PDE4DIP) pseudogene [ENST00000443127]	5.20389	0.0301433
CD40	CD40 molecule	Homo sapiens CD40 molecule (CD40), transcript variant 1, mRNA [NM_001250]	5.19843	3.81369e-11
IFIT2	interferon induced protein with tetratricopeptide repeats 2	Homo sapiens interferon induced protein with tetratricopeptide repeats 2 (IFIT2), mRNA [NM_001547]	5.19486	1.64926e-07
			5.17816	2.58133e-05
IFIH1	interferon induced with helicase C domain 1	Homo sapiens interferon induced with helicase C domain 1 (IFIH1), mRNA [NM_022168]	5.1534	2.00008e-09
GJD3	gap junction protein delta 3	Homo sapiens gap junction protein delta 3 (GJD3), mRNA [NM_152219]	5.13378	2.88864e-08
MUC4	mucin 4, cell surface associated	Homo sapiens mucin 4, cell surface associated (MUC4), transcript variant 1, mRNA [NM_018406]	5.1243	9.89581e-05
HAPLN3	hyaluronan and proteoglycan link protein 3	Homo sapiens hyaluronan and proteoglycan link protein 3 (HAPLN3), transcript variant 1, mRNA [NM_001307952]	5.10245	2.4372e-07
FAP	fibroblast activation protein alpha	Homo sapiens fibroblast activation protein alpha (FAP), transcript variant 1, mRNA [NM_004460]	5.05847	5.66117e-09
PSMB8	proteasome subunit beta 8	Homo sapiens proteasome subunit beta 8 (PSMB8), transcript variant 1, mRNA [NM_004159]	5.04792	7.76428e-12
ATF3	activating transcription factor 3	Homo sapiens activating transcription factor 3 (ATF3), transcript variant 4, mRNA [NM_001040619]	5.03973	5.26626e-12
GBP1P1	guanylate binding protein 1 pseudogene 1	guanylate binding protein 1 pseudogene 1 [Source:HGNC Symbol;Acc:HGNC:39561] [ENST00000394662]	5.03972	1.62708e-07
RBM11	RNA binding motif protein 11	Homo sapiens RNA binding motif protein 11 (RBM11), transcript variant 1, mRNA [NM_144770]	5.03542	4.05714e-05
CTSO	cathepsin O	Homo sapiens cathepsin O (CTSO), mRNA [NM_001334]	5.02478	3.08423e-11
		novel transcript [ENST00000611126]	5.02446	3.46404e-05
TSHZ2	teashirt zinc finger homeobox 2	Homo sapiens teashirt zinc finger homeobox 2 (TSHZ2), transcript variant 1, mRNA [NM_173485]	5.02374	9.59196e-06
PARP8	poly(ADP-ribose) polymerase family member 8	Homo sapiens poly(ADP-ribose) polymerase family member 8 (PARP8), transcript variant 3, mRNA [NM_001178056]	5.00964	9.81238e-11
APOL1	apolipoprotein L1	Homo sapiens apolipoprotein L1 (APOL1), transcript variant 2, mRNA [NM_145343]	4.9933	4.20045e-11
CLDN5	claudin 5	Homo sapiens claudin 5 (CLDN5), transcript variant 1, mRNA [NM_001130861]	4.98455	2.00376e-05
MEG3	maternally expressed 3	maternally expressed 3 [Source:HGNC Symbol;Acc:HGNC:14575] [ENST00000523671]	4.92955	7.29874e-09
SP110	SP110 nuclear body protein	Homo sapiens SP110 nuclear body protein (SP110), transcript variant b, mRNA [NM_004510]	4.88563	1.4296e-09
RNF213	ring finger protein 213	Homo sapiens ring finger protein 213 (RNF213), transcript variant 3, mRNA [NM_001256071]	4.84524	1.04805e-06
CFI	complement factor I	Homo sapiens complement factor I (CFI), transcript variant 2, mRNA [NM_000204]	4.8394	0.000177451
GRAMD2A	GRAM domain containing 2A	Homo sapiens GRAM domain containing 2A (GRAMD2A), mRNA [NM_001012642]	4.83934	4.48976e-07
CX3CL1	C-X3-C motif chemokine ligand 1	Homo sapiens C-X3-C motif chemokine ligand 1 (CX3CL1), transcript variant 1, mRNA [NM_002996]	4.82159	3.14586e-08
APOL6	apolipoprotein L6	Homo sapiens apolipoprotein L6 (APOL6), mRNA [NM_030641]	4.81481	5.52119e-05
PCDH7	protocadherin 7	Homo sapiens protocadherin 7 (PCDH7), transcript variant a, mRNA [NM_002589]	4.80997	2.62787e-08
IFITM4P	interferon induced transmembrane protein 4 pseudogene	Homo sapiens interferon induced transmembrane protein 4 pseudogene (IFITM4P), non-coding RNA [NR_001590]	4.78402	4.67417e-09
LINC00114	long intergenic non-protein coding RNA 114	long intergenic non-protein coding RNA 114 [Source:HGNC Symbol;Acc:HGNC:1265] [ENST00000411989]	4.77572	9.47805e-05
PATL2	PAT1 homolog 2	Homo sapiens PAT1 homolog 2 (PATL2), transcript variant 1, mRNA [NM_001145112]	4.75462	4.90782e-05
SOCS3	suppressor of cytokine signaling 3	Homo sapiens suppressor of cytokine signaling 3 (SOCS3), mRNA [NM_003955]	4.73415	2.07036e-05
ARHGEF26	Rho guanine nucleotide exchange factor 26	Homo sapiens Rho guanine nucleotide exchange factor 26 (ARHGEF26), transcript variant 2, mRNA [NM_015595]	4.71663	9.01489e-12
CDHR4	cadherin related family member 4	Homo sapiens cadherin related family member 4 (CDHR4), mRNA [NM_001007540]	4.70966	8.80727e-07
IFITM2	interferon induced transmembrane protein 2	Homo sapiens interferon induced transmembrane protein 2 (IFITM2), mRNA [NM_006435]	4.70505	1.14208e-08
MX2	MX dynamin like GTPase 2	Homo sapiens MX dynamin like GTPase 2 (MX2), mRNA [NM_002463]	4.70463	6.16316e-10
C11orf97	chromosome 11 open reading frame 97	Homo sapiens chromosome 11 open reading frame 97 (C11orf97), mRNA [NM_001190462]	4.69879	4.96064e-05
CROCC2	ciliary rootlet coiled-coil, rootletin family member 2	Homo sapiens ciliary rootlet coiled-coil, rootletin family member 2 (CROCC2), mRNA [NM_001351305]	4.69558	4.96969e-05
			4.68699	0.00017957
RNF213	ring finger protein 213	Homo sapiens ring finger protein 213 (RNF213), transcript variant 3, mRNA [NM_001256071]	4.68387	1.43653e-05
LOC105378075	uncharacterized LOC105378075	PREDICTED: Homo sapiens uncharacterized LOC105378075 (LOC105378075), transcript variant X1, ncRNA [XR_943149]	4.68368	1.73663e-06
lnc-SYNPO2-2	lnc-SYNPO2-2:1	LNCipedia lincRNA (lnc-SYNPO2-2), lincRNA [lnc-SYNPO2-2:1]	4.68201	7.59644e-06
IL15RA	interleukin 15 receptor subunit alpha	Homo sapiens interleukin 15 receptor subunit alpha (IL15RA), transcript variant 2, mRNA [NM_172200]	4.68129	9.79539e-08
ASPHD2	aspartate beta-hydroxylase domain containing 2	Homo sapiens aspartate beta-hydroxylase domain containing 2 (ASPHD2), mRNA [NM_020437]	4.68063	5.67963e-10
IL18BP	interleukin 18 binding protein	Homo sapiens interleukin 18 binding protein (IL18BP), transcript variant A, mRNA [NM_173042]	4.67379	1.2213e-05
IL15RA	interleukin 15 receptor subunit alpha	Homo sapiens interleukin 15 receptor subunit alpha (IL15RA), transcript variant 2, mRNA [NM_172200]	4.67336	1.7069e-12
USP18	ubiquitin specific peptidase 18	Homo sapiens ubiquitin specific peptidase 18 (USP18), mRNA [NM_017414]	4.67029	9.76133e-09
RASGRP3	RAS guanyl releasing protein 3	Homo sapiens RAS guanyl releasing protein 3 (RASGRP3), transcript variant 2, mRNA [NM_170672]	4.6555	1.22663e-06
ALOX12	arachidonate 12-lipoxygenase, 12S type	Homo sapiens arachidonate 12-lipoxygenase, 12S type (ALOX12), mRNA [NM_000697]	4.64041	5.95502e-08
LAP3	leucine aminopeptidase 3	Homo sapiens leucine aminopeptidase 3 (LAP3), mRNA [NM_015907]	4.63774	1.74246e-11
RHEBL1	RHEB like 1	Homo sapiens RHEB like 1 (RHEBL1), transcript variant 2, mRNA [NM_001303126]	4.60777	9.17263e-10
IFITM1	interferon induced transmembrane protein 1	Homo sapiens interferon induced transmembrane protein 1 (IFITM1), mRNA [NM_003641]	4.58851	1.32726e-08
		novel transcript [ENST00000435702]	4.58526	5.83453e-07
CBR3	carbonyl reductase 3	Homo sapiens carbonyl reductase 3 (CBR3), mRNA [NM_001236]	4.58189	7.56749e-09
		glutamine amidotransferase like class 1 domain containing 3A [Source:HGNC Symbol;Acc:HGNC:1273] [ENST00000646873]	4.57967	9.0922e-09
C1orf194	chromosome 1 open reading frame 194	Homo sapiens chromosome 1 open reading frame 194 (C1orf194), mRNA [NM_001122961]	4.563	6.23526e-06
ASPHD2	aspartate beta-hydroxylase domain containing 2	Homo sapiens aspartate beta-hydroxylase domain containing 2 (ASPHD2), mRNA [NM_020437]	4.54188	1.89974e-11
HLA-F	major histocompatibility complex, class I, F	Homo sapiens major histocompatibility complex, class I, F (HLA-F), transcript variant 2, mRNA [NM_018950]	4.519	1.59193e-08
CFB	complement factor B	Homo sapiens complement factor B (CFB), mRNA [NM_001710]	4.50492	1.53461e-09
C2	complement C2	Homo sapiens complement C2 (C2), transcript variant 1, mRNA [NM_000063]	4.49904	1.42719e-09
XLOC_l2_012323		BROAD Institute lincRNA (XLOC_l2_012323), lincRNA [TCONS_l2_00023271]	4.48701	0.000171223
KLHDC7B	kelch domain containing 7B	Homo sapiens kelch domain containing 7B (KLHDC7B), mRNA [NM_138433]	4.48609	9.44661e-07
BCAT1	branched chain amino acid transaminase 1	Homo sapiens branched chain amino acid transaminase 1 (BCAT1), transcript variant 1, mRNA [NM_005504]	4.45135	7.54119e-08
lnc-MTX1-1	lnc-MTX1-1:4	LNCipedia lincRNA (lnc-MTX1-1), lincRNA [lnc-MTX1-1:4]	4.44703	5.61087e-07
LOC105378967	uncharacterized LOC105378967	PREDICTED: Homo sapiens uncharacterized LOC105378967 (LOC105378967), ncRNA [XR_001742663]	4.44102	0.00156716
DOCK10	dedicator of cytokinesis 10	Homo sapiens dedicator of cytokinesis 10 (DOCK10), transcript variant 1, mRNA [NM_014689]	4.43297	1.66604e-05
HEG1	heart development protein with EGF like domains 1	Homo sapiens heart development protein with EGF like domains 1 (HEG1), mRNA [NM_020733]	4.35874	3.97333e-07
		Homo sapiens cDNA FLJ42988 fis, clone BRTHA2008955. [AK124978]	4.34559	1.58012e-07
lnc-ADAM29-1	lnc-ADAM29-1:1	cl04g04.z1 Hembase; Erythroid Precursor Cells (LCB:cl library) Homo sapiens cDNA clone cl04g04 5', mRNA sequence [BU655974]	4.31892	0.041471
			4.31254	9.08801e-05
PSME2	proteasome activator subunit 2	Homo sapiens proteasome activator subunit 2 (PSME2), mRNA [NM_002818]	4.30283	1.96835e-11
HEY2	hes related family bHLH transcription factor with YRPW motif 2	Homo sapiens hes related family bHLH transcription factor with YRPW motif 2 (HEY2), mRNA [NM_012259]	4.26471	9.26898e-09
			4.24809	6.62617e-11
ERAP2	endoplasmic reticulum aminopeptidase 2	Homo sapiens endoplasmic reticulum aminopeptidase 2 (ERAP2), transcript variant 1, mRNA [NM_022350]	4.24199	6.55502e-11
CLC	Charcot-Leyden crystal galectin	Homo sapiens Charcot-Leyden crystal galectin (CLC), mRNA [NM_001828]	4.23011	2.13868e-06
RNF213	ring finger protein 213	Homo sapiens ring finger protein 213 (RNF213), transcript variant 3, mRNA [NM_001256071]	4.22987	2.3206e-08
IFIT5	interferon induced protein with tetratricopeptide repeats 5	Homo sapiens interferon induced protein with tetratricopeptide repeats 5 (IFIT5), mRNA [NM_012420]	4.22548	5.22754e-10
HLA-B	major histocompatibility complex, class I, B	major histocompatibility complex, class I, B [Source:HGNC Symbol;Acc:HGNC:4932] [ENST00000466304]	4.19756	6.69668e-11
GBP3	guanylate binding protein 3	Homo sapiens guanylate binding protein 3 (GBP3), transcript variant 4, mRNA [NM_001319181]	4.19747	1.39545e-11
			4.19579	0.00271356
PLA2G1B	phospholipase A2 group IB	Homo sapiens phospholipase A2 group IB (PLA2G1B), mRNA [NM_000928]	4.18682	7.24155e-06
		novel transcript [ENST00000558468]	4.18419	0.00634555
IFI6	interferon alpha inducible protein 6	Homo sapiens interferon alpha inducible protein 6 (IFI6), transcript variant 3, mRNA [NM_022873]	4.18368	4.73599e-08
PCDH8	protocadherin 8	Homo sapiens protocadherin 8 (PCDH8), transcript variant 1, mRNA [NM_002590]	4.16709	2.76004e-06
IRF9	interferon regulatory factor 9	Homo sapiens interferon regulatory factor 9 (IRF9), mRNA [NM_006084]	4.16296	7.4432e-10
SERPING1	serpin family G member 1	Homo sapiens serpin family G member 1 (SERPING1), transcript variant 1, mRNA [NM_000062]	4.15507	4.96627e-06
IFI30	IFI30, lysosomal thiol reductase	Homo sapiens IFI30, lysosomal thiol reductase (IFI30), mRNA [NM_006332]	4.15364	2.43146e-12
HRASLS2	HRAS like suppressor 2	Homo sapiens HRAS like suppressor 2 (HRASLS2), mRNA [NM_017878]	4.13555	4.05407e-09
LOC105379477	uncharacterized LOC105379477	Homo sapiens uncharacterized LOC105379477 (LOC105379477), long non-coding RNA [NR_134504]	4.09634	0.0187393
FBXO6	F-box protein 6	Homo sapiens F-box protein 6 (FBXO6), mRNA [NM_018438]	4.0947	2.86566e-11
C1S	complement C1s	Homo sapiens complement C1s (C1S), transcript variant 2, mRNA [NM_001734]	4.09323	0.000246939
C9orf135-DT	C9orf135 divergent transcript	C9orf135 divergent transcript [Source:HGNC Symbol;Acc:HGNC:48713] [ENST00000439418]	4.08849	5.66469e-05
CXCL2	C-X-C motif chemokine ligand 2	Homo sapiens C-X-C motif chemokine ligand 2 (CXCL2), mRNA [NM_002089]	4.08697	2.43474e-05
			4.08504	0.0117654
STAG3	stromal antigen 3	Homo sapiens stromal antigen 3 (STAG3), transcript variant 1, mRNA [NM_012447]	4.08252	8.08617e-10
HLA-C	major histocompatibility complex, class I, C	Homo sapiens major histocompatibility complex, class I, C (HLA-C), transcript variant 2, mRNA [NM_001243042]	4.08066	3.2332e-08
HLA-G	major histocompatibility complex, class I, G	Homo sapiens major histocompatibility complex, class I, G (HLA-G), transcript variant 2, mRNA [NM_002127]	4.06828	1.78947e-07
ATF3	activating transcription factor 3	Homo sapiens activating transcription factor 3 (ATF3), transcript variant 4, mRNA [NM_001040619]	4.05342	7.49413e-06
DDX60	DExD/H-box helicase 60	Homo sapiens DExD/H-box helicase 60 (DDX60), mRNA [NM_017631]	4.03705	2.91509e-10
NLRC5	NLR family CARD domain containing 5	Homo sapiens NLR family CARD domain containing 5 (NLRC5), transcript variant 1, mRNA [NM_032206]	4.02729	3.89871e-09
FLJ32255	uncharacterized LOC643977	Homo sapiens uncharacterized LOC643977 (FLJ32255), long non-coding RNA [NR_104643]	4.0075	1.00433e-05
XLOC_l2_012323		BROAD Institute lincRNA (XLOC_l2_012323), lincRNA [TCONS_l2_00023270]	3.98489	8.86678e-06
NFKBIZ	NFKB inhibitor zeta	Homo sapiens NFKB inhibitor zeta (NFKBIZ), transcript variant 1, mRNA [NM_031419]	3.98074	5.39739e-05
CHAC1	ChaC glutathione specific gamma-glutamylcyclotransferase 1	Homo sapiens ChaC glutathione specific gamma-glutamylcyclotransferase 1 (CHAC1), transcript variant 1, mRNA [NM_024111]	3.98064	6.91172e-10
CHRM4	cholinergic receptor muscarinic 4	cholinergic receptor muscarinic 4 [Source:HGNC Symbol;Acc:HGNC:1953] [ENST00000433765]	3.96883	1.57488e-05
FOXN4	forkhead box N4	Homo sapiens forkhead box N4 (FOXN4), mRNA [NM_213596]	3.96061	1.32531e-06
IRF8	interferon regulatory factor 8	Homo sapiens interferon regulatory factor 8 (IRF8), transcript variant 2, mRNA [NM_002163]	3.95258	5.39806e-11
BANK1	B cell scaffold protein with ankyrin repeats 1	Homo sapiens B cell scaffold protein with ankyrin repeats 1 (BANK1), transcript variant 1, mRNA [NM_017935]	3.94733	7.13825e-10
PCOLCE2	procollagen C-endopeptidase enhancer 2	Homo sapiens procollagen C-endopeptidase enhancer 2 (PCOLCE2), mRNA [NM_013363]	3.9379	9.39359e-09
CALD1	caldesmon 1	Homo sapiens caldesmon 1 (CALD1), transcript variant 1, mRNA [NM_033138]	3.93277	5.03458e-06
		EST366269 MAGE resequences, MAGC Homo sapiens cDNA, mRNA sequence [AW954199]	3.92351	0.00238535
STMND1	stathmin domain containing 1	Homo sapiens stathmin domain containing 1 (STMND1), mRNA [NM_001190766]	3.91745	3.20735e-07
HLA-A	major histocompatibility complex, class I, A	major histocompatibility complex, class I, A [Source:HGNC Symbol;Acc:HGNC:4931] [ENST00000464610]	3.90473	1.86633e-07
L1TD1	LINE1 type transposase domain containing 1	Homo sapiens LINE1 type transposase domain containing 1 (L1TD1), transcript variant 2, mRNA [NM_019079]	3.89283	4.8963e-12
OAS3	2'-5'-oligoadenylate synthetase 3	Homo sapiens 2'-5'-oligoadenylate synthetase 3 (OAS3), mRNA [NM_006187]	3.89095	4.95562e-09
		Homo sapiens cDNA FLJ39313 fis, clone OCBBF2013721. [AK096632]	3.87883	4.49009e-05
IL12A	interleukin 12A	Homo sapiens interleukin 12A (IL12A), transcript variant 1, mRNA [NM_000882]	3.87565	1.05502e-05
GRIN3A	glutamate ionotropic receptor NMDA type subunit 3A	Homo sapiens glutamate ionotropic receptor NMDA type subunit 3A (GRIN3A), mRNA [NM_133445]	3.85967	0.000211285
			3.84068	5.05034e-07
GPR182	G protein-coupled receptor 182	Homo sapiens G protein-coupled receptor 182 (GPR182), mRNA [NM_007264]	3.84061	0.000238193
APOL6	apolipoprotein L6	Homo sapiens apolipoprotein L6 (APOL6), mRNA [NM_030641]	3.8357	4.26802e-12
LOC100240735	uncharacterized LOC100240735	Homo sapiens uncharacterized LOC100240735 (LOC100240735), long non-coding RNA [NR_026658]	3.83004	4.55651e-06
DLGAP1-AS5	DLGAP1 antisense RNA 5	Homo sapiens DLGAP1 antisense RNA 5 (DLGAP1-AS5), long non-coding RNA [NR_036489]	3.79793	2.65596e-06
lnc-MAP2K6-2	lnc-MAP2K6-2:1	LNCipedia lincRNA (lnc-MAP2K6-2), lincRNA [lnc-MAP2K6-2:1]	3.79577	0.00231728
			3.77224	0.000504611
ADPRH	ADP-ribosylarginine hydrolase	Homo sapiens ADP-ribosylarginine hydrolase (ADPRH), transcript variant 1, mRNA [NM_001125]	3.77113	0.00142517
LINC-PINT	long intergenic non-protein coding RNA, p53 induced transcript	long intergenic non-protein coding RNA, p53 induced transcript [Source:NCBI gene;Acc:378805] [ENST00000418546]	3.7675	1.64296e-06
MDK	midkine	Homo sapiens midkine (MDK), transcript variant 1, mRNA [NM_001012334]	3.76085	4.08369e-08
TCAF2	TRPM8 channel associated factor 2	Homo sapiens TRPM8 channel associated factor 2 (TCAF2), transcript variant 2, mRNA [NM_173678]	3.73994	6.45488e-05
ISG15	ISG15 ubiquitin-like modifier	Homo sapiens ISG15 ubiquitin-like modifier (ISG15), mRNA [NM_005101]	3.73329	3.26103e-06
LINC02068	long intergenic non-protein coding RNA 2068	Homo sapiens long intergenic non-protein coding RNA 2068 (LINC02068), long non-coding RNA [NR_146714]	3.72717	0.00473537
ANKRD65	ankyrin repeat domain 65	Homo sapiens ankyrin repeat domain 65 (ANKRD65), transcript variant 1, mRNA [NM_001145210]	3.7172	2.68791e-08
		interferon induced transmembrane protein 8 pseudogene [Source:HGNC Symbol;Acc:HGNC:32202] [ENST00000522529]	3.69799	5.02659e-09
MMP25	matrix metallopeptidase 25	Homo sapiens matrix metallopeptidase 25 (MMP25), mRNA [NM_022468]	3.69675	4.2106e-07
TEX11	testis expressed 11	Homo sapiens testis expressed 11 (TEX11), transcript variant 1, mRNA [NM_001003811]	3.69134	0.000234671
TMOD3	tropomodulin 3	tropomodulin 3 [Source:HGNC Symbol;Acc:HGNC:11873] [ENST00000558666]	3.68352	0.00348673
TCAF2	TRPM8 channel associated factor 2	Homo sapiens TRPM8 channel associated factor 2 (TCAF2), transcript variant 5, mRNA [NM_001365427]	3.66239	5.61087e-07
DYNLRB2	dynein light chain roadblock-type 2	Homo sapiens dynein light chain roadblock-type 2 (DYNLRB2), transcript variant 1, mRNA [NM_130897]	3.6575	4.0117e-06
XLOC_l2_000297		BROAD Institute lincRNA (XLOC_l2_000297), lincRNA [TCONS_l2_00000385]	3.65432	2.94705e-06
BTN3A2	butyrophilin subfamily 3 member A2	Homo sapiens butyrophilin subfamily 3 member A2 (BTN3A2), transcript variant 3, mRNA [NM_001197247]	3.65268	1.92729e-08
PMAIP1	phorbol-12-myristate-13-acetate-induced protein 1	Homo sapiens phorbol-12-myristate-13-acetate-induced protein 1 (PMAIP1), mRNA [NM_021127]	3.65187	4.54297e-10
HLA-E	major histocompatibility complex, class I, E	Homo sapiens major histocompatibility complex, class I, E (HLA-E), mRNA [NM_005516]	3.64925	1.47343e-09
TCAF2	TRPM8 channel associated factor 2	Homo sapiens TRPM8 channel associated factor 2 (TCAF2), transcript variant 4, mRNA [NM_001363538]	3.6492	0.000153894
CCR1	C-C motif chemokine receptor 1	Homo sapiens C-C motif chemokine receptor 1 (CCR1), mRNA [NM_001295]	3.61326	0.000142971
LOC107986447	uncharacterized LOC107986447	PREDICTED: Homo sapiens uncharacterized LOC107986447 (LOC107986447), transcript variant X2, ncRNA [XR_001742869]	3.58541	0.0033763
HLA-A	major histocompatibility complex, class I, A	Homo sapiens major histocompatibility complex, class I, A (HLA-A), transcript variant 1 (A*03:01:0:01), mRNA [NM_002116]	3.57562	4.49864e-10
ACSS1	acyl-CoA synthetase short chain family member 1	Homo sapiens acyl-CoA synthetase short chain family member 1 (ACSS1), transcript variant 4, mRNA [NM_001252677]	3.56452	2.42151e-08
lnc-KLF7-1	lnc-KLF7-1:7	LNCipedia lincRNA (lnc-KLF7-1), lincRNA [lnc-KLF7-1:7]	3.5566	0.00195929
LINC01915	long intergenic non-protein coding RNA 1915	Homo sapiens long intergenic non-protein coding RNA 1915 (LINC01915), long non-coding RNA [NR_040033]	3.55115	4.6343e-07
LOC643201	centrosomal protein 192kDa pseudogene	Homo sapiens centrosomal protein 192kDa pseudogene (LOC643201), non-coding RNA [NR_036494]	3.55046	6.59643e-06
			3.538	0.00522
LINC01270	long intergenic non-protein coding RNA 1270	Homo sapiens long intergenic non-protein coding RNA 1270 (LINC01270), long non-coding RNA [NR_034124]	3.53242	1.50385e-06
APOL6	apolipoprotein L6	Homo sapiens apolipoprotein L6 (APOL6), mRNA [NM_030641]	3.5304	8.45495e-06
ARHGEF26	Rho guanine nucleotide exchange factor 26	Homo sapiens Rho guanine nucleotide exchange factor 26 (ARHGEF26), transcript variant 1, mRNA [NM_001251962]	3.52583	1.86403e-10
KIF26B	kinesin family member 26B	Homo sapiens kinesin family member 26B (KIF26B), mRNA [NM_018012]	3.52502	0.000119852
USP17L1	ubiquitin specific peptidase 17-like family member 1	Homo sapiens ubiquitin specific peptidase 17-like family member 1 (USP17L1), mRNA [NM_001256873]	3.52183	0.0416362
C11orf88	chromosome 11 open reading frame 88	Homo sapiens chromosome 11 open reading frame 88 (C11orf88), transcript variant 1, mRNA [NM_207430]	3.52027	4.08856e-05
LINC-PINT	long intergenic non-protein coding RNA, p53 induced transcript	Homo sapiens long intergenic non-protein coding RNA, p53 induced transcript (LINC-PINT), transcript variant 9, long non-coding RNA [NR_034120]	3.50592	2.50269e-05
ISG20	interferon stimulated exonuclease gene 20	Homo sapiens interferon stimulated exonuclease gene 20 (ISG20), transcript variant 1, mRNA [NM_002201]	3.4804	2.13582e-08
MUC1	mucin 1, cell surface associated	Homo sapiens mucin 1, cell surface associated (MUC1), transcript variant 1, mRNA [NM_002456]	3.47353	5.31645e-07
LGALS14	galectin 14	Homo sapiens galectin 14 (LGALS14), transcript variant 2, mRNA [NM_203471]	3.47278	1.18607e-05
XLOC_l2_001134		BROAD Institute lincRNA (XLOC_l2_001134), lincRNA [TCONS_l2_00001553]	3.45365	0.000285634
ARMC3	armadillo repeat containing 3	Homo sapiens armadillo repeat containing 3 (ARMC3), transcript variant 1, mRNA [NM_173081]	3.44701	1.94328e-05
PRKCQ	protein kinase C theta	Homo sapiens protein kinase C theta (PRKCQ), transcript variant 1, mRNA [NM_006257]	3.44424	0.000648121
MDGA1	MAM domain containing glycosylphosphatidylinositol anchor 1	Homo sapiens MAM domain containing glycosylphosphatidylinositol anchor 1 (MDGA1), mRNA [NM_153487]	3.43441	6.14698e-06
TMPRSS3	transmembrane serine protease 3	Homo sapiens transmembrane serine protease 3 (TMPRSS3), transcript variant D, mRNA [NM_032405]	3.43196	2.25574e-06
GBP7	guanylate binding protein 7	Homo sapiens guanylate binding protein 7 (GBP7), mRNA [NM_207398]	3.4221	2.27319e-07
ST7-AS1	ST7 antisense RNA 1	Homo sapiens ST7 antisense RNA 1 (ST7-AS1), long non-coding RNA [NR_002330]	3.4188	1.89367e-07
PLEKHS1	pleckstrin homology domain containing S1	Homo sapiens pleckstrin homology domain containing S1 (PLEKHS1), transcript variant 4, mRNA [NM_024889]	3.41298	9.91214e-06
C1R	complement C1r	Homo sapiens complement C1r (C1R), transcript variant 1, mRNA [NM_001733]	3.39043	1.30102e-07
LINC-PINT	long intergenic non-protein coding RNA, p53 induced transcript	long intergenic non-protein coding RNA, p53 induced transcript [Source:NCBI gene;Acc:378805] [ENST00000432045]	3.37709	1.68575e-05
PLEKHS1	pleckstrin homology domain containing S1	Homo sapiens pleckstrin homology domain containing S1 (PLEKHS1), transcript variant 2, mRNA [NM_001193434]	3.3748	0.000215579
			3.36931	0.000628011
MVB12A	multivesicular body subunit 12A	Homo sapiens multivesicular body subunit 12A (MVB12A), transcript variant 2, mRNA [NM_001304547]	3.36817	0.00011033
			3.35171	0.000408888
LINC-PINT	long intergenic non-protein coding RNA, p53 induced transcript	Homo sapiens long intergenic non-protein coding RNA, p53 induced transcript (LINC-PINT), transcript variant 11, long non-coding RNA [NR_110473]	3.349	2.43474e-05
TMEM178B	transmembrane protein 178B	transmembrane protein 178B [Source:HGNC Symbol;Acc:HGNC:44112] [ENST00000563442]	3.3428	6.8303e-05
LINC02574	long intergenic non-protein coding RNA 2574	Homo sapiens long intergenic non-protein coding RNA 2574 (LINC02574), long non-coding RNA [NR_151722]	3.34161	3.17872e-06
APOL2	apolipoprotein L2	Homo sapiens apolipoprotein L2 (APOL2), transcript variant beta, mRNA [NM_145637]	3.33623	1.03689e-08
lnc-FUT8-1	lnc-FUT8-1:1	LNCipedia lincRNA (lnc-FUT8-1), lincRNA [lnc-FUT8-1:1]	3.33556	0.00178067
MCUB	mitochondrial calcium uniporter dominant negative beta subunit	Homo sapiens mitochondrial calcium uniporter dominant negative beta subunit (MCUB), mRNA [NM_017918]	3.32893	1.41107e-07
CTRL	chymotrypsin like	Homo sapiens chymotrypsin like (CTRL), mRNA [NM_001907]	3.32658	0.000603679
ASIC4	acid sensing ion channel subunit family member 4	Homo sapiens acid sensing ion channel subunit family member 4 (ASIC4), transcript variant 1, mRNA [NM_018674]	3.32395	3.86865e-09
RBM20	RNA binding motif protein 20	Homo sapiens RNA binding motif protein 20 (RBM20), mRNA [NM_001134363]	3.31428	1.69624e-08
		nitric oxide synthase 2 pseudogene 1 [Source:HGNC Symbol;Acc:HGNC:7875] [ENST00000580780]	3.30957	9.47397e-08
OR1E1	olfactory receptor family 1 subfamily E member 1	Homo sapiens olfactory receptor family 1 subfamily E member 1 (OR1E1), mRNA [NM_003553]	3.30125	0.000236589
PRR18	proline rich 18	Homo sapiens proline rich 18 (PRR18), mRNA [NM_175922]	3.30109	0.000562177
lnc-LACE1-2	lnc-LACE1-2:1	LNCipedia lincRNA (lnc-LACE1-2), lincRNA [lnc-LACE1-2:1]	3.2925	2.43474e-05
ZNF618	zinc finger protein 618	Homo sapiens zinc finger protein 618 (ZNF618), transcript variant 4, mRNA [NM_001318042]	3.28414	0.000283737
SERPINI1	serpin family I member 1	Homo sapiens serpin family I member 1 (SERPINI1), transcript variant 1, mRNA [NM_005025]	3.28318	0.00194916
CD7	CD7 molecule	Homo sapiens CD7 molecule (CD7), mRNA [NM_006137]	3.27999	0.004219
BTN1A1	butyrophilin subfamily 1 member A1	Homo sapiens butyrophilin subfamily 1 member A1 (BTN1A1), mRNA [NM_001732]	3.27396	0.000185629
IL15RA	interleukin 15 receptor subunit alpha	Homo sapiens interleukin 15 receptor subunit alpha (IL15RA), transcript variant 3, mRNA [NM_001243539]	3.26352	3.4749e-09
GBP1P1	guanylate binding protein 1 pseudogene 1	Homo sapiens guanylate binding protein 1 pseudogene 1 (GBP1P1), non-coding RNA [NR_003133]	3.25777	2.11346e-06
LINC01555	long intergenic non-protein coding RNA 1555	Homo sapiens long intergenic non-protein coding RNA 1555 (LINC01555), long non-coding RNA [NR_027379]	3.25699	9.16711e-05
			3.25537	0.000505151
MT2A	metallothionein 2A	Homo sapiens metallothionein 2A (MT2A), mRNA [NM_005953]	3.24596	1.92203e-07
GREM1	gremlin 1, DAN family BMP antagonist	Homo sapiens gremlin 1, DAN family BMP antagonist (GREM1), transcript variant 2, mRNA [NM_001191323]	3.23427	1.14241e-07
lnc-PPP1R26-2	lnc-PPP1R26-2:1	LNCipedia lincRNA (lnc-PPP1R26-2), lincRNA [lnc-PPP1R26-2:1]	3.23075	2.60972e-10
			3.22893	6.31291e-05
RADIL	Rap associating with DIL domain	Homo sapiens Rap associating with DIL domain (RADIL), mRNA [NM_018059]	3.22862	7.87497e-05
XLOC_l2_012847		BROAD Institute lincRNA (XLOC_l2_012847), lincRNA [TCONS_l2_00024570]	3.22406	8.33449e-06
NGDN	neuroguidin	neuroguidin [Source:HGNC Symbol;Acc:HGNC:20271] [ENST00000556699]	3.22345	3.26364e-05
PSME1	proteasome activator subunit 1	Homo sapiens proteasome activator subunit 1 (PSME1), transcript variant 1, mRNA [NM_006263]	3.21782	5.03043e-09
lnc-MAP1LC3B2-2	lnc-MAP1LC3B2-2:6	LNCipedia lincRNA (lnc-MAP1LC3B2-2), lincRNA [lnc-MAP1LC3B2-2:6]	3.21423	0.000335444
MAJIN	membrane anchored junction protein	Homo sapiens membrane anchored junction protein (MAJIN), transcript variant 3, mRNA [NM_001318808]	3.21226	0.00122205
LAMP3	lysosomal associated membrane protein 3	Homo sapiens lysosomal associated membrane protein 3 (LAMP3), mRNA [NM_014398]	3.21031	1.48294e-08
LOC101926964	uncharacterized LOC101926964	Homo sapiens uncharacterized LOC101926964 (LOC101926964), long non-coding RNA [NR_110628]	3.21006	1.24049e-08
		novel transcript [ENST00000457976]	3.20438	0.000880418
SRGAP3-AS2	SRGAP3 antisense RNA 2	Homo sapiens SRGAP3 antisense RNA 2 (SRGAP3-AS2), transcript variant 1, long non-coding RNA [NR_121663]	3.20315	0.00295656
LINC02160	long intergenic non-protein coding RNA 2160	Homo sapiens long intergenic non-protein coding RNA 2160 (LINC02160), long non-coding RNA [NR_147008]	3.19937	0.000127516
DDX58	DExD/H-box helicase 58	Homo sapiens DExD/H-box helicase 58 (DDX58), mRNA [NM_014314]	3.19872	4.61469e-06
CHAC1	ChaC glutathione specific gamma-glutamylcyclotransferase 1	Homo sapiens ChaC glutathione specific gamma-glutamylcyclotransferase 1 (CHAC1), transcript variant 1, mRNA [NM_024111]	3.19639	1.47514e-07
NUP50-DT	NUP50 divergent transcript	Homo sapiens NUP50 divergent transcript (NUP50-DT), transcript variant 1, long non-coding RNA [NR_038956]	3.1906	0.00347685
			3.18558	0.000210432
CFH	complement factor H	Homo sapiens complement factor H (CFH), transcript variant 2, mRNA [NM_001014975]	3.17398	0.000410988
LINC01694	long intergenic non-protein coding RNA 1694	Homo sapiens long intergenic non-protein coding RNA 1694 (LINC01694), long non-coding RNA [NR_146912]	3.17336	0.000761356
		argininosuccinate synthase 1 (ASS1) pseudogene [ENST00000526512]	3.17162	6.10467e-09
SEMA3F	semaphorin 3F	Homo sapiens semaphorin 3F (SEMA3F), transcript variant 2, mRNA [NM_001318800]	3.16833	6.55978e-07
SAMHD1	SAM and HD domain containing deoxynucleoside triphosphate triphosphohydrolase 1	Homo sapiens SAM and HD domain containing deoxynucleoside triphosphate triphosphohydrolase 1 (SAMHD1), transcript variant 1, mRNA [NM_015474]	3.16706	1.26402e-07
REC8	REC8 meiotic recombination protein	Homo sapiens REC8 meiotic recombination protein (REC8), transcript variant 2, mRNA [NM_001048205]	3.16098	0.001253
GPR179	G protein-coupled receptor 179	Homo sapiens G protein-coupled receptor 179 (GPR179), mRNA [NM_001004334]	3.1607	0.0320976
lnc-STX2-6	lnc-STX2-6:1	LNCipedia lincRNA (lnc-STX2-6), lincRNA [lnc-STX2-6:1]	3.1515	0.00044797
TCEA2	transcription elongation factor A2	PREDICTED: Homo sapiens transcription elongation factor A2 (TCEA2), transcript variant X15, mRNA [XM_024451987]	3.14511	3.59992e-08
ATP9A	ATPase phospholipid transporting 9A (putative)	Homo sapiens ATPase phospholipid transporting 9A (putative) (ATP9A), mRNA [NM_006045]	3.14169	6.54538e-10
FLT3LG	fms related tyrosine kinase 3 ligand	Homo sapiens fms related tyrosine kinase 3 ligand (FLT3LG), transcript variant 3, mRNA [NM_001459]	3.14105	1.03507e-05
PITX1	paired like homeodomain 1	Homo sapiens paired like homeodomain 1 (PITX1), mRNA [NM_002653]	3.1396	0.000598062
			3.13865	0.0127196
			3.13842	8.90283e-06
AK8	adenylate kinase 8	Homo sapiens adenylate kinase 8 (AK8), transcript variant 1, mRNA [NM_152572]	3.13013	0.00033199
UCHL1	ubiquitin C-terminal hydrolase L1	Homo sapiens ubiquitin C-terminal hydrolase L1 (UCHL1), mRNA [NM_004181]	3.12804	1.07328e-07
LINC02068	long intergenic non-protein coding RNA 2068	Homo sapiens long intergenic non-protein coding RNA 2068 (LINC02068), long non-coding RNA [NR_146714]	3.12624	0.000542734
CHST15	carbohydrate sulfotransferase 15	Homo sapiens carbohydrate sulfotransferase 15 (CHST15), transcript variant 1, mRNA [NM_015892]	3.12287	0.000121585
DZIP1	DAZ interacting zinc finger protein 1	Homo sapiens DAZ interacting zinc finger protein 1 (DZIP1), transcript variant 2, mRNA [NM_198968]	3.12156	2.56364e-06
lnc-AP000679.2.1-1	lnc-AP000679.2.1-1:1	LNCipedia lincRNA (lnc-AP000679.2.1-1), lincRNA [lnc-AP000679.2.1-1:1]	3.12039	0.00056717
DTX3L	deltex E3 ubiquitin ligase 3L	Homo sapiens deltex E3 ubiquitin ligase 3L (DTX3L), mRNA [NM_138287]	3.10795	7.83792e-08
SSPN	sarcospan	Homo sapiens sarcospan (SSPN), transcript variant 1, mRNA [NM_005086]	3.10157	6.18866e-08
DGKG	diacylglycerol kinase gamma	Homo sapiens diacylglycerol kinase gamma (DGKG), transcript variant 1, mRNA [NM_001346]	3.09644	0.000275888
CCR7	C-C motif chemokine receptor 7	Homo sapiens C-C motif chemokine receptor 7 (CCR7), transcript variant 1, mRNA [NM_001838]	3.09346	0.000621959
		novel transcript [ENST00000505978]	3.08309	0.000195139
			3.07905	0.00366429
FAM81B	family with sequence similarity 81 member B	Homo sapiens family with sequence similarity 81 member B (FAM81B), mRNA [NM_152548]	3.07666	7.42147e-06
			3.06752	0.0116186
XLOC_l2_003897		BROAD Institute lincRNA (XLOC_l2_003897), lincRNA [TCONS_l2_00007064]	3.06434	0.000480323
			3.06394	0.000354703
			3.06367	0.0138999
		pseudogene similar to part of solute carrier family 6 (neurotransmitter transporter), member 14 (SLC6A14) [ENST00000428194]	3.05867	1.37964e-05
ASS1	argininosuccinate synthase 1	Homo sapiens argininosuccinate synthase 1 (ASS1), transcript variant 1, mRNA [NM_000050]	3.04928	1.22997e-06
IFI27	interferon alpha inducible protein 27	interferon alpha inducible protein 27 [Source:HGNC Symbol;Acc:HGNC:5397] [ENST00000612838]	3.04531	4.66877e-09
lnc-VPS54-1	lnc-VPS54-1:2	LNCipedia lincRNA (lnc-VPS54-1), lincRNA [lnc-VPS54-1:2]	3.04272	0.00119113
TRIM69	tripartite motif containing 69	Homo sapiens tripartite motif containing 69 (TRIM69), transcript variant a, mRNA [NM_182985]	3.03821	1.89481e-10
TRPC3	transient receptor potential cation channel subfamily C member 3	Homo sapiens transient receptor potential cation channel subfamily C member 3 (TRPC3), transcript variant 2, mRNA [NM_003305]	3.03324	3.10949e-09
			3.01339	0.00519593
XLOC_l2_012847		BROAD Institute lincRNA (XLOC_l2_012847), lincRNA [TCONS_l2_00024571]	3.01232	2.30442e-05
APOL4	apolipoprotein L4	apolipoprotein L4 [Source:HGNC Symbol;Acc:HGNC:14867] [ENST00000397275]	3.00751	0.00040331
PRRT2	proline rich transmembrane protein 2	Homo sapiens proline rich transmembrane protein 2 (PRRT2), transcript variant 1, mRNA [NM_145239]	3.00339	0.0173593
		long intergenic non-protein coding RNA 1358 [Source:HGNC Symbol;Acc:HGNC:50589] [ENST00000424308]	3.00337	0.0103229
FJX1	four-jointed box kinase 1	Homo sapiens four jointed box 1 (FJX1), mRNA [NM_014344]	3.00058	6.89798e-09
lnc-ZNF609-4	lnc-ZNF609-4:1	LNCipedia lincRNA (lnc-ZNF609-4), lincRNA [lnc-ZNF609-4:1]	2.99997	0.0215804
NCALD	neurocalcin delta	Homo sapiens neurocalcin delta (NCALD), transcript variant 7, mRNA [NM_001040630]	2.99787	9.85308e-05
LOC283683	uncharacterized LOC283683	Homo sapiens uncharacterized LOC283683 (LOC283683), long non-coding RNA [NR_040057]	2.98879	0.00149386
NRN1	neuritin 1	Homo sapiens neuritin 1 (NRN1), transcript variant 1, mRNA [NM_016588]	2.98587	0.00724242
CIITA	class II major histocompatibility complex transactivator	Homo sapiens class II major histocompatibility complex transactivator (CIITA), transcript variant 3, mRNA [NM_001286403]	2.98521	0.000596117
SH2B3	SH2B adaptor protein 3	Homo sapiens SH2B adaptor protein 3 (SH2B3), transcript variant 1, mRNA [NM_005475]	2.9806	1.51575e-06
			2.97885	0.0391824
PARP12	poly(ADP-ribose) polymerase family member 12	Homo sapiens poly(ADP-ribose) polymerase family member 12 (PARP12), transcript variant 1, mRNA [NM_022750]	2.97181	1.4255e-08
CYLD	CYLD lysine 63 deubiquitinase	Homo sapiens CYLD lysine 63 deubiquitinase (CYLD), transcript variant 1, mRNA [NM_015247]	2.96995	1.90366e-07
LOC102724458	uncharacterized LOC102724458	PREDICTED: Homo sapiens uncharacterized LOC102724458 (LOC102724458), transcript variant X3, ncRNA [XR_941165]	2.96813	3.94219e-05
ASS1	argininosuccinate synthase 1	Homo sapiens argininosuccinate synthase 1 (ASS1), transcript variant 1, mRNA [NM_000050]	2.96136	9.81238e-11
			2.95934	0.0144645
SCML1	Scm polycomb group protein like 1	Homo sapiens Scm polycomb group protein like 1 (SCML1), transcript variant 1, mRNA [NM_001037540]	2.95308	1.277e-06
KIF9	kinesin family member 9	kinesin family member 9 [Source:HGNC Symbol;Acc:HGNC:16666] [ENST00000487440]	2.94998	9.47878e-06
			2.94523	5.40188e-05
GADD45B	growth arrest and DNA damage inducible beta	Homo sapiens growth arrest and DNA damage inducible beta (GADD45B), mRNA [NM_015675]	2.9272	2.40479e-09
LINC00173	long intergenic non-protein coding RNA 173	Homo sapiens long intergenic non-protein coding RNA 173 (LINC00173), transcript variant 1, long non-coding RNA [NR_027345]	2.92471	6.99524e-06
		Sequence 502 from Patent EP1572962. [JD019478]	2.91512	0.0236243
DRC1	dynein regulatory complex subunit 1	Homo sapiens dynein regulatory complex subunit 1 (DRC1), mRNA [NM_145038]	2.91099	0.00111519
XLOC_l2_015585		BROAD Institute lincRNA (XLOC_l2_015585), lincRNA [TCONS_l2_00030301]	2.90813	0.0142076
XLOC_014484		BROAD Institute lincRNA (XLOC_014484), lincRNA [TCONS_00030000]	2.90671	0.00040331
SPTLC3	serine palmitoyltransferase long chain base subunit 3	Homo sapiens serine palmitoyltransferase long chain base subunit 3 (SPTLC3), transcript variant 1, mRNA [NM_018327]	2.90425	1.84183e-08
NCF1	neutrophil cytosolic factor 1	Homo sapiens neutrophil cytosolic factor 1 (NCF1), mRNA [NM_000265]	2.8993	0.000971346
HCG4B	HLA complex group 4B	Homo sapiens HLA complex group 4B (HCG4B), long non-coding RNA [NR_001317]	2.89598	9.11002e-08
NMI	N-myc and STAT interactor	Homo sapiens N-myc and STAT interactor (NMI), mRNA [NM_004688]	2.88399	5.44621e-09
			2.87668	0.000424398
lnc-IFITM2-1	lnc-IFITM2-1:1	LNCipedia lincRNA (lnc-IFITM2-1), lincRNA [lnc-IFITM2-1:1]	2.87274	0.000625927
CLEC4G	C-type lectin domain family 4 member G	Homo sapiens C-type lectin domain family 4 member G (CLEC4G), transcript variant 1, mRNA [NM_198492]	2.87237	0.0351958
WHAMMP2	WAS protein homolog associated with actin, golgi membranes and microtubules pseudogene 2	Homo sapiens WAS protein homolog associated with actin, golgi membranes and microtubules pseudogene 2 (WHAMMP2), non-coding RNA [NR_026589]	2.87174	0.000120652
			2.86971	0.023992
MGC4859	uncharacterized LOC79150	Homo sapiens uncharacterized LOC79150 (MGC4859), long non-coding RNA [NR_147499]	2.86921	7.90158e-06
LINC01556	long intergenic non-protein coding RNA 1556	Homo sapiens long intergenic non-protein coding RNA 1556 (LINC01556), long non-coding RNA [NR_103538]	2.86657	3.2257e-07
SRD5A3-AS1	SRD5A3 antisense RNA 1	Homo sapiens SRD5A3 antisense RNA 1 (SRD5A3-AS1), long non-coding RNA [NR_037969]	2.86588	0.00359497
			2.86422	2.07174e-05
lnc-RPP30-2	lnc-RPP30-2:1	LNCipedia lincRNA (lnc-RPP30-2), lincRNA [lnc-RPP30-2:1]	2.86064	1.15278e-05
ANK1	ankyrin 1	Homo sapiens ankyrin 1 (ANK1), transcript variant 3, mRNA [NM_000037]	2.85562	2.8597e-06
AIM2	absent in melanoma 2	Homo sapiens absent in melanoma 2 (AIM2), transcript variant 1, mRNA [NM_004833]	2.83762	0.000476098
LOC105369428	uncharacterized LOC105369428	PREDICTED: Homo sapiens uncharacterized LOC105369428 (LOC105369428), transcript variant X3, ncRNA [XR_001748325]	2.83256	0.00320769
SPART	spartin	Homo sapiens spartin (SPART), transcript variant 1, mRNA [NM_015087]	2.83066	0.000129378
APOBEC3D	apolipoprotein B mRNA editing enzyme catalytic subunit 3D	Homo sapiens apolipoprotein B mRNA editing enzyme catalytic subunit 3D (APOBEC3D), transcript variant 2, mRNA [NM_001363781]	2.83006	5.82731e-05
			2.81994	1.03567e-05
PLA2G16	phospholipase A2 group XVI	Homo sapiens phospholipase A2 group XVI (PLA2G16), transcript variant 1, mRNA [NM_007069]	2.81818	5.36457e-09
MCMDC2	minichromosome maintenance domain containing 2	Homo sapiens minichromosome maintenance domain containing 2 (MCMDC2), transcript variant 1, mRNA [NM_173518]	2.80343	0.000373437
		Homo sapiens cDNA FLJ44810 fis, clone BRACE3044247. [AK126763]	2.80318	0.00822947
lnc-SUPT3H-1	lnc-SUPT3H-1:5	Homo sapiens cDNA clone IMAGE:5266541. [BC035191]	2.80083	7.16031e-06
lnc-HNF1A-1	lnc-HNF1A-1:4	LNCipedia lincRNA (lnc-HNF1A-1), lincRNA [lnc-HNF1A-1:4]	2.79725	0.0183297
		long intergenic non-protein coding RNA 1911 [Source:HGNC Symbol;Acc:HGNC:52730] [ENST00000450667]	2.79623	9.24319e-05
FOLR2	folate receptor beta	Homo sapiens folate receptor beta (FOLR2), transcript variant 1, mRNA [NM_000803]	2.79455	0.00164409
THEMIS2	thymocyte selection associated family member 2	Homo sapiens thymocyte selection associated family member 2 (THEMIS2), transcript variant 2, mRNA [NM_001039477]	2.79312	0.00253531
EXOC3L1	exocyst complex component 3 like 1	Homo sapiens exocyst complex component 3 like 1 (EXOC3L1), mRNA [NM_178516]	2.79257	7.26542e-08
LOC105378085	uncharacterized LOC105378085	uncharacterized LOC105378085 [Source:NCBI gene;Acc:105378085] [ENST00000430078]	2.79196	0.000479977
ARMC4	armadillo repeat containing 4	Homo sapiens armadillo repeat containing 4 (ARMC4), transcript variant 3, mRNA [NM_018076]	2.79033	0.00014859
lnc-ALPK1-1	lnc-ALPK1-1:3	LNCipedia lincRNA (lnc-ALPK1-1), lincRNA [lnc-ALPK1-1:3]	2.78996	7.58158e-05
TGFA	transforming growth factor alpha	Homo sapiens transforming growth factor alpha (TGFA), transcript variant 3, mRNA [NM_001308158]	2.78767	4.27947e-07
SSTR2	somatostatin receptor 2	Homo sapiens somatostatin receptor 2 (SSTR2), mRNA [NM_001050]	2.77373	0.00792322
EIF5A2	eukaryotic translation initiation factor 5A2	Homo sapiens eukaryotic translation initiation factor 5A2 (EIF5A2), mRNA [NM_020390]	2.76661	1.12087e-05
CASC15	cancer susceptibility 15	Homo sapiens cancer susceptibility 15 (CASC15), long non-coding RNA [NR_015410]	2.76447	1.35016e-05
NUB1	negative regulator of ubiquitin like proteins 1	Homo sapiens negative regulator of ubiquitin like proteins 1 (NUB1), transcript variant 2, mRNA [NM_016118]	2.76394	2.81647e-09
HMBOX1	homeobox containing 1	Homo sapiens homeobox containing 1 (HMBOX1), transcript variant 14, mRNA [NM_001324393]	2.75234	4.18281e-05
BATF	basic leucine zipper ATF-like transcription factor	Homo sapiens basic leucine zipper ATF-like transcription factor (BATF), mRNA [NM_006399]	2.74944	0.00493809
TMEM106A	transmembrane protein 106A	Homo sapiens transmembrane protein 106A (TMEM106A), transcript variant 1, mRNA [NM_001291586]	2.7453	0.0249002
PRDM2	PR/SET domain 2	Homo sapiens cDNA FLJ41611 fis, clone CTONG3002020. [AK123605]	2.74447	0.0122401
IFI35	interferon induced protein 35	Homo sapiens interferon induced protein 35 (IFI35), transcript variant 1, mRNA [NM_005533]	2.74282	1.07226e-09
IL18R1	interleukin 18 receptor 1	Homo sapiens interleukin 18 receptor 1 (IL18R1), transcript variant 1, mRNA [NM_003855]	2.741	0.00211277
RUFY4	RUN and FYVE domain containing 4	Homo sapiens RUN and FYVE domain containing 4 (RUFY4), transcript variant 1, mRNA [NM_198483]	2.73707	0.000138077
RNF213	ring finger protein 213	Homo sapiens ring finger protein 213 (RNF213), transcript variant 2, mRNA [NM_020954]	2.73215	1.48941e-07
TBC1D1	TBC1 domain family member 1	TBC1 domain family member 1 [Source:HGNC Symbol;Acc:HGNC:11578] [ENST00000402522]	2.7314	7.71945e-07
LOC644634	uncharacterized LOC644634	Homo sapiens uncharacterized LOC644634 (LOC644634), long non-coding RNA [NR_145442]	2.72777	0.000178681
PTPRD-AS1	PTPRD antisense RNA 1	Homo sapiens PTPRD antisense RNA 1 (PTPRD-AS1), transcript variant 1, long non-coding RNA [NR_121599]	2.72762	2.1914e-08
SNORA67	small nucleolar RNA, H/ACA box 67	Homo sapiens small nucleolar RNA, H/ACA box 67 (SNORA67), small nucleolar RNA [NR_002912]	2.72015	3.486e-07
LOC105378941	uncharacterized LOC105378941	PREDICTED: Homo sapiens uncharacterized LOC105378941 (LOC105378941), ncRNA [XR_001737691]	2.70531	0.0119698
BTN3A2	butyrophilin subfamily 3 member A2	Homo sapiens butyrophilin subfamily 3 member A2 (BTN3A2), transcript variant 1, mRNA [NM_007047]	2.70499	5.22199e-11
CD86	CD86 molecule	Homo sapiens CD86 molecule (CD86), transcript variant 2, mRNA [NM_006889]	2.70495	1.47408e-05
NUP50-DT	NUP50 divergent transcript	NUP50 divergent transcript [Source:HGNC Symbol;Acc:HGNC:50502] [ENST00000426282]	2.70428	0.000200698
BTN2A2	butyrophilin subfamily 2 member A2	Homo sapiens butyrophilin subfamily 2 member A2 (BTN2A2), transcript variant 2, mRNA [NM_181531]	2.7039	1.0546e-07
			2.69808	0.000555739
FAM122C	family with sequence similarity 122C	Homo sapiens family with sequence similarity 122C (FAM122C), transcript variant 2, mRNA [NM_138819]	2.69638	7.93522e-05
NR0B1	nuclear receptor subfamily 0 group B member 1	nuclear receptor subfamily 0 group B member 1 [Source:HGNC Symbol;Acc:HGNC:7960] [ENST00000378963]	2.68597	0.0001544
MUC1	mucin 1, cell surface associated	Homo sapiens mucin 1, cell surface associated (MUC1), transcript variant 7, mRNA [NM_001044392]	2.68297	5.85361e-05
CLIC5	chloride intracellular channel 5	Homo sapiens chloride intracellular channel 5 (CLIC5), transcript variant 2, mRNA [NM_016929]	2.68215	3.95842e-09
			2.68033	1.8725e-08
SPX	spexin hormone	Homo sapiens spexin hormone (SPX), transcript variant 1, mRNA [NM_030572]	2.67981	0.00281899
lnc-SOX6-1	lnc-SOX6-1:1	LNCipedia lincRNA (lnc-SOX6-1), lincRNA [lnc-SOX6-1:1]	2.6793	1.21917e-05
			2.67758	1.84425e-05
TCN1	transcobalamin 1	Homo sapiens transcobalamin 1 (TCN1), mRNA [NM_001062]	2.67694	0.000637714
		JP 2014500723-A/17064: Polycomb-Associated Non-Coding RNAs. [LF209561]	2.67362	3.28754e-05
HLA-A	major histocompatibility complex, class I, A	Homo sapiens major histocompatibility complex, class I, A (HLA-A), transcript variant 1 (A*03:01:0:01), mRNA [NM_002116]	2.67289	1.94962e-06
lnc-TMEM105-2	lnc-TMEM105-2:2	LNCipedia lincRNA (lnc-TMEM105-2), lincRNA [lnc-TMEM105-2:2]	2.67246	0.000635701
CAPS2	calcyphosine 2	Homo sapiens calcyphosine 2 (CAPS2), transcript variant 3, mRNA [NM_001286548]	2.6696	0.000231455
OAS3	2'-5'-oligoadenylate synthetase 3	Homo sapiens 2'-5'-oligoadenylate synthetase 3 (OAS3), mRNA [NM_006187]	2.66947	0.000211309
HUNK	hormonally up-regulated Neu-associated kinase	Homo sapiens hormonally up-regulated Neu-associated kinase (HUNK), mRNA [NM_014586]	2.66864	0.000267957
RSPH9	radial spoke head 9 homolog	Homo sapiens radial spoke head 9 homolog (RSPH9), transcript variant 1, mRNA [NM_152732]	2.66822	0.00108045
PARP3	poly(ADP-ribose) polymerase family member 3	Homo sapiens poly(ADP-ribose) polymerase family member 3 (PARP3), transcript variant 2, mRNA [NM_005485]	2.66559	2.72657e-08
LINC02245	long intergenic non-protein coding RNA 2245	Homo sapiens long intergenic non-protein coding RNA 2245 (LINC02245), long non-coding RNA [NR_036586]	2.66318	8.52318e-06
LINC01291	long intergenic non-protein coding RNA 1291	Homo sapiens long intergenic non-protein coding RNA 1291 (LINC01291), long non-coding RNA [NR_125792]	2.65684	0.0047492
		long intergenic non-protein coding RNA 2290 [Source:HGNC Symbol;Acc:HGNC:53206] [ENST00000557723]	2.65653	0.00157822
OR10A2	olfactory receptor family 10 subfamily A member 2	Homo sapiens olfactory receptor family 10 subfamily A member 2 (OR10A2), mRNA [NM_001004460]	2.65587	0.000703012
SLC4A8	solute carrier family 4 member 8	Homo sapiens solute carrier family 4 member 8 (SLC4A8), transcript variant 1, mRNA [NM_001039960]	2.65401	9.64042e-08
SP6	Sp6 transcription factor	Homo sapiens Sp6 transcription factor (SP6), transcript variant 1, mRNA [NM_001258248]	2.65275	4.57471e-08
MAT1A	methionine adenosyltransferase 1A	Homo sapiens methionine adenosyltransferase 1A (MAT1A), mRNA [NM_000429]	2.64645	0.000849846
SMCO2	single-pass membrane protein with coiled-coil domains 2	Homo sapiens single-pass membrane protein with coiled-coil domains 2 (SMCO2), mRNA [NM_001145010]	2.64621	2.35194e-05
lnc-HMCN1-2	lnc-HMCN1-2:2	LNCipedia lincRNA (lnc-HMCN1-2), lincRNA [lnc-HMCN1-2:2]	2.64399	4.08985e-05
CD19	CD19 molecule	Homo sapiens CD19 molecule (CD19), transcript variant 2, mRNA [NM_001770]	2.63271	0.000118792
			2.63099	0.0104469
LINC02576	long intergenic non-protein coding RNA 2576	PREDICTED: Homo sapiens long intergenic non-protein coding RNA 2576 (LINC02576), transcript variant X3, ncRNA [XR_427040]	2.63041	6.59229e-07
CRIM1-DT	CRIM1 divergent transcript	Homo sapiens uncharacterized LOC100288911 (LOC100288911), long non-coding RNA [NR_037631]	2.62606	8.52158e-10
IL32	interleukin 32	Homo sapiens interleukin 32 (IL32), transcript variant 4, mRNA [NM_001012633]	2.62052	2.50002e-07
LINC01018	long intergenic non-protein coding RNA 1018	Homo sapiens long intergenic non-protein coding RNA 1018 (LINC01018), transcript variant 1, long non-coding RNA [NR_024424]	2.61586	5.25604e-09
DLL4	delta like canonical Notch ligand 4	Homo sapiens delta like canonical Notch ligand 4 (DLL4), mRNA [NM_019074]	2.61513	0.00331528
CRIM1-DT	CRIM1 divergent transcript	Homo sapiens uncharacterized LOC100288911 (LOC100288911), long non-coding RNA [NR_037631]	2.61385	2.48504e-10
TMEM190	transmembrane protein 190	Homo sapiens transmembrane protein 190 (TMEM190), mRNA [NM_139172]	2.61294	0.0143245
IGFLR1	IGF like family receptor 1	Homo sapiens IGF like family receptor 1 (IGFLR1), transcript variant 1, mRNA [NM_024660]	2.61293	2.16643e-07
RAB27B	RAB27B, member RAS oncogene family	Homo sapiens RAB27B, member RAS oncogene family (RAB27B), mRNA [NM_004163]	2.60445	3.52711e-09
SCARNA20	small Cajal body-specific RNA 20	Homo sapiens small Cajal body-specific RNA 20 (SCARNA20), guide RNA [NR_002999]	2.60092	2.49587e-05
VTRNA1-3	vault RNA 1-3	Homo sapiens vault RNA 1-3 (VTRNA1-3), vault RNA [NR_026705]	2.59738	0.00171082
HAR1B	highly accelerated region 1B	Homo sapiens highly accelerated region 1B (HAR1B), transcript variant 1, long non-coding RNA [NR_003245]	2.59491	0.000457706
		Homo sapiens noncoding RNA BR514B mRNA, partial sequence. [DQ304541]	2.59349	1.19846e-06
ROPN1L	rhophilin associated tail protein 1 like	Homo sapiens rhophilin associated tail protein 1 like (ROPN1L), transcript variant 1, mRNA [NM_031916]	2.58898	4.31963e-06
XLOC_l2_007884		BROAD Institute lincRNA (XLOC_l2_007884), lincRNA [TCONS_l2_00014417]	2.58462	1.06215e-07
LOC145474	uncharacterized LOC145474	Homo sapiens uncharacterized LOC145474 (LOC145474), long non-coding RNA [NR_027046]	2.58388	0.0139403
SOX2	SRY-box 2	Homo sapiens SRY-box 2 (SOX2), mRNA [NM_003106]	2.58319	0.0213207
MCTP1	multiple C2 and transmembrane domain containing 1	Homo sapiens multiple C2 and transmembrane domain containing 1 (MCTP1), transcript variant L, mRNA [NM_024717]	2.58038	4.8992e-06
C3	complement C3	Homo sapiens complement C3 (C3), mRNA [NM_000064]	2.5774	2.45039e-05
MCTP1	multiple C2 and transmembrane domain containing 1	Homo sapiens multiple C2 and transmembrane domain containing 1 (MCTP1), transcript variant L, mRNA [NM_024717]	2.57653	8.58491e-05
TMEM231	transmembrane protein 231	Homo sapiens transmembrane protein 231 (TMEM231), transcript variant 1, mRNA [NM_001077416]	2.5706	0.0463646
PTPRD	protein tyrosine phosphatase, receptor type D	Homo sapiens protein tyrosine phosphatase, receptor type D (PTPRD), transcript variant 1, mRNA [NM_002839]	2.56853	6.94183e-08
MSRB1	methionine sulfoxide reductase B1	Homo sapiens methionine sulfoxide reductase B1 (MSRB1), mRNA [NM_016332]	2.5634	6.71646e-09
SNORA48	small nucleolar RNA, H/ACA box 48	Homo sapiens small nucleolar RNA, H/ACA box 48 (SNORA48), small nucleolar RNA [NR_002918]	2.55949	1.67294e-05
SERHL2	serine hydrolase like 2	Homo sapiens serine hydrolase like 2 (SERHL2), transcript variant 1, mRNA [NM_014509]	2.55779	0.00298633
			2.5577	0.000122904
IRGM	immunity related GTPase M	Homo sapiens immunity related GTPase M (IRGM), transcript variant 1, mRNA [NM_001346557]	2.55669	0.000440585
FAM241A	family with sequence similarity 241 member A	Homo sapiens family with sequence similarity 241 member A (FAM241A), mRNA [NM_152400]	2.54944	0.00104268
GVINP1	GTPase, very large interferon inducible pseudogene 1	Homo sapiens GTPase, very large interferon inducible pseudogene 1 (GVINP1), non-coding RNA [NR_003945]	2.54711	0.000178954
ADA	adenosine deaminase	Homo sapiens adenosine deaminase (ADA), transcript variant 1, mRNA [NM_000022]	2.54333	1.36842e-05
SCARNA14	small Cajal body-specific RNA 14	Homo sapiens small Cajal body-specific RNA 14 (SCARNA14), guide RNA [NR_004388]	2.54294	0.0112786
		Q7TP87_RAT (Q7TP87) Ab1-233, partial (8%) [THC2719114]	2.53543	0.0108611
		zn81a04.x5 Stratagene lung carcinoma 937218 Homo sapiens cDNA clone IMAGE:564558 3', mRNA sequence [AI732419]	2.53271	9.42191e-05
ZC3HAV1	zinc finger CCCH-type containing, antiviral 1	Homo sapiens zinc finger CCCH-type containing, antiviral 1 (ZC3HAV1), transcript variant 2, mRNA [NM_024625]	2.53087	9.76133e-09
LINC00525	long intergenic non-protein coding RNA 525	Homo sapiens long intergenic non-protein coding RNA 525 (LINC00525), long non-coding RNA [NR_038407]	2.52573	0.000380484
		novel transcript [ENST00000566418]	2.52388	0.0133186
OTUD4	OTU deubiquitinase 4	OTU deubiquitinase 4 [Source:HGNC Symbol;Acc:HGNC:24949] [ENST00000509620]	2.52268	0.000374062
P2RX5	purinergic receptor P2X 5	Homo sapiens purinergic receptor P2X 5 (P2RX5), transcript variant 1, mRNA [NM_002561]	2.51943	0.000281048
			2.51934	7.49772e-07
LINC00173	long intergenic non-protein coding RNA 173	Homo sapiens long intergenic non-protein coding RNA 173 (LINC00173), transcript variant 2, long non-coding RNA [NR_027346]	2.51557	1.92628e-06
LRRC2	leucine rich repeat containing 2	Homo sapiens leucine rich repeat containing 2 (LRRC2), mRNA [NM_024512]	2.51029	0.0201822
		PREDICTED: Homo sapiens uncharacterized LOC105371932 (LOC105371932), mRNA [XM_017025492]	2.51011	0.00558882
			2.50884	0.00875369
OLFML3	olfactomedin like 3	Homo sapiens olfactomedin like 3 (OLFML3), transcript variant 1, mRNA [NM_020190]	2.50665	0.00802932
MAP3K8	mitogen-activated protein kinase kinase kinase 8	Homo sapiens mitogen-activated protein kinase kinase kinase 8 (MAP3K8), transcript variant 1, mRNA [NM_005204]	2.50489	8.83182e-07
lnc-CCDC68-1	lnc-CCDC68-1:1	LNCipedia lincRNA (lnc-CCDC68-1), lincRNA [lnc-CCDC68-1:1]	2.50451	2.9053e-09
TMEM140	transmembrane protein 140	Homo sapiens transmembrane protein 140 (TMEM140), mRNA [NM_018295]	2.50227	0.00682712
NOD2	nucleotide binding oligomerization domain containing 2	Homo sapiens nucleotide binding oligomerization domain containing 2 (NOD2), transcript variant 1, mRNA [NM_022162]	2.50158	0.014954
LINC01506	long intergenic non-protein coding RNA 1506	Homo sapiens long intergenic non-protein coding RNA 1506 (LINC01506), long non-coding RNA [NR_109769]	2.49984	0.000369318
			2.49875	4.61247e-05
C6orf222	chromosome 6 open reading frame 222	Homo sapiens chromosome 6 open reading frame 222 (C6orf222), mRNA [NM_001010903]	2.49687	2.15988e-05
ERAP1	endoplasmic reticulum aminopeptidase 1	Homo sapiens endoplasmic reticulum aminopeptidase 1 (ERAP1), transcript variant 1, mRNA [NM_016442]	2.4932	0.000817825
ACOXL	acyl-CoA oxidase like	Homo sapiens acyl-CoA oxidase like (ACOXL), transcript variant 1, mRNA [NM_001142807]	2.48938	0.00963039
SNORA30	small nucleolar RNA, H/ACA box 30	Homo sapiens small nucleolar RNA, H/ACA box 30 (SNORA30), small nucleolar RNA [NR_002966]	2.48796	1.79045e-05
TNFAIP2	TNF alpha induced protein 2	Homo sapiens TNF alpha induced protein 2 (TNFAIP2), mRNA [NM_006291]	2.48539	1.31918e-05
SIGLEC16	sialic acid binding Ig like lectin 16 (gene/pseudogene)	Homo sapiens sialic acid binding Ig-like lectin 16 (gene/pseudogene), mRNA (cDNA clone IMAGE:5211307), with apparent retained intron. [BC030222]	2.48289	5.20697e-06
		novel transcript [ENST00000428166]	2.48168	0.0201173
LINC01443	long intergenic non-protein coding RNA 1443	Homo sapiens long intergenic non-protein coding RNA 1443 (LINC01443), long non-coding RNA [NR_104164]	2.48144	1.79004e-05
FAM189B	family with sequence similarity 189 member B	Homo sapiens family with sequence similarity 189 member B (FAM189B), transcript variant 3, mRNA [NM_001267608]	2.47989	1.10142e-09
XLOC_l2_003644		BROAD Institute lincRNA (XLOC_l2_003644), lincRNA [TCONS_l2_00006745]	2.47288	0.000770632
LOC105371450	uncharacterized LOC105371450	PREDICTED: Homo sapiens uncharacterized LOC105371450 (LOC105371450), transcript variant X2, ncRNA [XR_922168]	2.47105	0.000863293
CSF1	colony stimulating factor 1	Homo sapiens colony stimulating factor 1 (CSF1), transcript variant 1, mRNA [NM_000757]	2.46957	0.0261688
PML	promyelocytic leukemia	Homo sapiens promyelocytic leukemia (PML), transcript variant 1, mRNA [NM_033238]	2.46724	3.38891e-08
NCOA7	nuclear receptor coactivator 7	Homo sapiens nuclear receptor coactivator 7 (NCOA7), transcript variant 1, mRNA [NM_181782]	2.46633	1.9129e-09
APOL3	apolipoprotein L3	apolipoprotein L3 [Source:HGNC Symbol;Acc:HGNC:14868] [ENST00000531095]	2.46623	0.000388931
GAD1	glutamate decarboxylase 1	Homo sapiens glutamate decarboxylase 1 (GAD1), transcript variant GAD67, mRNA [NM_000817]	2.46503	7.31672e-07
MMP25-AS1	MMP25 antisense RNA 1	Homo sapiens MMP25 antisense RNA 1 (MMP25-AS1), long non-coding RNA [NR_123723]	2.46422	0.0012557
VSNL1	visinin like 1	Homo sapiens visinin like 1 (VSNL1), mRNA [NM_003385]	2.46175	0.000345029
PLEKHS1	pleckstrin homology domain containing S1	Homo sapiens pleckstrin homology domain containing S1 (PLEKHS1), transcript variant 1, mRNA [NM_182601]	2.45651	2.5845e-05
MOCOS	molybdenum cofactor sulfurase	Homo sapiens molybdenum cofactor sulfurase (MOCOS), mRNA [NM_017947]	2.45226	2.85577e-07
LOC729683	uncharacterized LOC729683	Homo sapiens uncharacterized LOC729683 (LOC729683), long non-coding RNA [NR_046273]	2.45181	0.0012203
ST3GAL5	ST3 beta-galactoside alpha-2,3-sialyltransferase 5	Homo sapiens ST3 beta-galactoside alpha-2,3-sialyltransferase 5 (ST3GAL5), transcript variant 1, mRNA [NM_003896]	2.44956	0.0300188
FUT1	fucosyltransferase 1 (H blood group)	Homo sapiens fucosyltransferase 1 (H blood group) (FUT1), transcript variant 1, mRNA [NM_000148]	2.44498	1.13143e-06
		PREDICTED: Homo sapiens uncharacterized LOC105371932 (LOC105371932), mRNA [XM_017025492]	2.44398	0.0465417
			2.44387	6.39504e-05
		Homo sapiens HSFE-1 mRNA, partial cds. [AF072164]	2.44099	0.00100124
LOC100130587	uncharacterized LOC100130587	Homo sapiens uncharacterized LOC100130587 (LOC100130587), long non-coding RNA [NR_110634]	2.43549	0.00220636
ZMYND10	zinc finger MYND-type containing 10	Homo sapiens zinc finger MYND-type containing 10 (ZMYND10), transcript variant 1, mRNA [NM_015896]	2.43387	0.00399924
GPR63	G protein-coupled receptor 63	Homo sapiens G protein-coupled receptor 63 (GPR63), transcript variant 2, mRNA [NM_030784]	2.43332	5.06007e-06
SPACA9	sperm acrosome associated 9	Homo sapiens sperm acrosome associated 9 (SPACA9), transcript variant 3, mRNA [NM_018956]	2.4331	4.63735e-07
TNFSF10	TNF superfamily member 10	Homo sapiens TNF superfamily member 10 (TNFSF10), transcript variant 1, mRNA [NM_003810]	2.43297	7.70764e-06
FYB1	FYN binding protein 1	Homo sapiens FYN binding protein 1 (FYB1), transcript variant 1, mRNA [NM_001465]	2.4324	0.000426576
		novel transcript [ENST00000491608]	2.4319	4.71231e-08
GJD3	gap junction protein delta 3	Homo sapiens gap junction protein delta 3 (GJD3), mRNA [NM_152219]	2.4318	0.0055446
lnc-OR6B2-1	lnc-OR6B2-1:1	LNCipedia lincRNA (lnc-OR6B2-1), lincRNA [lnc-OR6B2-1:1]	2.429	0.000463371
ID4	inhibitor of DNA binding 4, HLH protein	Homo sapiens inhibitor of DNA binding 4, HLH protein (ID4), mRNA [NM_001546]	2.42708	8.62464e-07
		leukemia-associated non-coding IGF1R activator RNA 1 [Source:HGNC Symbol;Acc:HGNC:51199] [ENST00000611654]	2.42164	8.0797e-05
FAM92B	family with sequence similarity 92 member B	Homo sapiens family with sequence similarity 92 member B (FAM92B), mRNA [NM_198491]	2.41931	0.00014859
C2orf73	chromosome 2 open reading frame 73	Homo sapiens chromosome 2 open reading frame 73 (C2orf73), mRNA [NM_001100396]	2.41715	0.00717569
LOC100507412	uncharacterized LOC100507412	Homo sapiens uncharacterized LOC100507412 (LOC100507412), long non-coding RNA [NR_038958]	2.41668	0.0175401
TRIM22	tripartite motif containing 22	Homo sapiens tripartite motif containing 22 (TRIM22), transcript variant 1, mRNA [NM_006074]	2.41303	1.4885e-06
lnc-SIX3-3	lnc-SIX3-3:1	LNCipedia lincRNA (lnc-SIX3-3), lincRNA [lnc-SIX3-3:1]	2.41236	3.64609e-05
ACOXL	acyl-CoA oxidase like	Homo sapiens acyl-CoA oxidase like (ACOXL), transcript variant 2, mRNA [NM_001365487]	2.40768	0.00532266
			2.40331	0.000450167
BICC1	BicC family RNA binding protein 1	Homo sapiens BicC family RNA binding protein 1 (BICC1), mRNA [NM_001080512]	2.39982	0.00073385
FAM151B	family with sequence similarity 151 member B	Homo sapiens family with sequence similarity 151 member B (FAM151B), mRNA [NM_205548]	2.39545	0.00304398
ATP10D	ATPase phospholipid transporting 10D (putative)	Homo sapiens ATPase phospholipid transporting 10D (putative) (ATP10D), mRNA [NM_020453]	2.39382	0.00554525
RASGEF1B	RasGEF domain family member 1B	Homo sapiens RasGEF domain family member 1B (RASGEF1B), transcript variant 1, mRNA [NM_152545]	2.3926	1.89387e-07
NR0B1	nuclear receptor subfamily 0 group B member 1	Homo sapiens nuclear receptor subfamily 0 group B member 1 (NR0B1), mRNA [NM_000475]	2.39052	6.92611e-05
ATP11C	ATPase phospholipid transporting 11C	Homo sapiens ATPase phospholipid transporting 11C (ATP11C), transcript variant 3, mRNA [NM_001353810]	2.3884	8.83737e-07
NAMPT	nicotinamide phosphoribosyltransferase	Homo sapiens nicotinamide phosphoribosyltransferase (NAMPT), mRNA [NM_005746]	2.38453	8.8647e-09
			2.38414	7.2706e-05
RMC1	regulator of MON1-CCZ1	Homo sapiens regulator of MON1-CCZ1 (RMC1), transcript variant 1, mRNA [NM_013326]	2.38274	9.83847e-10
RAB23	RAB23, member RAS oncogene family	Homo sapiens RAB23, member RAS oncogene family (RAB23), transcript variant 1, mRNA [NM_016277]	2.38139	9.94633e-08
POM121L12	POM121 transmembrane nucleoporin like 12	Homo sapiens POM121 transmembrane nucleoporin like 12 (POM121L12), mRNA [NM_182595]	2.37989	6.03617e-05
CDKN2A	cyclin dependent kinase inhibitor 2A	Homo sapiens cyclin dependent kinase inhibitor 2A (CDKN2A), transcript variant 6, mRNA [NM_001363763]	2.37796	2.40344e-08
FAM122C	family with sequence similarity 122C	Homo sapiens family with sequence similarity 122C (FAM122C), transcript variant 2, mRNA [NM_138819]	2.3773	0.00748623
IDO2	indoleamine 2,3-dioxygenase 2	Homo sapiens indoleamine 2,3-dioxygenase 2 (IDO2), mRNA [NM_194294]	2.37005	0.00198698
LINC02614	long intergenic non-protein coding RNA 2614	Homo sapiens uncharacterized LOC101927056 (LOC101927056), transcript variant 1, long non-coding RNA [NR_125395]	2.36965	5.42918e-07
KIF1B	kinesin family member 1B	Homo sapiens kinesin family member 1B (KIF1B), transcript variant 2, mRNA [NM_183416]	2.3683	0.00157339
lnc-MBIP-2	lnc-MBIP-2:2	LNCipedia lincRNA (lnc-MBIP-2), lincRNA [lnc-MBIP-2:2]	2.36443	0.0120925
TNFSF10	TNF superfamily member 10	Homo sapiens TNF superfamily member 10 (TNFSF10), transcript variant 1, mRNA [NM_003810]	2.36366	3.37877e-07
GAD1	glutamate decarboxylase 1	Homo sapiens glutamate decarboxylase 1 (GAD1), transcript variant GAD25, mRNA [NM_013445]	2.35955	6.49642e-05
			2.35928	0.00595445
ERI1	exoribonuclease 1	Homo sapiens exoribonuclease 1 (ERI1), transcript variant 2, mRNA [NM_001354638]	2.35754	5.38184e-05
		Synthetic construct Homo sapiens gateway clone IMAGE:100018996 3' read HEY2 mRNA. [CU675766]	2.35722	0.0168519
CYP4Z1	cytochrome P450 family 4 subfamily Z member 1	Homo sapiens cytochrome P450 family 4 subfamily Z member 1 (CYP4Z1), mRNA [NM_178134]	2.3518	1.47453e-06
			2.35046	0.0177253
SEMA3A	semaphorin 3A	Homo sapiens semaphorin 3A (SEMA3A), mRNA [NM_006080]	2.34905	0.00132244
MORN5	MORN repeat containing 5	Homo sapiens MORN repeat containing 5 (MORN5), transcript variant 1, mRNA [NM_198469]	2.34818	0.0229964
KCNJ5	potassium voltage-gated channel subfamily J member 5	Homo sapiens potassium voltage-gated channel subfamily J member 5 (KCNJ5), transcript variant 1, mRNA [NM_000890]	2.34682	0.0150996
			2.34324	0.00180903
		immunoglobulin heavy constant epsilon P2 (pseudogene) [Source:HGNC Symbol;Acc:HGNC:5524] [ENST00000519308]	2.34246	0.00815339
AASS	aminoadipate-semialdehyde synthase	Homo sapiens aminoadipate-semialdehyde synthase (AASS), mRNA [NM_005763]	2.34233	0.0026606
lnc-LRIG2-4	lnc-LRIG2-4:3	Homo sapiens mRNA; cDNA DKFZp686L05231 (from clone DKFZp686L05231). [BX648855]	2.34094	1.60457e-05
		novel transcript [ENST00000414039]	2.33923	0.00196071
POLR2F	RNA polymerase II subunit F	Homo sapiens RNA polymerase II subunit F (POLR2F), transcript variant 6, mRNA [NM_001363825]	2.33756	0.000128913
LGMN	legumain	Homo sapiens legumain (LGMN), transcript variant 2, mRNA [NM_001008530]	2.33586	1.39939e-07
DUT	deoxyuridine triphosphatase	Homo sapiens deoxyuridine triphosphatase (DUT), transcript variant 1, mRNA [NM_001025248]	2.33566	2.14358e-07
NUBPL	nucleotide binding protein like	Homo sapiens nucleotide binding protein like (NUBPL), transcript variant 1, mRNA [NM_025152]	2.33414	2.86522e-08
ZNFX1	zinc finger NFX1-type containing 1	Homo sapiens zinc finger NFX1-type containing 1 (ZNFX1), mRNA [NM_021035]	2.33294	0.0306306
ICAM5	intercellular adhesion molecule 5	Homo sapiens intercellular adhesion molecule 5 (ICAM5), mRNA [NM_003259]	2.33184	6.32925e-06
LEMD1	LEM domain containing 1	Homo sapiens LEM domain containing 1 (LEMD1), transcript variant 3, mRNA [NM_001001552]	2.33134	0.000919216
GBP3	guanylate binding protein 3	Homo sapiens guanylate binding protein 3 (GBP3), transcript variant 1, mRNA [NM_018284]	2.32961	3.41924e-08
FAM189B	family with sequence similarity 189 member B	Homo sapiens family with sequence similarity 189 member B (FAM189B), transcript variant 1, mRNA [NM_006589]	2.32957	8.6331e-10
POLR3G	RNA polymerase III subunit G	Homo sapiens RNA polymerase III subunit G (POLR3G), mRNA [NM_006467]	2.32355	5.34575e-07
FAM72B	family with sequence similarity 72 member B	Homo sapiens family with sequence similarity 72 member B (FAM72B), transcript variant 1, mRNA [NM_001100910]	2.32159	4.10262e-09
		Homo sapiens cDNA FLJ33795 fis, clone CTONG1000097. [AK091114]	2.31911	0.000484872
CFAP161	cilia and flagella associated protein 161	Homo sapiens cilia and flagella associated protein 161 (CFAP161), transcript variant 1, mRNA [NM_173528]	2.31898	0.00817021
TNFRSF1B	TNF receptor superfamily member 1B	Homo sapiens TNF receptor superfamily member 1B (TNFRSF1B), mRNA [NM_001066]	2.31408	2.05204e-05
			2.31344	1.9185e-05
RGS16	regulator of G protein signaling 16	Homo sapiens regulator of G protein signaling 16 (RGS16), mRNA [NM_002928]	2.30962	1.63022e-05
XRN1	5'-3' exoribonuclease 1	Homo sapiens 5'-3' exoribonuclease 1 (XRN1), transcript variant 1, mRNA [NM_019001]	2.30927	5.46974e-08
MMP21	matrix metallopeptidase 21	Homo sapiens matrix metallopeptidase 21 (MMP21), mRNA [NM_147191]	2.30834	0.0101015
ADGRG7	adhesion G protein-coupled receptor G7	Homo sapiens adhesion G protein-coupled receptor G7 (ADGRG7), transcript variant 1, mRNA [NM_032787]	2.30705	0.000329235
BCAT1	branched chain amino acid transaminase 1	Homo sapiens branched chain amino acid transaminase 1 (BCAT1), transcript variant 1, mRNA [NM_005504]	2.30655	0.0121993
PRLR	prolactin receptor	Homo sapiens prolactin receptor (PRLR), transcript variant 1, mRNA [NM_000949]	2.30292	5.94405e-08
DDX58	DExD/H-box helicase 58	Homo sapiens DExD/H-box helicase 58 (DDX58), mRNA [NM_014314]	2.30277	2.57389e-05
PML	promyelocytic leukemia	Homo sapiens promyelocytic leukemia (PML), transcript variant 8, mRNA [NM_033247]	2.3022	2.53169e-06
		argininosuccinate synthetase 1 pseudogene 11 [Source:HGNC Symbol;Acc:HGNC:761] [ENST00000441309]	2.30206	2.14403e-06
		novel transcript [ENST00000605506]	2.30193	0.000819494
NAMPT	nicotinamide phosphoribosyltransferase	Homo sapiens nicotinamide phosphoribosyltransferase (NAMPT), mRNA [NM_005746]	2.29836	9.56207e-06
EGF	epidermal growth factor	Homo sapiens epidermal growth factor (EGF), transcript variant 1, mRNA [NM_001963]	2.29781	0.0252077
ZNF343	zinc finger protein 343	Homo sapiens zinc finger protein 343 (ZNF343), transcript variant 1, mRNA [NM_024325]	2.29499	0.0050644
RASSF5	Ras association domain family member 5	Homo sapiens Ras association domain family member 5 (RASSF5), transcript variant 1, mRNA [NM_182663]	2.29409	0.000787992
LOC101929759	uncharacterized LOC101929759	PREDICTED: Homo sapiens uncharacterized LOC101929759 (LOC101929759), ncRNA [XR_929025]	2.28942	3.14314e-06
			2.28839	9.42958e-05
			2.28716	0.0142523
LOC105377548	uncharacterized LOC105377548	PREDICTED: Homo sapiens uncharacterized LOC105377548 (LOC105377548), transcript variant X5, ncRNA [XR_002959813]	2.28424	0.0183607
GPX2	glutathione peroxidase 2	Homo sapiens glutathione peroxidase 2 (GPX2), transcript variant 1, mRNA [NM_002083]	2.28299	2.74157e-05
		Homo sapiens mRNA for FLJ00399 protein. [AK090477]	2.28232	0.0220873
ELK4	ELK4, ETS transcription factor	Homo sapiens ELK4, ETS transcription factor (ELK4), transcript variant a, mRNA [NM_001973]	2.28194	1.43059e-05
LCN2	lipocalin 2	Homo sapiens lipocalin 2 (LCN2), mRNA [NM_005564]	2.27953	7.96687e-08
NCF1	neutrophil cytosolic factor 1	Homo sapiens neutrophil cytosolic factor 1 (NCF1), mRNA [NM_000265]	2.27893	0.00318798
			2.27823	1.60888e-06
SLC25A28	solute carrier family 25 member 28	Homo sapiens solute carrier family 25 member 28 (SLC25A28), mRNA [NM_031212]	2.27704	3.57585e-06
RGS16	regulator of G protein signaling 16	Homo sapiens regulator of G protein signaling 16 (RGS16), mRNA [NM_002928]	2.27642	2.27514e-08
		novel transcript [ENST00000609178]	2.27459	0.00113593
RASGRF2-AS1	RASGRF2 antisense RNA 1	Homo sapiens RASGRF2 antisense RNA 1 (RASGRF2-AS1), long non-coding RNA [NR_105015]	2.27422	0.00845135
ANXA2R	annexin A2 receptor	Homo sapiens annexin A2 receptor (ANXA2R), mRNA [NM_001014279]	2.27346	3.52782e-06
MAX	MYC associated factor X	Homo sapiens MYC associated factor X (MAX), transcript variant 4, mRNA [NM_145114]	2.27272	1.17371e-07
INGX	inhibitor of growth family, X-linked (pseudogene)	Homo sapiens inhibitor of growth family, X-linked (pseudogene) (INGX), non-coding RNA [NR_002226]	2.27227	0.00281389
SMCO1	single-pass membrane protein with coiled-coil domains 1	Homo sapiens single-pass membrane protein with coiled-coil domains 1 (SMCO1), transcript variant 2, mRNA [NM_001320473]	2.27069	0.000820552
IMPA1	inositol monophosphatase 1	Homo sapiens inositol monophosphatase 1 (IMPA1), transcript variant 3, mRNA [NM_001144879]	2.269	1.50996e-05
LYSMD2	LysM domain containing 2	Homo sapiens LysM domain containing 2 (LYSMD2), transcript variant 1, mRNA [NM_153374]	2.26741	2.21721e-08
SLCO5A1	solute carrier organic anion transporter family member 5A1	Homo sapiens solute carrier organic anion transporter family member 5A1 (SLCO5A1), transcript variant 1, mRNA [NM_030958]	2.26429	9.06321e-07
lnc-NCEH1-1	lnc-NCEH1-1:3	LNCipedia lincRNA (lnc-NCEH1-1), lincRNA [lnc-NCEH1-1:3]	2.26185	0.000411996
NUPR1	nuclear protein 1, transcriptional regulator	Homo sapiens nuclear protein 1, transcriptional regulator (NUPR1), transcript variant 1, mRNA [NM_001042483]	2.25929	6.89581e-08
LOC107986482	uncharacterized LOC107986482	PREDICTED: Homo sapiens uncharacterized LOC107986482 (LOC107986482), transcript variant X1, ncRNA [XR_001743004]	2.25743	1.43872e-07
ATP11C	ATPase phospholipid transporting 11C	Homo sapiens ATPase phospholipid transporting 11C (ATP11C), transcript variant 1, mRNA [NM_173694]	2.2558	4.90256e-07
CFHR3	complement factor H related 3	Homo sapiens complement factor H related 3 (CFHR3), transcript variant 1, mRNA [NM_021023]	2.2554	0.000372796
		long intergenic non-protein coding RNA 2100 [Source:HGNC Symbol;Acc:HGNC:52955] [ENST00000512978]	2.25519	0.0130996
GPR119	G protein-coupled receptor 119	Homo sapiens G protein-coupled receptor 119 (GPR119), mRNA [NM_178471]	2.25033	1.32531e-06
			2.24886	0.0115679
SLC7A11	solute carrier family 7 member 11	Homo sapiens solute carrier family 7 member 11 (SLC7A11), mRNA [NM_014331]	2.2478	5.40463e-07
LGALS9	galectin 9	Homo sapiens galectin 9 (LGALS9), transcript variant 1, mRNA [NM_009587]	2.24736	2.06944e-06
CEBPB	CCAAT enhancer binding protein beta	Homo sapiens CCAAT enhancer binding protein beta (CEBPB), transcript variant 1, mRNA [NM_005194]	2.24703	5.21775e-09
TNNI3	troponin I3, cardiac type	Homo sapiens troponin I3, cardiac type (TNNI3), mRNA [NM_000363]	2.24298	0.000490588
			2.23937	0.0480091
ALPK1	alpha kinase 1	Homo sapiens alpha kinase 1 (ALPK1), transcript variant 1, mRNA [NM_025144]	2.23817	2.29019e-06
			2.23778	1.29459e-05
HELB	DNA helicase B	Homo sapiens DNA helicase B (HELB), transcript variant 1, mRNA [NM_033647]	2.23683	0.00253345
GRAPL	GRB2 related adaptor protein like	Homo sapiens GRB2 related adaptor protein like (GRAPL), transcript variant 1, mRNA [NM_001129778]	2.2368	0.00872691
		BC060845 l(3)mbt-like 3, isoform b {Homo sapiens} (exp=-1; wgp=0; cg=0), partial (8%) [THC2691182]	2.23605	0.0170037
C2CD4A	C2 calcium dependent domain containing 4A	Homo sapiens C2 calcium dependent domain containing 4A (C2CD4A), mRNA [NM_207322]	2.2291	0.00617829
C9orf24	chromosome 9 open reading frame 24	Homo sapiens chromosome 9 open reading frame 24 (C9orf24), transcript variant 1, mRNA [NM_032596]	2.2282	1.7877e-06
IL17C	interleukin 17C	Homo sapiens interleukin 17C (IL17C), mRNA [NM_013278]	2.22612	0.00300909
WWTR1	WW domain containing transcription regulator 1	Homo sapiens WW domain containing transcription regulator 1 (WWTR1), transcript variant 1, mRNA [NM_015472]	2.22592	5.32085e-08
ZNF767P	zinc finger family member 767, pseudogene	zinc finger family member 767, pseudogene [Source:HGNC Symbol;Acc:HGNC:21884] [ENST00000481762]	2.2259	0.00198576
ZMYND15	zinc finger MYND-type containing 15	Homo sapiens zinc finger MYND-type containing 15 (ZMYND15), transcript variant 2, mRNA [NM_032265]	2.22504	0.000564253
PSMA4	proteasome subunit alpha 4	Homo sapiens proteasome subunit alpha 4 (PSMA4), transcript variant 1, mRNA [NM_002789]	2.22091	9.38151e-11
KIF1B	kinesin family member 1B	Homo sapiens kinesin family member 1B (KIF1B), transcript variant 2, mRNA [NM_183416]	2.22022	3.94026e-07
SIX1	SIX homeobox 1	Homo sapiens SIX homeobox 1 (SIX1), mRNA [NM_005982]	2.21793	0.0285028
COL22A1	collagen type XXII alpha 1 chain	collagen type XXII alpha 1 chain [Source:HGNC Symbol;Acc:HGNC:22989] [ENST00000522546]	2.21438	0.0183607
LINC01811	long intergenic non-protein coding RNA 1811	PREDICTED: Homo sapiens long intergenic non-protein coding RNA 1811 (LINC01811), transcript variant X10, ncRNA [XR_001740642]	2.21437	0.00406338
AZIN2	antizyme inhibitor 2	Homo sapiens antizyme inhibitor 2 (AZIN2), transcript variant 1, mRNA [NM_052998]	2.21374	2.18365e-05
CXCL2	C-X-C motif chemokine ligand 2	Homo sapiens C-X-C motif chemokine ligand 2 (CXCL2), mRNA [NM_002089]	2.21334	5.66762e-06
WHAMMP3	WAS protein homolog associated with actin, golgi membranes and microtubules pseudogene 3	Homo sapiens WAS protein homolog associated with actin, golgi membranes and microtubules pseudogene 3 (WHAMMP3), non-coding RNA [NR_003521]	2.21263	0.00692949
LOC105371224	uncharacterized LOC105371224	PREDICTED: Homo sapiens uncharacterized LOC105371224 (LOC105371224), transcript variant X3, ncRNA [XR_001737712]	2.20975	0.0294766
DUT	deoxyuridine triphosphatase	Homo sapiens deoxyuridine triphosphatase (DUT), transcript variant 1, mRNA [NM_001025248]	2.20926	6.83939e-06
IFT27	intraflagellar transport 27	Homo sapiens intraflagellar transport 27 (IFT27), transcript variant 4, non-coding RNA [NR_033531]	2.20674	0.0206544
LOC105373030	uncharacterized LOC105373030	PREDICTED: Homo sapiens uncharacterized LOC105373030 (LOC105373030), transcript variant X1, ncRNA [XR_938253]	2.20668	0.028735
TRMT11	tRNA methyltransferase 11 homolog	tRNA methyltransferase 11 homolog [Source:HGNC Symbol;Acc:HGNC:21080] [ENST00000444229]	2.20631	0.00324396
SLC25A30	solute carrier family 25 member 30	Homo sapiens solute carrier family 25 member 30 (SLC25A30), transcript variant 3, mRNA [NM_001286807]	2.20449	1.07955e-06
			2.20111	0.00426851
			2.2005	9.99059e-07
PPIEL	peptidylprolyl isomerase E like pseudogene	Homo sapiens peptidylprolyl isomerase E like pseudogene (PPIEL), transcript variant 2, non-coding RNA [NR_144354]	2.19945	0.00426266
TEKT2	tektin 2	Homo sapiens tektin 2 (TEKT2), mRNA [NM_014466]	2.19792	0.00677613
EIF2AK2	eukaryotic translation initiation factor 2 alpha kinase 2	eukaryotic translation initiation factor 2 alpha kinase 2 [Source:HGNC Symbol;Acc:HGNC:9437] [ENST00000233057]	2.19787	1.70534e-05
LMO7	LIM domain 7	Homo sapiens LIM domain 7 (LMO7), transcript variant 2, mRNA [NM_015842]	2.19748	6.32213e-05
RAB27B	RAB27B, member RAS oncogene family	Homo sapiens RAB27B, member RAS oncogene family (RAB27B), mRNA [NM_004163]	2.19662	6.40177e-08
		Homo sapiens cDNA clone IMAGE:4817893. [BC040680]	2.19497	0.00164277
		ALU6_HUMAN (P39193) Alu subfamily SP sequence contamination warning entry, partial (8%) [THC2777619]	2.19389	0.00824562
DNAI2	dynein axonemal intermediate chain 2	Homo sapiens dynein axonemal intermediate chain 2 (DNAI2), transcript variant 3, mRNA [NM_001353167]	2.19261	5.02493e-05
LOC100506497	uncharacterized LOC100506497	Homo sapiens uncharacterized LOC100506497 (LOC100506497), long non-coding RNA [NR_038965]	2.19038	0.0325515
			2.19033	0.00989708
		Homo sapiens uncharacterized gastric protein ZA43P mRNA, partial cds. [AF264629]	2.18213	0.00709295
LOC105371864	uncharacterized LOC105371864	PREDICTED: Homo sapiens uncharacterized LOC105371864 (LOC105371864), transcript variant X3, ncRNA [XR_001752975]	2.18175	0.000556489
lnc-FAM156B-1	lnc-FAM156B-1:1	LNCipedia lincRNA (lnc-FAM156B-1), lincRNA [lnc-FAM156B-1:1]	2.18027	0.015684
ZNF618	zinc finger protein 618	Homo sapiens zinc finger protein 618 (ZNF618), transcript variant 4, mRNA [NM_001318042]	2.17889	2.02254e-05
C11orf74	chromosome 11 open reading frame 74	Homo sapiens chromosome 11 open reading frame 74 (C11orf74), transcript variant 1, mRNA [NM_001276722]	2.17869	1.24296e-05
OGFR	opioid growth factor receptor	Homo sapiens opioid growth factor receptor (OGFR), mRNA [NM_007346]	2.17644	4.77053e-07
AKAP2	A-kinase anchoring protein 2	Homo sapiens A-kinase anchoring protein 2 (AKAP2), transcript variant 1, mRNA [NM_001004065]	2.17556	0.00271533
TAPBPL	TAP binding protein like	Homo sapiens TAP binding protein like (TAPBPL), mRNA [NM_018009]	2.17463	8.25636e-07
WWOX	WW domain containing oxidoreductase	Homo sapiens WW domain containing oxidoreductase (WWOX), transcript variant 2, mRNA [NM_130791]	2.17455	0.0150561
LOC105378645	uncharacterized LOC105378645	PREDICTED: Homo sapiens uncharacterized LOC105378645 (LOC105378645), ncRNA [XR_947182]	2.17029	0.00194995
			2.16905	0.0478959
lnc-CSNK1A1-1	lnc-CSNK1A1-1:1	LNCipedia lincRNA (lnc-CSNK1A1-1), lincRNA [lnc-CSNK1A1-1:1]	2.16821	4.69586e-08
NEFH	neurofilament heavy	Homo sapiens neurofilament heavy (NEFH), mRNA [NM_021076]	2.16814	0.000292932
PTN	pleiotrophin	Homo sapiens pleiotrophin (PTN), transcript variant 1, mRNA [NM_002825]	2.16779	1.64895e-05
SLC1A4	solute carrier family 1 member 4	Homo sapiens solute carrier family 1 member 4 (SLC1A4), transcript variant 1, mRNA [NM_003038]	2.16524	1.28754e-05
		Q3ZCJ0_BOVIN (Q3ZCJ0) RPL36A protein, partial (46%) [THC2692397]	2.16373	0.00303513
SP100	SP100 nuclear antigen	Homo sapiens SP100 nuclear antigen (SP100), transcript variant 1, mRNA [NM_001080391]	2.16321	0.000791184
LINC02614	long intergenic non-protein coding RNA 2614	Homo sapiens uncharacterized LOC101927056 (LOC101927056), transcript variant 1, long non-coding RNA [NR_125395]	2.16257	3.17532e-06
RHEX	regulator of hemoglobinization and erythroid cell expansion	Homo sapiens regulator of hemoglobinization and erythroid cell expansion (RHEX), mRNA [NM_001007544]	2.16101	0.0128937
WDR4	WD repeat domain 4	Homo sapiens WD repeat domain 4 (WDR4), transcript variant 2, mRNA [NM_033661]	2.16043	0.000567418
C9orf3	chromosome 9 open reading frame 3	PREDICTED: Homo sapiens chromosome 9 open reading frame 3 (C9orf3), transcript variant X26, mRNA [XM_011519130]	2.15352	0.0497796
			2.15348	0.0062493
CACNG7	calcium voltage-gated channel auxiliary subunit gamma 7	Homo sapiens calcium voltage-gated channel auxiliary subunit gamma 7 (CACNG7), mRNA [NM_031896]	2.15288	0.0317189
			2.15221	0.00907375
ABCC6	ATP binding cassette subfamily C member 6	Homo sapiens ATP binding cassette subfamily C member 6 (ABCC6), transcript variant 1, mRNA [NM_001171]	2.15192	2.43474e-05
LINC01193	long intergenic non-protein coding RNA 1193	Homo sapiens long intergenic non-protein coding RNA 1193 (LINC01193), long non-coding RNA [NR_040094]	2.1517	0.0359365
lnc-IRF2BP2-3	lnc-IRF2BP2-3:1	LNCipedia lincRNA (lnc-IRF2BP2-3), lincRNA [lnc-IRF2BP2-3:1]	2.1517	0.0247446
CFAP58	cilia and flagella associated protein 58	Homo sapiens cilia and flagella associated protein 58 (CFAP58), mRNA [NM_001008723]	2.15169	0.00641908
MAST1	microtubule associated serine/threonine kinase 1	Homo sapiens microtubule associated serine/threonine kinase 1 (MAST1), mRNA [NM_014975]	2.14826	0.000403951
LRP4	LDL receptor related protein 4	Homo sapiens LDL receptor related protein 4 (LRP4), mRNA [NM_002334]	2.14792	0.0181438
BAG2	BCL2 associated athanogene 2	Homo sapiens BCL2 associated athanogene 2 (BAG2), mRNA [NM_004282]	2.14649	0.000186887
SAMD4A	sterile alpha motif domain containing 4A	Homo sapiens sterile alpha motif domain containing 4A (SAMD4A), transcript variant 2, mRNA [NM_001161576]	2.14623	0.0352236
FLI1	Fli-1 proto-oncogene, ETS transcription factor	Homo sapiens Fli-1 proto-oncogene, ETS transcription factor (FLI1), transcript variant 1, mRNA [NM_002017]	2.14607	3.63927e-05
GRAP	GRB2 related adaptor protein	Homo sapiens GRB2 related adaptor protein (GRAP), transcript variant 1, mRNA [NM_006613]	2.14325	0.0434319
LY75	lymphocyte antigen 75	Homo sapiens lymphocyte antigen 75 (LY75), mRNA [NM_002349]	2.14322	1.28057e-07
PLEKHF1	pleckstrin homology and FYVE domain containing 1	Homo sapiens pleckstrin homology and FYVE domain containing 1 (PLEKHF1), mRNA [NM_024310]	2.1429	5.18557e-06
SPTLC3	serine palmitoyltransferase long chain base subunit 3	Homo sapiens serine palmitoyltransferase long chain base subunit 3 (SPTLC3), transcript variant 1, mRNA [NM_018327]	2.14244	2.93992e-05
CASC1	cancer susceptibility 1	Homo sapiens cancer susceptibility 1 (CASC1), transcript variant 9, mRNA [NM_001352062]	2.14237	0.0314579
FRMPD3	FERM and PDZ domain containing 3	Homo sapiens FERM and PDZ domain containing 3 (FRMPD3), mRNA [NM_032428]	2.14211	8.30017e-07
PML	promyelocytic leukemia	Homo sapiens promyelocytic leukemia (PML), transcript variant 5, mRNA [NM_033244]	2.13957	9.95948e-07
CLIC5	chloride intracellular channel 5	Homo sapiens chloride intracellular channel 5 (CLIC5), transcript variant 2, mRNA [NM_016929]	2.13949	7.80889e-10
			2.13875	2.08917e-05
USP41	ubiquitin specific peptidase 41	ubiquitin specific peptidase 41 [Source:HGNC Symbol;Acc:HGNC:20070] [ENST00000292729]	2.13742	9.56207e-06
ACSL6	acyl-CoA synthetase long chain family member 6	Homo sapiens acyl-CoA synthetase long chain family member 6 (ACSL6), transcript variant 2, mRNA [NM_001009185]	2.13598	0.000548501
MYOM1	myomesin 1	Homo sapiens myomesin 1 (MYOM1), transcript variant 1, mRNA [NM_003803]	2.13455	0.00634555
RECQL	RecQ like helicase	Homo sapiens RecQ like helicase (RECQL), transcript variant 2, mRNA [NM_032941]	2.1341	5.563e-07
GUCA1B	guanylate cyclase activator 1B	Homo sapiens guanylate cyclase activator 1B (GUCA1B), mRNA [NM_002098]	2.13204	0.00229686
WDR25	WD repeat domain 25	Homo sapiens WD repeat domain 25 (WDR25), transcript variant 1, mRNA [NM_024515]	2.13119	0.000581556
FAM189B	family with sequence similarity 189 member B	Homo sapiens family with sequence similarity 189 member B (FAM189B), transcript variant 3, mRNA [NM_001267608]	2.12991	7.83006e-07
IMPA1	inositol monophosphatase 1	Homo sapiens inositol monophosphatase 1 (IMPA1), transcript variant 1, mRNA [NM_005536]	2.12869	2.77231e-09
SLCO4C1	solute carrier organic anion transporter family member 4C1	Homo sapiens PRO2176 mRNA, complete cds. [AF119865]	2.12846	0.0403418
TSPEAR	thrombospondin type laminin G domain and EAR repeats	Homo sapiens thrombospondin type laminin G domain and EAR repeats (TSPEAR), transcript variant 1, mRNA [NM_144991]	2.12674	0.00170153
ZNFX1	zinc finger NFX1-type containing 1	Homo sapiens zinc finger NFX1-type containing 1 (ZNFX1), mRNA [NM_021035]	2.1251	1.9064e-06
SOD2	superoxide dismutase 2	Homo sapiens superoxide dismutase 2 (SOD2), transcript variant 2, mRNA [NM_001024465]	2.12285	1.88533e-10
BIRC3	baculoviral IAP repeat containing 3	Homo sapiens baculoviral IAP repeat containing 3 (BIRC3), transcript variant 1, mRNA [NM_001165]	2.12226	1.3336e-05
lnc-CYS1-2	lnc-CYS1-2:2	LNCipedia lincRNA (lnc-CYS1-2), lincRNA [lnc-CYS1-2:2]	2.12141	1.95209e-05
LOC375196	uncharacterized LOC375196	Homo sapiens uncharacterized LOC375196 (LOC375196), long non-coding RNA [NR_028386]	2.12117	0.000318212
			2.11995	4.78991e-06
		long intergenic non-protein coding RNA 1358 [Source:HGNC Symbol;Acc:HGNC:50589] [ENST00000447329]	2.11857	0.0215946
			2.11659	3.48958e-06
			2.11625	0.0476145
SLFN12	schlafen family member 12	Homo sapiens schlafen family member 12 (SLFN12), transcript variant 1, mRNA [NM_018042]	2.1152	5.64905e-06
TRMT11	tRNA methyltransferase 11 homolog	Homo sapiens tRNA methyltransferase 11 homolog (TRMT11), transcript variant 28, non-coding RNA [NR_146803]	2.11502	0.00395918
LINC00648	long intergenic non-protein coding RNA 648	Homo sapiens long intergenic non-protein coding RNA 648 (LINC00648), long non-coding RNA [NR_039996]	2.11498	0.00116634
PRDX4	peroxiredoxin 4	peroxiredoxin 4 [Source:HGNC Symbol;Acc:HGNC:17169] [ENST00000379331]	2.11377	0.00391888
PLEKHG5	pleckstrin homology and RhoGEF domain containing G5	Homo sapiens pleckstrin homology and RhoGEF domain containing G5 (PLEKHG5), transcript variant 2, mRNA [NM_198681]	2.11204	3.92589e-05
LINC02614	long intergenic non-protein coding RNA 2614	Homo sapiens uncharacterized LOC101927056 (LOC101927056), transcript variant 1, long non-coding RNA [NR_125395]	2.1103	3.02426e-05
		naf74e06.x1 NCI_CGAP_Brn66 Homo sapiens cDNA clone IMAGE:4169938 3' similar to SW:HLAF_HUMAN P30511 HLA CLASS I HISTOCOMPATIBILITY ANTIGEN, ALPHA CHAIN F PRECURSOR ;, mRNA sequence [BG222294]	2.11006	0.000126183
IL32	interleukin 32	Homo sapiens interleukin 32 (IL32), transcript variant 1, mRNA [NM_001012631]	2.10932	5.64018e-07
CD47	CD47 molecule	Homo sapiens CD47 molecule (CD47), transcript variant 2, mRNA [NM_198793]	2.09967	6.81861e-09
TAAR3P	trace amine associated receptor 3, pseudogene	Homo sapiens trace amine associated receptor 3, pseudogene (TAAR3P), non-coding RNA [NR_028511]	2.09655	0.0406284
RHBDF2	rhomboid 5 homolog 2	Homo sapiens rhomboid 5 homolog 2 (RHBDF2), transcript variant 1, mRNA [NM_024599]	2.09439	1.22094e-08
SAMD4A	sterile alpha motif domain containing 4A	Homo sapiens sterile alpha motif domain containing 4A (SAMD4A), transcript variant 1, mRNA [NM_015589]	2.09438	1.65783e-07
			2.09349	0.0350652
RBCK1	RANBP2-type and C3HC4-type zinc finger containing 1	Homo sapiens RANBP2-type and C3HC4-type zinc finger containing 1 (RBCK1), transcript variant 5, mRNA [NM_001323960]	2.09192	1.34909e-06
			2.09078	0.00321
CR2	complement C3d receptor 2	Homo sapiens complement C3d receptor 2 (CR2), transcript variant 1, mRNA [NM_001006658]	2.09061	2.86566e-05
LINC02579	long intergenic non-protein coding RNA 2579	Homo sapiens long intergenic non-protein coding RNA 2579 (LINC02579), long non-coding RNA [NR_034023]	2.09017	2.14403e-06
AR	androgen receptor	Homo sapiens androgen receptor (AR), transcript variant 1, mRNA [NM_000044]	2.08967	0.000434498
SLC9A7	solute carrier family 9 member A7	Homo sapiens solute carrier family 9 member A7 (SLC9A7), transcript variant 2, mRNA [NM_032591]	2.08934	6.55759e-07
PRLR	prolactin receptor	Homo sapiens prolactin receptor (PRLR), transcript variant 2, mRNA [NM_001204315]	2.08699	0.000337244
C11orf74	chromosome 11 open reading frame 74	Homo sapiens chromosome 11 open reading frame 74 (C11orf74), transcript variant 4, mRNA [NM_138787]	2.08625	3.38062e-06
ANOS1	anosmin 1	Homo sapiens anosmin 1 (ANOS1), mRNA [NM_000216]	2.08619	0.000281172
HAR1A	highly accelerated region 1A	Homo sapiens highly accelerated region 1A (HAR1A), long non-coding RNA [NR_003244]	2.0859	0.00745543
STAT5A	signal transducer and activator of transcription 5A	Homo sapiens signal transducer and activator of transcription 5A (STAT5A), transcript variant 2, mRNA [NM_003152]	2.0855	2.8141e-06
RDX	radixin	Homo sapiens radixin (RDX), transcript variant 3, mRNA [NM_002906]	2.08546	0.00879583
			2.08441	0.000411265
		Q861E6_HUMAN (Q861E6) MICB protein, partial (23%) [THC2660218]	2.08395	0.0116238
XLOC_l2_001810		BROAD Institute lincRNA (XLOC_l2_001810), lincRNA [TCONS_l2_00003340]	2.08365	0.00732763
lnc-AC074091.13.1-1	lnc-AC074091.13.1-1:1	LNCipedia lincRNA (lnc-AC074091.13.1-1), lincRNA [lnc-AC074091.13.1-1:1]	2.0833	0.00445454
ACVR1C	activin A receptor type 1C	Homo sapiens activin A receptor type 1C (ACVR1C), transcript variant 1, mRNA [NM_145259]	2.08102	1.82298e-06
ITIH4	inter-alpha-trypsin inhibitor heavy chain family member 4	Homo sapiens inter-alpha-trypsin inhibitor heavy chain family member 4 (ITIH4), transcript variant 1, mRNA [NM_002218]	2.07669	0.0173614
ZNFX1	zinc finger NFX1-type containing 1	Homo sapiens zinc finger NFX1-type containing 1 (ZNFX1), mRNA [NM_021035]	2.0758	0.0048468
SEC16B	SEC16 homolog B, endoplasmic reticulum export factor	Homo sapiens SEC16 homolog B, endoplasmic reticulum export factor (SEC16B), transcript variant 1, mRNA [NM_033127]	2.07391	0.000410827
		long intergenic non-protein coding RNA 1811 [Source:HGNC Symbol;Acc:HGNC:52615] [ENST00000424786]	2.07213	4.24761e-06
KIF25	kinesin family member 25	Homo sapiens kinesin family member 25 (KIF25), transcript variant 1, mRNA [NM_030615]	2.06987	0.00114558
UBA7	ubiquitin like modifier activating enzyme 7	Homo sapiens ubiquitin like modifier activating enzyme 7 (UBA7), mRNA [NM_003335]	2.0679	2.08519e-06
lnc-NDUFA4-1	lnc-NDUFA4-1:1	LNCipedia lincRNA (lnc-NDUFA4-1), lincRNA [lnc-NDUFA4-1:1]	2.06773	0.0249057
			2.06648	0.0403489
TMED8	transmembrane p24 trafficking protein family member 8	Homo sapiens transmembrane p24 trafficking protein family member 8 (TMED8), transcript variant 4, mRNA [NM_001346134]	2.06647	0.0265372
LGALS9C	galectin 9C	Homo sapiens galectin 9C (LGALS9C), mRNA [NM_001040078]	2.06625	2.03132e-07
DTNA	dystrobrevin alpha	Homo sapiens dystrobrevin alpha (DTNA), transcript variant 9, mRNA [NM_001128175]	2.06624	1.18584e-06
RND1	Rho family GTPase 1	Homo sapiens Rho family GTPase 1 (RND1), mRNA [NM_014470]	2.06543	0.0126893
EID3	EP300 interacting inhibitor of differentiation 3	Homo sapiens EP300 interacting inhibitor of differentiation 3 (EID3), mRNA [NM_001008394]	2.06177	0.0105494
LOC399815	chromosome 10 open reading frame 88 pseudogene	Homo sapiens chromosome 10 open reading frame 88 pseudogene (LOC399815), non-coding RNA [NR_027282]	2.06117	1.33856e-05
LMO7	LIM domain 7	Homo sapiens LIM domain 7 (LMO7), transcript variant 1, mRNA [NM_005358]	2.06113	1.59193e-08
KIF1B	kinesin family member 1B	Homo sapiens kinesin family member 1B (KIF1B), transcript variant 2, mRNA [NM_183416]	2.06098	3.09712e-07
LIMD1	LIM domains containing 1	UI-HF-BN0-aed-f-06-0-UI.r1 NIH_MGC_50 Homo sapiens cDNA clone IMAGE:3064066 5', mRNA sequence [BU428864]	2.06075	0.0369196
		novel transcript [ENST00000505575]	2.05936	0.0441411
EIF2AK2	eukaryotic translation initiation factor 2 alpha kinase 2	Homo sapiens eukaryotic translation initiation factor 2 alpha kinase 2 (EIF2AK2), transcript variant 3, mRNA [NM_001135652]	2.05661	5.26112e-07
LOC105372876	uncharacterized LOC105372876	PREDICTED: Homo sapiens uncharacterized LOC105372876 (LOC105372876), ncRNA [XR_922480]	2.05625	0.0184187
HERC5	HECT and RLD domain containing E3 ubiquitin protein ligase 5	Homo sapiens HECT and RLD domain containing E3 ubiquitin protein ligase 5 (HERC5), mRNA [NM_016323]	2.05413	0.00588191
NRIR	negative regulator of interferon response	Homo sapiens negative regulator of interferon response (NRIR), long non-coding RNA [NR_126359]	2.05291	0.0344602
SNORA11B	small nucleolar RNA, H/ACA box 11B	Homo sapiens small nucleolar RNA, H/ACA box 11B (SNORA11B), small nucleolar RNA [NR_003709]	2.052	0.0122246
PHF11	PHD finger protein 11	Homo sapiens PHD finger protein 11 (PHF11), transcript variant 1, mRNA [NM_001040443]	2.05093	4.20808e-07
MAP3K8	mitogen-activated protein kinase kinase kinase 8	mitogen-activated protein kinase kinase kinase 8 [Source:HGNC Symbol;Acc:HGNC:6860] [ENST00000375322]	2.04965	0.000121585
ADAR	adenosine deaminase, RNA specific	Homo sapiens adenosine deaminase, RNA specific (ADAR), transcript variant 1, mRNA [NM_001111]	2.04808	2.30091e-07
			2.04761	0.0018012
LINC00630	long intergenic non-protein coding RNA 630	long intergenic non-protein coding RNA 630 [Source:HGNC Symbol;Acc:HGNC:44263] [ENST00000416381]	2.04573	0.00527088
BCO1	beta-carotene oxygenase 1	Homo sapiens beta-carotene oxygenase 1 (BCO1), mRNA [NM_017429]	2.04386	0.000320919
			2.04235	0.00775888
			2.03741	0.0289337
GRIN2D	glutamate ionotropic receptor NMDA type subunit 2D	Homo sapiens glutamate ionotropic receptor NMDA type subunit 2D (GRIN2D), mRNA [NM_000836]	2.03687	0.0180907
LOC100507002	uncharacterized LOC100507002	Homo sapiens uncharacterized LOC100507002 (LOC100507002), long non-coding RNA [NR_110801]	2.03456	8.43325e-09
AZIN2	antizyme inhibitor 2	Homo sapiens antizyme inhibitor 2 (AZIN2), transcript variant 1, mRNA [NM_052998]	2.03252	2.09709e-06
SNHG4	small nucleolar RNA host gene 4	Homo sapiens small nucleolar RNA host gene 4 (SNHG4), transcript variant 2, long non-coding RNA [NR_036536]	2.03143	0.00206631
FES	FES proto-oncogene, tyrosine kinase	Homo sapiens FES proto-oncogene, tyrosine kinase (FES), transcript variant 1, mRNA [NM_002005]	2.03068	0.00888892
LOC101928817	uncharacterized LOC101928817	PREDICTED: Homo sapiens uncharacterized LOC101928817 (LOC101928817), ncRNA [XR_245803]	2.03055	0.0166177
EXOC3L4	exocyst complex component 3 like 4	Homo sapiens exocyst complex component 3 like 4 (EXOC3L4), mRNA [NM_001077594]	2.03026	0.0068737
FAM72D	family with sequence similarity 72 member D	Homo sapiens family with sequence similarity 72 member D (FAM72D), transcript variant 1, mRNA [NM_207418]	2.02936	0.00225647
HERC6	HECT and RLD domain containing E3 ubiquitin protein ligase family member 6	Homo sapiens HECT and RLD domain containing E3 ubiquitin protein ligase family member 6 (HERC6), transcript variant 1, mRNA [NM_017912]	2.02925	1.75532e-06
CA11	carbonic anhydrase 11	Homo sapiens carbonic anhydrase 11 (CA11), transcript variant 1, mRNA [NM_001217]	2.02799	0.00347517
		metallothionein 1C, pseudogene [Source:HGNC Symbol;Acc:HGNC:7395] [ENST00000567054]	2.02425	3.14929e-05
			2.01974	0.0150599
		JP 2014500723-A/13764: Polycomb-Associated Non-Coding RNAs. [LF206261]	2.0195	0.0213163
AGBL2	ATP/GTP binding protein like 2	Homo sapiens ATP/GTP binding protein like 2 (AGBL2), mRNA [NM_024783]	2.01683	0.020137
		O02402_PINFU (O02402) Insoluble protein, partial (5%) [THC2497807]	2.01648	0.011489
LINC00278	long intergenic non-protein coding RNA 278	Homo sapiens long intergenic non-protein coding RNA 278 (LINC00278), long non-coding RNA [NR_046502]	2.01508	0.00244812
LIPT1	lipoyltransferase 1	Homo sapiens lipoyltransferase 1 (LIPT1), transcript variant 3, mRNA [NM_145197]	2.01433	8.54198e-07
SPEF1	sperm flagellar 1	Homo sapiens sperm flagellar 1 (SPEF1), mRNA [NM_015417]	2.01143	0.00117189
NRSN2	neurensin 2	Homo sapiens neurensin 2 (NRSN2), transcript variant 7, mRNA [NM_001323684]	2.00978	1.30102e-07
SAMD4A	sterile alpha motif domain containing 4A	Homo sapiens sterile alpha motif domain containing 4A (SAMD4A), transcript variant 1, mRNA [NM_015589]	2.00784	6.49777e-06
HORMAD1	HORMA domain containing 1	Homo sapiens HORMA domain containing 1 (HORMAD1), transcript variant 1, mRNA [NM_032132]	2.00572	0.0278296
UTRN	utrophin	Homo sapiens utrophin (UTRN), mRNA [NM_007124]	2.00243	0.0303644
		long intergenic non-protein coding RNA 539 [Source:HGNC Symbol;Acc:HGNC:43672] [ENST00000423575]	2.00105	0.00679399
ZFP64	ZFP64 zinc finger protein	Homo sapiens ZFP64 zinc finger protein (ZFP64), transcript variant 5, mRNA [NM_001319146]	2.00031	0.00430416
EPHB3	EPH receptor B3	Homo sapiens EPH receptor B3 (EPHB3), mRNA [NM_004443]	2.00003	0.0039029
ANKRD22	ankyrin repeat domain 22	Homo sapiens ankyrin repeat domain 22 (ANKRD22), mRNA [NM_144590]	1.99723	0.000110331
CASP10	caspase 10	Homo sapiens caspase 10 (CASP10), transcript variant 1, mRNA [NM_032977]	1.99673	3.75925e-06
LINC01840	long intergenic non-protein coding RNA 1840	Homo sapiens long intergenic non-protein coding RNA 1840 (LINC01840), long non-coding RNA [NR_046593]	1.99433	2.63236e-07
CCT3	chaperonin containing TCP1 subunit 3	chaperonin containing TCP1 subunit 3 [Source:HGNC Symbol;Acc:HGNC:1616] [ENST00000368256]	1.99239	0.0429455
GPBAR1	G protein-coupled bile acid receptor 1	Homo sapiens G protein-coupled bile acid receptor 1 (GPBAR1), transcript variant 1, mRNA [NM_001077191]	1.99166	9.18268e-05
TAPBP	TAP binding protein	Homo sapiens TAP binding protein (TAPBP), transcript variant 2, mRNA [NM_172208]	1.98975	2.0162e-06
CPVL	carboxypeptidase, vitellogenic like	Homo sapiens carboxypeptidase, vitellogenic like (CPVL), transcript variant 2, mRNA [NM_019029]	1.98833	4.05714e-05
STMND1	stathmin domain containing 1	Homo sapiens stathmin domain containing 1 (STMND1), mRNA [NM_001190766]	1.98719	0.0194521
LOC344967	acyl-CoA thioesterase 7 pseudogene	Homo sapiens acyl-CoA thioesterase 7 pseudogene (LOC344967), non-coding RNA [NR_027277]	1.98713	2.73947e-07
SNORA62	small nucleolar RNA, H/ACA box 62	Homo sapiens small nucleolar RNA, H/ACA box 62 (SNORA62), small nucleolar RNA [NR_002324]	1.98665	2.23861e-05
ANOS1	anosmin 1	Homo sapiens anosmin 1 (ANOS1), mRNA [NM_000216]	1.98586	1.0074e-07
CGAS	cyclic GMP-AMP synthase	Homo sapiens cyclic GMP-AMP synthase (CGAS), mRNA [NM_138441]	1.9851	6.71674e-07
RASSF5	Ras association domain family member 5	Homo sapiens Ras association domain family member 5 (RASSF5), transcript variant 2, mRNA [NM_182664]	1.984	0.00284321
XLOC_l2_013149		BROAD Institute lincRNA (XLOC_l2_013149), lincRNA [TCONS_l2_00024954]	1.98033	0.0104536
PARGP1	poly(ADP-ribose) glycohydrolase pseudogene 1	Homo sapiens clone FLB4246 PRO1102 mRNA, complete cds. [AF130105]	1.97654	0.0206332
SNORA5B	small nucleolar RNA, H/ACA box 5B	Homo sapiens small nucleolar RNA, H/ACA box 5B (SNORA5B), small nucleolar RNA [NR_002990]	1.97593	0.000577466
SOAT1	sterol O-acyltransferase 1	Homo sapiens sterol O-acyltransferase 1 (SOAT1), transcript variant 1, mRNA [NM_003101]	1.97585	1.43653e-05
MYCBP2	MYC binding protein 2, E3 ubiquitin protein ligase	Homo sapiens MYC binding protein 2, E3 ubiquitin protein ligase (MYCBP2), mRNA [NM_015057]	1.97565	1.21453e-07
ACSL6	acyl-CoA synthetase long chain family member 6	Homo sapiens acyl-CoA synthetase long chain family member 6 (ACSL6), transcript variant 2, mRNA [NM_001009185]	1.97536	0.000182597
MRPL19	mitochondrial ribosomal protein L19	mitochondrial ribosomal protein L19 [Source:HGNC Symbol;Acc:HGNC:14052] [ENST00000409374]	1.97512	5.62274e-06
S1PR2	sphingosine-1-phosphate receptor 2	Homo sapiens sphingosine-1-phosphate receptor 2 (S1PR2), mRNA [NM_004230]	1.97388	1.09621e-06
		hect domain and RLD 2 pseudogene 10 [Source:HGNC Symbol;Acc:HGNC:39056] [ENST00000570209]	1.97275	0.0450276
TRIM21	tripartite motif containing 21	Homo sapiens tripartite motif containing 21 (TRIM21), mRNA [NM_003141]	1.97274	6.40328e-07
TMEM184B	transmembrane protein 184B	transmembrane protein 184B [Source:HGNC Symbol;Acc:HGNC:1310] [ENST00000403210]	1.96932	0.0113846
			1.96794	0.00335801
SERHL2	serine hydrolase like 2	Homo sapiens serine hydrolase like 2 (SERHL2), transcript variant 1, mRNA [NM_014509]	1.96757	0.00480161
TNS4	tensin 4	Homo sapiens tensin 4 (TNS4), mRNA [NM_032865]	1.96754	7.12997e-10
SPTLC3	serine palmitoyltransferase long chain base subunit 3	Homo sapiens serine palmitoyltransferase long chain base subunit 3 (SPTLC3), transcript variant 2, mRNA [NM_001349945]	1.96748	0.00115932
		PREDICTED: Homo sapiens relaxin 1 (RLN1), transcript variant X3, mRNA [XM_017015007]	1.96517	0.00116106
ELK4	ELK4, ETS transcription factor	Homo sapiens ELK4, ETS transcription factor (ELK4), transcript variant b, mRNA [NM_021795]	1.96501	2.18099e-05
			1.96478	0.0387399
HORMAD1	HORMA domain containing 1	Homo sapiens HORMA domain containing 1 (HORMAD1), transcript variant 1, mRNA [NM_032132]	1.96442	0.0200832
LOC100499489	uncharacterized LOC100499489	Homo sapiens uncharacterized LOC100499489 (LOC100499489), long non-coding RNA [NR_036533]	1.96237	0.00171579
			1.9621	0.0115074
		ALU6_HUMAN (P39193) Alu subfamily SP sequence contamination warning entry, partial (8%) [THC2777619]	1.95997	0.00155219
STARD9	StAR related lipid transfer domain containing 9	Homo sapiens StAR related lipid transfer domain containing 9 (STARD9), mRNA [NM_020759]	1.95915	0.0163677
RBP1	retinol binding protein 1	retinol binding protein 1 [Source:HGNC Symbol;Acc:HGNC:9919] [ENST00000617459]	1.95885	0.00202667
NUP50-DT	NUP50 divergent transcript	Homo sapiens NUP50 divergent transcript (NUP50-DT), transcript variant 1, long non-coding RNA [NR_038956]	1.95834	0.000800726
LOC728743	zinc finger protein pseudogene	Homo sapiens zinc finger protein pseudogene (LOC728743), non-coding RNA [NR_027237]	1.95786	9.42001e-06
DCHS1	dachsous cadherin-related 1	Homo sapiens dachsous cadherin-related 1 (DCHS1), mRNA [NM_003737]	1.95545	0.00141743
CASC1	cancer susceptibility 1	Homo sapiens cancer susceptibility 1 (CASC1), transcript variant 1, mRNA [NM_018272]	1.94948	0.0204201
CKS2	CDC28 protein kinase regulatory subunit 2	Homo sapiens CDC28 protein kinase regulatory subunit 2 (CKS2), mRNA [NM_001827]	1.9481	0.000437334
MICB	MHC class I polypeptide-related sequence B	Homo sapiens MHC class I polypeptide-related sequence B (MICB), transcript variant 1, mRNA [NM_005931]	1.94782	0.000303526
LGALS9	galectin 9	Homo sapiens galectin 9 (LGALS9), transcript variant 4, mRNA [NM_001330163]	1.94745	6.51888e-05
POMC	proopiomelanocortin	Homo sapiens proopiomelanocortin (POMC), transcript variant 3, mRNA [NM_001319204]	1.94695	0.000280156
RABGAP1L	RAB GTPase activating protein 1 like	Homo sapiens RAB GTPase activating protein 1 like (RABGAP1L), transcript variant 1, mRNA [NM_014857]	1.94632	2.59727e-08
lnc-EEFSEC-2	lnc-EEFSEC-2:1	LNCipedia lincRNA (lnc-EEFSEC-2), lincRNA [lnc-EEFSEC-2:1]	1.94569	0.0193087
BUB1	BUB1 mitotic checkpoint serine/threonine kinase	Homo sapiens BUB1 mitotic checkpoint serine/threonine kinase (BUB1), transcript variant 1, mRNA [NM_004336]	1.94561	1.62883e-06
			1.9452	0.00339339
SNORA36A	small nucleolar RNA, H/ACA box 36A	Homo sapiens small nucleolar RNA, H/ACA box 36A (SNORA36A), small nucleolar RNA [NR_002969]	1.94462	0.0215962
DUSP10	dual specificity phosphatase 10	Homo sapiens dual specificity phosphatase 10 (DUSP10), transcript variant 1, mRNA [NM_007207]	1.94437	0.000880763
GLIPR2	GLI pathogenesis related 2	Homo sapiens GLI pathogenesis related 2 (GLIPR2), transcript variant 3, mRNA [NM_001287011]	1.94434	1.77775e-06
DLEU2	deleted in lymphocytic leukemia 2	Homo sapiens deleted in lymphocytic leukemia, 2, mRNA (cDNA clone IMAGE:5516523). [BC033120]	1.9442	0.00506216
TRIM17	tripartite motif containing 17	Homo sapiens tripartite motif containing 17 (TRIM17), transcript variant 1, mRNA [NM_016102]	1.94363	0.00120711
POLR3G	RNA polymerase III subunit G	Homo sapiens RNA polymerase III subunit G (POLR3G), mRNA [NM_006467]	1.94306	0.000100996
LINC02226	long intergenic non-protein coding RNA 2226	Homo sapiens long intergenic non-protein coding RNA 2226 (LINC02226), long non-coding RNA [NR_039984]	1.94274	0.0124273
		long intergenic non-protein coding RNA 2344 [Source:HGNC Symbol;Acc:HGNC:53264] [ENST00000443576]	1.94241	0.0168993
TMEM131L	transmembrane 131 like	Homo sapiens transmembrane 131 like (TMEM131L), transcript variant 2, mRNA [NM_015196]	1.94175	0.00930516
		AF015825 YisP-like protein {Bacillus subtilis} (exp=0; wgp=1; cg=0), partial (5%) [THC2531780]	1.94161	0.00861907
SZT2	SZT2, KICSTOR complex subunit	Homo sapiens SZT2, KICSTOR complex subunit (SZT2), mRNA [NM_015284]	1.94145	0.0256007
LINC01290	long intergenic non-protein coding RNA 1290	Homo sapiens long intergenic non-protein coding RNA 1290 (LINC01290), long non-coding RNA [NR_149081]	1.93881	0.0114248
lnc-FBN1-3	lnc-FBN1-3:2	LNCipedia lincRNA (lnc-FBN1-3), lincRNA [lnc-FBN1-3:2]	1.93824	0.00593624
TNFRSF25	TNF receptor superfamily member 25	Homo sapiens TNF receptor superfamily member 25 (TNFRSF25), transcript variant 1, mRNA [NM_148965]	1.93695	0.0437464
			1.93278	0.0307201
PLCH1	phospholipase C eta 1	Homo sapiens phospholipase C eta 1 (PLCH1), transcript variant 2, mRNA [NM_014996]	1.93245	0.00162427
PRKCQ-AS1	PRKCQ antisense RNA 1	Homo sapiens PRKCQ antisense RNA 1 (PRKCQ-AS1), transcript variant 1, long non-coding RNA [NR_036502]	1.93114	0.00677055
ADGRF3	adhesion G protein-coupled receptor F3	Homo sapiens adhesion G protein-coupled receptor F3 (ADGRF3), transcript variant 3, mRNA [NM_153835]	1.92913	0.034124
TLR2	toll like receptor 2	Homo sapiens toll like receptor 2 (TLR2), transcript variant 3, mRNA [NM_003264]	1.92868	1.08971e-07
LIN52	lin-52 DREAM MuvB core complex component	Homo sapiens lin-52 DREAM MuvB core complex component (LIN52), mRNA [NM_001024674]	1.92791	1.44275e-05
SNORA46	small nucleolar RNA, H/ACA box 46	DKFZp686L14114_r1 686 (synonym: hlcc3) Homo sapiens cDNA clone DKFZp686L14114 5', mRNA sequence [BX470739]	1.92599	0.0259393
			1.92406	0.0403902
		Homo sapiens, mRNA (cDNA clone IMAGE:4713722). [BC030809]	1.92372	0.00164779
LINC01730	long intergenic non-protein coding RNA 1730	Homo sapiens long intergenic non-protein coding RNA 1730 (LINC01730), long non-coding RNA [NR_109859]	1.92371	0.0255096
KRTAP5-2	keratin associated protein 5-2	Homo sapiens keratin associated protein 5-2 (KRTAP5-2), mRNA [NM_001004325]	1.92349	1.25434e-05
PTPN13	protein tyrosine phosphatase, non-receptor type 13	Homo sapiens protein tyrosine phosphatase, non-receptor type 13 (PTPN13), transcript variant 4, mRNA [NM_080685]	1.92243	1.04759e-07
ACOT7	acyl-CoA thioesterase 7	Homo sapiens acyl-CoA thioesterase 7 (ACOT7), transcript variant hBACHa, mRNA [NM_007274]	1.92199	8.91442e-09
MYCBP2	MYC binding protein 2, E3 ubiquitin protein ligase	Homo sapiens MYC binding protein 2, E3 ubiquitin protein ligase (MYCBP2), mRNA [NM_015057]	1.92129	2.75874e-08
lnc-CHN2-3	lnc-CHN2-3:1	DA722162 NT2RI3 Homo sapiens cDNA clone NT2RI3002862 5', mRNA sequence [DA722162]	1.92013	0.000897798
CTSS	cathepsin S	Homo sapiens cathepsin S (CTSS), transcript variant 1, mRNA [NM_004079]	1.91847	0.000704608
AIPL1	aryl hydrocarbon receptor interacting protein like 1	Homo sapiens aryl hydrocarbon receptor interacting protein like 1 (AIPL1), transcript variant 7, mRNA [NM_001285402]	1.91589	3.51849e-06
lnc-ZNF644-1	lnc-ZNF644-1:1	LNCipedia lincRNA (lnc-ZNF644-1), lincRNA [lnc-ZNF644-1:1]	1.91566	0.0445926
RBM45	RNA binding motif protein 45	RNA binding motif protein 45 [Source:HGNC Symbol;Acc:HGNC:24468] [ENST00000455903]	1.91446	0.0445168
OGFRL1	opioid growth factor receptor like 1	Homo sapiens opioid growth factor receptor like 1 (OGFRL1), transcript variant 2, mRNA [NM_024576]	1.91387	0.000603484
PRLR	prolactin receptor	Homo sapiens prolactin receptor (PRLR), transcript variant 1, mRNA [NM_000949]	1.91379	2.39312e-06
CYP4Z1	cytochrome P450 family 4 subfamily Z member 1	Homo sapiens cytochrome P450 family 4 subfamily Z member 1 (CYP4Z1), mRNA [NM_178134]	1.91377	0.0024478
CCDC181	coiled-coil domain containing 181	Homo sapiens coiled-coil domain containing 181 (CCDC181), transcript variant 2, mRNA [NM_021179]	1.91266	0.0212962
M1AP	meiosis 1 associated protein	Homo sapiens meiosis 1 associated protein (M1AP), transcript variant 1, mRNA [NM_138804]	1.91158	0.00406298
			1.91003	0.0324435
CAMTA1	calmodulin binding transcription activator 1	Homo sapiens calmodulin binding transcription activator 1 (CAMTA1), transcript variant 1, mRNA [NM_015215]	1.908	4.27205e-05
MYO16	myosin XVI	Homo sapiens myosin XVI (MYO16), transcript variant 1, mRNA [NM_001198950]	1.89797	0.0180283
C2orf48	chromosome 2 open reading frame 48	Homo sapiens chromosome 2 open reading frame 48 (C2orf48), mRNA [NM_182626]	1.89795	0.00544919
lnc-PRR14-1	lnc-PRR14-1:1	LNCipedia lincRNA (lnc-PRR14-1), lincRNA [lnc-PRR14-1:1]	1.89768	0.0150773
SPACA6	sperm acrosome associated 6	sperm acrosome associated 6 [Source:HGNC Symbol;Acc:HGNC:27113] [ENST00000572703]	1.89586	0.0338736
RABGAP1L	RAB GTPase activating protein 1 like	Homo sapiens RAB GTPase activating protein 1 like (RABGAP1L), transcript variant 6, mRNA [NM_001330989]	1.89333	7.25582e-09
ZNF296	zinc finger protein 296	Homo sapiens zinc finger protein 296 (ZNF296), mRNA [NM_145288]	1.89328	0.000437334
XLOC_l2_009468		BROAD Institute lincRNA (XLOC_l2_009468), lincRNA [TCONS_l2_00017899]	1.8931	1.5956e-07
			1.89295	1.77428e-06
GSDMD	gasdermin D	Homo sapiens gasdermin D (GSDMD), transcript variant 1, mRNA [NM_024736]	1.89177	2.79906e-05
MT1L	metallothionein 1L, pseudogene	Homo sapiens metallothionein 1L, pseudogene (MT1L), non-coding RNA [NR_001447]	1.89027	3.38062e-06
		phosphoserine aminotransferase 1 pseudogene 3 [Source:HGNC Symbol;Acc:HGNC:43989] [ENST00000439132]	1.8899	4.81588e-05
ABCC6P1	ATP binding cassette subfamily C member 6 pseudogene 1	Homo sapiens ATP binding cassette subfamily C member 6 pseudogene 1 (ABCC6P1), non-coding RNA [NR_003569]	1.88937	0.00380259
MT1B	metallothionein 1B	Homo sapiens metallothionein 1B (MT1B), mRNA [NM_005947]	1.88789	3.31836e-07
CAPS2	calcyphosine 2	Homo sapiens calcyphosine 2 (CAPS2), transcript variant 3, mRNA [NM_001286548]	1.88594	0.000498041
GUCA1B	guanylate cyclase activator 1B	Homo sapiens guanylate cyclase activator 1B (GUCA1B), mRNA [NM_002098]	1.88542	0.0103403
LIMD2	LIM domain containing 2	Homo sapiens LIM domain containing 2 (LIMD2), mRNA [NM_030576]	1.8854	0.0266003
SLC25A22	solute carrier family 25 member 22	Homo sapiens solute carrier family 25 member 22 (SLC25A22), transcript variant 2, mRNA [NM_024698]	1.88409	5.26987e-06
HECTD2-AS1	HECTD2 antisense RNA 1	Homo sapiens HECTD2 antisense RNA 1 (HECTD2-AS1), long non-coding RNA [NR_024467]	1.88325	1.01753e-06
LINC00412	long intergenic non-protein coding RNA 412	Homo sapiens long intergenic non-protein coding RNA 412 (LINC00412), long non-coding RNA [NR_120429]	1.88303	0.0420048
ROBO3	roundabout guidance receptor 3	Homo sapiens roundabout guidance receptor 3 (ROBO3), mRNA [NM_022370]	1.88172	4.76739e-06
STIMATE	STIM activating enhancer	Homo sapiens STIM activating enhancer (STIMATE), mRNA [NM_198563]	1.88129	2.37655e-06
SORBS1	sorbin and SH3 domain containing 1	Homo sapiens sorbin and SH3 domain containing 1 (SORBS1), transcript variant 8, mRNA [NM_001290294]	1.88109	0.0423224
FBXL14	F-box and leucine rich repeat protein 14	Homo sapiens F-box and leucine rich repeat protein 14 (FBXL14), mRNA [NM_152441]	1.88072	6.4249e-06
ABHD16A	abhydrolase domain containing 16A	Homo sapiens abhydrolase domain containing 16A (ABHD16A), transcript variant 1, mRNA [NM_021160]	1.88049	1.77573e-05
SERPINA3	serpin family A member 3	Homo sapiens serpin family A member 3 (SERPINA3), mRNA [NM_001085]	1.87987	0.00385595
			1.87943	0.0226004
FLJ43315	asparagine synthetase pseudogene	Homo sapiens asparagine synthetase pseudogene (FLJ43315), non-coding RNA [NR_033856]	1.87943	3.23282e-05
2006-09-01	septin 6	Homo sapiens septin 6 (SEPT6), transcript variant V, mRNA [NM_145802]	1.87861	3.95363e-05
MID1IP1-AS1	MID1IP1 antisense RNA 1	Homo sapiens MID1IP1 antisense RNA 1 (MID1IP1-AS1), long non-coding RNA [NR_046706]	1.87784	0.00712556
STXBP1	syntaxin binding protein 1	Homo sapiens syntaxin binding protein 1 (STXBP1), transcript variant 1, mRNA [NM_003165]	1.87759	8.29517e-07
MYCBPAP	MYCBP associated protein	MYCBP associated protein [Source:HGNC Symbol;Acc:HGNC:19677] [ENST00000323776]	1.87572	0.00107508
KIF5C	kinesin family member 5C	Homo sapiens kinesin family member 5C (KIF5C), transcript variant 1, mRNA [NM_004522]	1.8756	0.00594565
LOC646588	uncharacterized LOC646588	Homo sapiens uncharacterized LOC646588 (LOC646588), transcript variant 19, long non-coding RNA [NR_157827]	1.87494	0.0439448
GRAMD1C	GRAM domain containing 1C	Homo sapiens GRAM domain containing 1C (GRAMD1C), transcript variant 1, mRNA [NM_017577]	1.87164	2.75101e-05
GPR65	G protein-coupled receptor 65	Homo sapiens G protein-coupled receptor 65 (GPR65), mRNA [NM_003608]	1.87161	0.00413492
		phosphoserine aminotransferase 1 pseudogene 1 [Source:HGNC Symbol;Acc:HGNC:15785] [ENST00000518968]	1.87038	0.000498164
STAT2	signal transducer and activator of transcription 2	Homo sapiens signal transducer and activator of transcription 2 (STAT2), transcript variant 1, mRNA [NM_005419]	1.86681	0.00155219
PSMA3	proteasome subunit alpha 3	Homo sapiens proteasome subunit alpha 3 (PSMA3), transcript variant 1, mRNA [NM_002788]	1.86641	1.26306e-07
		PREDICTED: Homo sapiens ATPase family, AAA domain containing 2B (ATAD2B), transcript variant X1, mRNA [XM_011532918]	1.8662	0.0388817
PYCARD-AS1	PYCARD antisense RNA 1	Homo sapiens PYCARD antisense RNA 1 (PYCARD-AS1), long non-coding RNA [NR_102400]	1.86586	1.80246e-05
VAC14	Vac14, PIKFYVE complex component	Vac14, PIKFYVE complex component [Source:HGNC Symbol;Acc:HGNC:25507] [ENST00000571759]	1.86494	0.037144
TSIX	TSIX transcript, XIST antisense RNA	Homo sapiens TSIX transcript, XIST antisense RNA (TSIX), antisense RNA [NR_003255]	1.86337	0.00214904
CNOT4	CCR4-NOT transcription complex subunit 4	Homo sapiens CCR4-NOT transcription complex subunit 4 (CNOT4), transcript variant 1, mRNA [NM_013316]	1.86319	0.0137776
STARD4-AS1	STARD4 antisense RNA 1	Homo sapiens STARD4 antisense RNA 1 (STARD4-AS1), long non-coding RNA [NR_040093]	1.86313	0.0248952
			1.86271	0.0207127
			1.86263	0.00325496
SNX25	sorting nexin 25	Homo sapiens sorting nexin 25 (SNX25), mRNA [NM_001317781]	1.86219	1.26621e-06
CFAP43	cilia and flagella associated protein 43	Homo sapiens cilia and flagella associated protein 43 (CFAP43), mRNA [NM_025145]	1.86168	0.00192754
MMAA	metabolism of cobalamin associated A	methylmalonic aciduria (cobalamin deficiency) cblA type [Source:HGNC Symbol;Acc:HGNC:18871] [ENST00000281317]	1.86136	9.39744e-05
lnc-CDC25B-1	lnc-CDC25B-1:3	LNCipedia lincRNA (lnc-CDC25B-1), lincRNA [lnc-CDC25B-1:3]	1.86115	0.0345135
MYBPHL	myosin binding protein H like	Homo sapiens myosin binding protein H like (MYBPHL), transcript variant 1, mRNA [NM_001010985]	1.8611	0.00552782
SLC9A7	solute carrier family 9 member A7	Homo sapiens solute carrier family 9 member A7 (SLC9A7), transcript variant 1, mRNA [NM_001257291]	1.86029	0.00135952
		novel transcript [ENST00000507344]	1.85696	0.0494169
JADE2	jade family PHD finger 2	Homo sapiens jade family PHD finger 2 (JADE2), transcript variant 3, mRNA [NM_015288]	1.85518	6.1981e-06
EME2	essential meiotic structure-specific endonuclease subunit 2	essential meiotic structure-specific endonuclease subunit 2 [Source:HGNC Symbol;Acc:HGNC:27289] [ENST00000570069]	1.85481	0.000192177
CFP	complement factor properdin	Homo sapiens complement factor properdin (CFP), transcript variant 1, mRNA [NM_002621]	1.85461	0.002443
PPM1J	protein phosphatase, Mg2+/Mn2+ dependent 1J	Homo sapiens protein phosphatase, Mg2+/Mn2+ dependent 1J (PPM1J), mRNA [NM_005167]	1.85418	2.89853e-07
SLC7A5	solute carrier family 7 member 5	Homo sapiens solute carrier family 7 member 5 (SLC7A5), mRNA [NM_003486]	1.85342	2.73688e-06
		novel protein [ENST00000448923]	1.85337	0.0313731
LOC100996740	uncharacterized LOC100996740	Homo sapiens uncharacterized LOC100996740 (LOC100996740), long non-coding RNA [NR_148945]	1.85131	2.24797e-07
		long intergenic non-protein coding RNA 1811 [Source:HGNC Symbol;Acc:HGNC:52615] [ENST00000415991]	1.85117	2.89087e-06
MR1	major histocompatibility complex, class I-related	Homo sapiens major histocompatibility complex, class I-related (MR1), transcript variant 1, mRNA [NM_001531]	1.85038	1.32266e-09
SAMD15	sterile alpha motif domain containing 15	Homo sapiens sterile alpha motif domain containing 15 (SAMD15), mRNA [NM_001010860]	1.84967	0.0495107
lnc-AGPAT6-1	lnc-AGPAT6-1:1	LNCipedia lincRNA (lnc-AGPAT6-1), lincRNA [lnc-AGPAT6-1:1]	1.84946	0.0415198
SNX25	sorting nexin 25	Homo sapiens sorting nexin 25 (SNX25), mRNA [NM_001317781]	1.84779	4.67363e-06
FLNC	filamin C	Homo sapiens filamin C (FLNC), transcript variant 1, mRNA [NM_001458]	1.84701	0.00842677
DDX60L	DExD/H-box 60 like	Homo sapiens DExD/H-box 60 like (DDX60L), transcript variant 3, mRNA [NM_001345927]	1.84657	1.55149e-05
HERC6	HECT and RLD domain containing E3 ubiquitin protein ligase family member 6	Homo sapiens HECT and RLD domain containing E3 ubiquitin protein ligase family member 6 (HERC6), transcript variant 2, mRNA [NM_001165136]	1.84559	0.0068166
LOC442028	uncharacterized LOC442028	Homo sapiens uncharacterized LOC442028 (LOC442028), long non-coding RNA [NR_037597]	1.84543	0.00355152
HELZ2	helicase with zinc finger 2	Homo sapiens helicase with zinc finger 2 (HELZ2), transcript variant 1, mRNA [NM_001037335]	1.84447	8.40442e-06
SCARNA8	small Cajal body-specific RNA 8	Homo sapiens small Cajal body-specific RNA 8 (SCARNA8), guide RNA [NR_003009]	1.84422	0.0383857
TAF5	TATA-box binding protein associated factor 5	Homo sapiens TATA-box binding protein associated factor 5 (TAF5), transcript variant 1, mRNA [NM_006951]	1.84346	0.000138287
lnc-ACBD6-3	lnc-ACBD6-3:1	LNCipedia lincRNA (lnc-ACBD6-3), lincRNA [lnc-ACBD6-3:1]	1.84211	4.37738e-07
NKAPP1	NFKB activating protein pseudogene 1	Homo sapiens NFKB activating protein pseudogene 1 (NKAPP1), non-coding RNA [NR_027131]	1.84127	0.0218115
MACROD2	MACRO domain containing 2	MACRO domain containing 2 [Source:HGNC Symbol;Acc:HGNC:16126] [ENST00000407045]	1.84061	0.0423397
CXCL3	C-X-C motif chemokine ligand 3	Homo sapiens C-X-C motif chemokine ligand 3 (CXCL3), mRNA [NM_002090]	1.83939	3.99807e-05
			1.8387	0.0476486
MST1	macrophage stimulating 1	macrophage stimulating 1 [Source:HGNC Symbol;Acc:HGNC:7380] [ENST00000497359]	1.83868	5.05567e-05
		Homo sapiens cDNA FLJ26461 fis, clone KDN03867. [AK129971]	1.83715	0.0316575
C2CD4B	C2 calcium dependent domain containing 4B	Homo sapiens C2 calcium dependent domain containing 4B (C2CD4B), mRNA [NM_001007595]	1.83616	2.41612e-07
LINC00989	long intergenic non-protein coding RNA 989	Homo sapiens long intergenic non-protein coding RNA 989 (LINC00989), long non-coding RNA [NR_038826]	1.83601	0.00382771
			1.8353	0.0418947
PPM1F	protein phosphatase, Mg2+/Mn2+ dependent 1F	Homo sapiens protein phosphatase, Mg2+/Mn2+ dependent 1F (PPM1F), mRNA [NM_014634]	1.83486	0.000110331
SHC3	SHC adaptor protein 3	Homo sapiens SHC adaptor protein 3 (SHC3), mRNA [NM_016848]	1.83466	0.000164804
DDO	D-aspartate oxidase	Homo sapiens D-aspartate oxidase (DDO), transcript variant 1, mRNA [NM_003649]	1.83423	0.00131675
XLOC_l2_014694		BROAD Institute lincRNA (XLOC_l2_014694), lincRNA [TCONS_l2_00028604]	1.83416	0.00100829
XLOC_l2_004640		BROAD Institute lincRNA (XLOC_l2_004640), lincRNA [TCONS_l2_00008608]	1.83353	0.000761699
RFX5	regulatory factor X5	Homo sapiens regulatory factor X5 (RFX5), transcript variant 1, mRNA [NM_000449]	1.83306	2.03132e-07
TRIM56	tripartite motif containing 56	Homo sapiens tripartite motif containing 56 (TRIM56), mRNA [NM_030961]	1.8313	5.05032e-05
PSMA5	proteasome subunit alpha 5	Homo sapiens proteasome subunit alpha 5 (PSMA5), transcript variant 1, mRNA [NM_002790]	1.83092	1.30748e-07
			1.83088	0.000121203
PLAC8L1	PLAC8 like 1	Homo sapiens PLAC8 like 1 (PLAC8L1), mRNA [NM_001029869]	1.83008	0.00152141
LINC00310	long intergenic non-protein coding RNA 310	Homo sapiens long intergenic non-protein coding RNA 310 (LINC00310), transcript variant 2, long non-coding RNA [NR_027267]	1.82962	0.00189203
ARHGAP31	Rho GTPase activating protein 31	Homo sapiens Rho GTPase activating protein 31 (ARHGAP31), mRNA [NM_020754]	1.82813	0.0184342
LOC101928014	uncharacterized LOC101928014	uncharacterized LOC101928014 [Source:NCBI gene;Acc:101928014] [ENST00000443771]	1.8263	4.42634e-05
2006-09-01	septin 6	Homo sapiens septin 6 (SEPT6), transcript variant V, mRNA [NM_145802]	1.82627	2.39275e-05
XLOC_l2_011885		BROAD Institute lincRNA (XLOC_l2_011885), lincRNA [TCONS_l2_00022684]	1.82545	0.0201339
			1.82377	0.0290731
MYBBP1A	MYB binding protein 1a	Homo sapiens MYB binding protein 1a (MYBBP1A), transcript variant 2, mRNA [NM_014520]	1.82351	7.19893e-06
SNORA51	small nucleolar RNA, H/ACA box 51	Homo sapiens small nucleolar RNA, H/ACA box 51 (SNORA51), small nucleolar RNA [NR_002981]	1.82317	0.019482
LINC00885	long intergenic non-protein coding RNA 885	Homo sapiens long intergenic non-protein coding RNA 885 (LINC00885), long non-coding RNA [NR_034088]	1.82107	0.0244181
SCML4	Scm polycomb group protein like 4	Homo sapiens Scm polycomb group protein like 4 (SCML4), transcript variant 1, mRNA [NM_198081]	1.82025	2.36595e-05
		novel transcript [ENST00000534745]	1.82015	0.0129861
AFG1L	AFG1 like ATPase	Homo sapiens AFG1 like ATPase (AFG1L), transcript variant 1, mRNA [NM_145315]	1.82014	6.09619e-07
TNFRSF14	TNF receptor superfamily member 14	Homo sapiens TNF receptor superfamily member 14 (TNFRSF14), transcript variant 1, mRNA [NM_003820]	1.81999	4.8183e-07
CFAP53	cilia and flagella associated protein 53	Homo sapiens cilia and flagella associated protein 53 (CFAP53), mRNA [NM_145020]	1.8198	0.0158824
		xx34g04.x1 NCI_CGAP_Ut1 Homo sapiens cDNA clone IMAGE:2839446 3', mRNA sequence [AW571659]	1.81911	0.00655313
SCARNA18	small Cajal body-specific RNA 18	Homo sapiens small Cajal body-specific RNA 18 (SCARNA18), guide RNA [NR_003139]	1.8189	0.000797534
SUN3	Sad1 and UNC84 domain containing 3	Homo sapiens Sad1 and UNC84 domain containing 3 (SUN3), transcript variant 1, mRNA [NM_001030019]	1.81798	0.0127887
IL22RA1	interleukin 22 receptor subunit alpha 1	Homo sapiens interleukin 22 receptor subunit alpha 1 (IL22RA1), mRNA [NM_021258]	1.81523	3.69102e-05
PSAT1	phosphoserine aminotransferase 1	Homo sapiens phosphoserine aminotransferase 1 (PSAT1), transcript variant 1, mRNA [NM_058179]	1.81445	0.00525531
		heat shock protein family D (Hsp60) member 1 pseudogene 5 [Source:HGNC Symbol;Acc:HGNC:5266] [ENST00000511127]	1.81411	0.026377
MR1	major histocompatibility complex, class I-related	Homo sapiens major histocompatibility complex, class I-related (MR1), transcript variant 1, mRNA [NM_001531]	1.81394	0.000211575
CENPI	centromere protein I	Homo sapiens centromere protein I (CENPI), transcript variant 1, mRNA [NM_006733]	1.81304	3.82635e-07
STARD13	StAR related lipid transfer domain containing 13	Homo sapiens StAR related lipid transfer domain containing 13 (STARD13), transcript variant 1, mRNA [NM_178006]	1.81165	0.0197462
lnc-SULF1-3	lnc-SULF1-3:3	Q86TZ0_HUMAN (Q86TZ0) Full-length cDNA clone CS0DC023YN15 of Neuroblastoma of Homo sapiens (human) (Fragment), partial (30%) [THC2780218]	1.81062	0.00105094
		long intergenic non-protein coding RNA 1232 [Source:HGNC Symbol;Acc:HGNC:49755] [ENST00000626729]	1.81031	0.00564743
NOD1	nucleotide binding oligomerization domain containing 1	Homo sapiens nucleotide binding oligomerization domain containing 1 (NOD1), transcript variant 1, mRNA [NM_006092]	1.80965	8.7251e-06
DENND1A	DENN domain containing 1A	Homo sapiens DENN domain containing 1A (DENND1A), transcript variant 2, mRNA [NM_024820]	1.80934	5.22242e-06
CASP10	caspase 10	Homo sapiens caspase 10 (CASP10), transcript variant 2, mRNA [NM_032974]	1.80805	0.000110488
LINC00652	long intergenic non-protein coding RNA 652	Homo sapiens long intergenic non-protein coding RNA 652 (LINC00652), transcript variant 1, long non-coding RNA [NR_026883]	1.80798	0.0142228
LYPD6B	LY6/PLAUR domain containing 6B	Homo sapiens LY6/PLAUR domain containing 6B (LYPD6B), transcript variant 1, mRNA [NM_177964]	1.80758	0.0129155
SLC4A8	solute carrier family 4 member 8	Homo sapiens solute carrier family 4 member 8 (SLC4A8), transcript variant 4, mRNA [NM_001258402]	1.80682	0.000368996
ENTPD1	ectonucleoside triphosphate diphosphohydrolase 1	Homo sapiens ectonucleoside triphosphate diphosphohydrolase 1 (ENTPD1), transcript variant 1, mRNA [NM_001776]	1.80675	0.023164
LINC-PINT	long intergenic non-protein coding RNA, p53 induced transcript	Homo sapiens long intergenic non-protein coding RNA, p53 induced transcript (LINC-PINT), transcript variant 4, long non-coding RNA [NR_109851]	1.80636	0.000214495
lnc-ZNF30-1	lnc-ZNF30-1:1	LNCipedia lincRNA (lnc-ZNF30-1), lincRNA [lnc-ZNF30-1:1]	1.80598	0.0159499
SLC5A12	solute carrier family 5 member 12	Homo sapiens solute carrier family 5 member 12 (SLC5A12), mRNA [NM_178498]	1.80476	0.0240949
XLOC_l2_001664		BROAD Institute lincRNA (XLOC_l2_001664), lincRNA [TCONS_l2_00003144]	1.80469	0.0147726
DNAI1	dynein axonemal intermediate chain 1	Homo sapiens dynein axonemal intermediate chain 1 (DNAI1), transcript variant 2, mRNA [NM_001281428]	1.80433	0.00977145
ORC2	origin recognition complex subunit 2	Homo sapiens origin recognition complex subunit 2 (ORC2), transcript variant 1, mRNA [NM_006190]	1.80422	3.31836e-07
LOC399975	uncharacterized LOC399975	Homo sapiens uncharacterized LOC399975 (LOC399975), long non-coding RNA [NR_145484]	1.80416	0.000112554
ABCC6	ATP binding cassette subfamily C member 6	Homo sapiens ATP binding cassette subfamily C member 6 (ABCC6), transcript variant 2, mRNA [NM_001079528]	1.80409	4.47803e-05
			1.8033	0.00875369
C12orf76	chromosome 12 open reading frame 76	Homo sapiens chromosome 12 open reading frame 76 (C12orf76), transcript variant 3, non-coding RNA [NR_148515]	1.8025	0.0210489
RPL37A	ribosomal protein L37a	ribosomal protein L37a [Source:HGNC Symbol;Acc:HGNC:10348] [ENST00000427280]	1.80222	0.00843277
SKA2	spindle and kinetochore associated complex subunit 2	Homo sapiens spindle and kinetochore associated complex subunit 2 (SKA2), transcript variant 1, mRNA [NM_182620]	1.80179	0.0136947
lnc-IL4R-2	lnc-IL4R-2:2	Homo sapiens cDNA: FLJ21408 fis, clone COL03917. [AK025061]	1.80151	0.0142034
POMP	proteasome maturation protein	Homo sapiens proteasome maturation protein (POMP), mRNA [NM_015932]	1.80077	5.62274e-06
EIF2AK2	eukaryotic translation initiation factor 2 alpha kinase 2	Homo sapiens eukaryotic translation initiation factor 2 alpha kinase 2 (EIF2AK2), transcript variant 1, mRNA [NM_002759]	1.80001	3.75357e-05
SYNPO	synaptopodin	Homo sapiens synaptopodin (SYNPO), transcript variant 3, mRNA [NM_001166208]	1.7998	1.6755e-05
TAPBP	TAP binding protein	Homo sapiens TAP binding protein (TAPBP), transcript variant 1, mRNA [NM_003190]	1.79804	6.28141e-05
SNORA84	small nucleolar RNA, H/ACA box 84	Homo sapiens small nucleolar RNA, H/ACA box 84 (SNORA84), small nucleolar RNA [NR_003704]	1.79787	0.000412092
			1.79657	0.00146657
SLC6A14	solute carrier family 6 member 14	Homo sapiens solute carrier family 6 member 14 (SLC6A14), mRNA [NM_007231]	1.79638	0.0206106
SLC9A7	solute carrier family 9 member A7	Homo sapiens solute carrier family 9 member A7 (SLC9A7), transcript variant 1, mRNA [NM_001257291]	1.79492	0.00349999
ANP32E	acidic nuclear phosphoprotein 32 family member E	Homo sapiens acidic nuclear phosphoprotein 32 family member E (ANP32E), transcript variant 1, mRNA [NM_030920]	1.79488	1.11984e-06
RARS	arginyl-tRNA synthetase	Homo sapiens arginyl-tRNA synthetase (RARS), mRNA [NM_002887]	1.79429	5.2228e-08
lnc-IGIP-1	lnc-IGIP-1:1	LNCipedia lincRNA (lnc-IGIP-1), lincRNA [lnc-IGIP-1:1]	1.79416	0.0402077
PLD6	phospholipase D family member 6	Homo sapiens phospholipase D family member 6 (PLD6), mRNA [NM_178836]	1.79287	9.3719e-06
			1.79248	0.0203543
ATXN7	ataxin 7	Homo sapiens ataxin 7 (ATXN7), transcript variant SCA7a, mRNA [NM_000333]	1.79095	0.00208962
lnc-C2orf81-1	lnc-C2orf81-1:1	LNCipedia lincRNA (lnc-C2orf81-1), lincRNA [lnc-C2orf81-1:1]	1.79039	0.0133992
LOC101929895	uncharacterized LOC101929895	PREDICTED: Homo sapiens uncharacterized LOC101929895 (LOC101929895), mRNA [XM_017010126]	1.78924	5.32302e-05
IQCE	IQ motif containing E	Homo sapiens IQ motif containing E (IQCE), transcript variant 1, mRNA [NM_152558]	1.78846	7.75559e-06
			1.78824	0.0195761
ASNSP1	asparagine synthetase pseudogene 1	Homo sapiens asparagine synthetase pseudogene 1 (ASNSP1), non-coding RNA [NR_146077]	1.78797	0.000499109
ME2	malic enzyme 2	Homo sapiens malic enzyme 2 (ME2), transcript variant 1, mRNA [NM_002396]	1.78707	5.33166e-06
GOLT1B	golgi transport 1B	Homo sapiens golgi transport 1B (GOLT1B), mRNA [NM_016072]	1.78618	2.35897e-05
		Homo sapiens, clone IMAGE:5170250, mRNA. [BC029255]	1.78595	0.0257597
			1.7853	1.30564e-05
AQP11	aquaporin 11	Homo sapiens aquaporin 11 (AQP11), transcript variant 1, mRNA [NM_173039]	1.78522	0.000232142
PWRN1	Prader-Willi region non-protein coding RNA 1	Prader-Willi region non-protein coding RNA 1 [Source:HGNC Symbol;Acc:HGNC:33235] [ENST00000565893]	1.78512	0.0172822
KCNMB4	potassium calcium-activated channel subfamily M regulatory beta subunit 4	Homo sapiens potassium calcium-activated channel subfamily M regulatory beta subunit 4 (KCNMB4), mRNA [NM_014505]	1.78458	2.71951e-06
lnc-AL035696.1-4	lnc-AL035696.1-4:1	LNCipedia lincRNA (lnc-AL035696.1-4), lincRNA [lnc-AL035696.1-4:1]	1.78422	0.000175205
IRF2	interferon regulatory factor 2	Homo sapiens interferon regulatory factor 2 (IRF2), mRNA [NM_002199]	1.784	0.00637153
SACS	sacsin molecular chaperone	Homo sapiens sacsin molecular chaperone (SACS), transcript variant 1, mRNA [NM_014363]	1.78252	0.0445324
LOC101929174	uncharacterized LOC101929174	PREDICTED: Homo sapiens uncharacterized LOC101929174 (LOC101929174), transcript variant X1, ncRNA [XR_001748318]	1.78251	0.0386338
PLEKHA2	pleckstrin homology domain containing A2	Homo sapiens pleckstrin homology domain containing A2 (PLEKHA2), mRNA [NM_021623]	1.78164	1.94118e-05
		anosmin 2, pseudogene [Source:HGNC Symbol;Acc:HGNC:6214] [ENST00000430079]	1.78151	0.0406139
PTPN20	protein tyrosine phosphatase, non-receptor type 20	Homo sapiens protein tyrosine phosphatase, non-receptor type 20 (PTPN20), transcript variant 27, mRNA [NM_001352527]	1.78111	0.00140371
PPM1K	protein phosphatase, Mg2+/Mn2+ dependent 1K	Homo sapiens protein phosphatase, Mg2+/Mn2+ dependent 1K (PPM1K), mRNA [NM_152542]	1.78104	9.30574e-05
TMEM106A	transmembrane protein 106A	Homo sapiens transmembrane protein 106A (TMEM106A), transcript variant 1, mRNA [NM_001291586]	1.78092	0.000787992
lnc-CAPRIN2-1	lnc-CAPRIN2-1:1	LNCipedia lincRNA (lnc-CAPRIN2-1), lincRNA [lnc-CAPRIN2-1:1]	1.78089	4.87667e-05
ERICH6	glutamate rich 6	Homo sapiens glutamate rich 6 (ERICH6), transcript variant 1, mRNA [NM_152394]	1.78034	0.016572
NBN	nibrin	Homo sapiens nibrin (NBN), transcript variant 2, mRNA [NM_001024688]	1.77928	1.0242e-05
TAPBP	TAP binding protein	Homo sapiens TAP binding protein (TAPBP), transcript variant 2, mRNA [NM_172208]	1.77855	1.04019e-05
GNAS-AS1	GNAS antisense RNA 1	Homo sapiens GNAS antisense RNA 1 (GNAS-AS1), antisense RNA [NR_002785]	1.77821	0.000965144
PPP6R1	protein phosphatase 6 regulatory subunit 1	Homo sapiens protein phosphatase 6 regulatory subunit 1 (PPP6R1), mRNA [NM_014931]	1.77794	0.000501513
DUSP2	dual specificity phosphatase 2	Homo sapiens dual specificity phosphatase 2 (DUSP2), mRNA [NM_004418]	1.77785	0.000672849
BLVRA	biliverdin reductase A	Homo sapiens biliverdin reductase A (BLVRA), transcript variant 1, mRNA [NM_000712]	1.77779	2.11162e-07
ATF3	activating transcription factor 3	Homo sapiens activating transcription factor 3 (ATF3), transcript variant 1, mRNA [NM_001674]	1.77768	0.000218339
RIBC2	RIB43A domain with coiled-coils 2	Homo sapiens RIB43A domain with coiled-coils 2 (RIBC2), mRNA [NM_015653]	1.77749	0.00573523
RHBDL1	rhomboid like 1	Homo sapiens rhomboid like 1 (RHBDL1), transcript variant 3, mRNA [NM_001318733]	1.77719	1.14499e-06
CLUAP1	clusterin associated protein 1	Homo sapiens clusterin associated protein 1 (CLUAP1), transcript variant 3, mRNA [NM_001330454]	1.77704	1.90997e-07
SP100	SP100 nuclear antigen	Homo sapiens SP100 nuclear antigen (SP100), transcript variant 2, mRNA [NM_003113]	1.77655	1.11527e-05
NOXRED1	NADP dependent oxidoreductase domain containing 1	Homo sapiens NADP dependent oxidoreductase domain containing 1 (NOXRED1), mRNA [NM_001113475]	1.77544	0.0242364
SPINK2	serine peptidase inhibitor, Kazal type 2	Homo sapiens serine peptidase inhibitor, Kazal type 2 (SPINK2), transcript variant 2, mRNA [NM_021114]	1.77493	2.56314e-06
HSD17B6	hydroxysteroid 17-beta dehydrogenase 6	Homo sapiens hydroxysteroid 17-beta dehydrogenase 6 (HSD17B6), mRNA [NM_003725]	1.77472	1.84701e-05
lnc-RASA1-3	lnc-RASA1-3:15	LNCipedia lincRNA (lnc-RASA1-3), lincRNA [lnc-RASA1-3:15]	1.77441	0.0195761
HIST2H3PS2	histone cluster 2 H3 pseudogene 2	Homo sapiens histone cluster 2 H3 pseudogene 2 (HIST2H3PS2), mRNA [NM_001355409]	1.77439	0.00790947
			1.77409	0.0107065
ERAP1	endoplasmic reticulum aminopeptidase 1	Homo sapiens endoplasmic reticulum aminopeptidase 1 (ERAP1), transcript variant 2, mRNA [NM_001040458]	1.77358	1.66799e-05
LINC02580	long intergenic non-protein coding RNA 2580	Homo sapiens long intergenic non-protein coding RNA 2580 (LINC02580), long non-coding RNA [NR_151714]	1.77299	0.00231728
XPNPEP3	X-prolyl aminopeptidase 3	Homo sapiens X-prolyl aminopeptidase 3 (XPNPEP3), transcript variant 1, mRNA [NM_022098]	1.77286	7.47716e-05
LGALS9	galectin 9	galectin 9 [Source:HGNC Symbol;Acc:HGNC:6570] [ENST00000584386]	1.77224	1.30278e-06
		Homo sapiens mRNA sequence. [AY927493]	1.77182	0.00366237
DNAJA1P5	DnaJ heat shock protein family (Hsp40) member A1 pseudogene 5	Homo sapiens DnaJ heat shock protein family (Hsp40) member A1 pseudogene 5 (DNAJA1P5), non-coding RNA [NR_033424]	1.77119	1.43881e-07
TBL1X	transducin beta like 1 X-linked	Homo sapiens transducin beta like 1 X-linked (TBL1X), transcript variant 1, mRNA [NM_005647]	1.77075	2.1573e-05
LOC101927857	uncharacterized LOC101927857	PREDICTED: Homo sapiens uncharacterized LOC101927857 (LOC101927857), transcript variant X4, ncRNA [XR_001753419]	1.76931	0.00875923
TRIM14	tripartite motif containing 14	Homo sapiens tripartite motif containing 14 (TRIM14), transcript variant 1, mRNA [NM_014788]	1.76929	3.5861e-07
GLIPR2	GLI pathogenesis related 2	Homo sapiens GLI pathogenesis related 2 (GLIPR2), transcript variant 1, mRNA [NM_022343]	1.76852	1.39674e-08
KIT	KIT proto-oncogene receptor tyrosine kinase	Homo sapiens KIT proto-oncogene receptor tyrosine kinase (KIT), transcript variant 1, mRNA [NM_000222]	1.76821	8.80727e-07
APOBEC3F	apolipoprotein B mRNA editing enzyme catalytic subunit 3F	Homo sapiens apolipoprotein B mRNA editing enzyme catalytic subunit 3F (APOBEC3F), transcript variant 2, mRNA [NM_001006666]	1.76685	1.3206e-07
SLCO2B1	solute carrier organic anion transporter family member 2B1	Homo sapiens solute carrier organic anion transporter family member 2B1 (SLCO2B1), transcript variant 1, mRNA [NM_007256]	1.76679	0.000621906
LINC-PINT	long intergenic non-protein coding RNA, p53 induced transcript	Homo sapiens long intergenic non-protein coding RNA, p53 induced transcript (LINC-PINT), transcript variant 7, long non-coding RNA [NR_109854]	1.76625	0.0013015
STIL	STIL, centriolar assembly protein	Homo sapiens STIL, centriolar assembly protein (STIL), transcript variant 3, mRNA [NM_001282936]	1.76597	0.00225112
		Homo sapiens cDNA FLJ45928 fis, clone PLACE6019674. [AK127825]	1.76579	0.0451679
			1.76429	4.7317e-07
ERLIN1	ER lipid raft associated 1	Homo sapiens ER lipid raft associated 1 (ERLIN1), transcript variant 1, mRNA [NM_006459]	1.76425	5.15869e-05
SCO1	SCO1, cytochrome c oxidase assembly protein	Homo sapiens SCO1, cytochrome c oxidase assembly protein (SCO1), mRNA [NM_004589]	1.76318	2.50945e-06
MYO7A	myosin VIIA	Homo sapiens myosin VIIA (MYO7A), transcript variant 1, mRNA [NM_000260]	1.76311	0.00713103
PSMG4	proteasome assembly chaperone 4	Homo sapiens proteasome assembly chaperone 4 (PSMG4), transcript variant 3, mRNA [NM_001135750]	1.76226	0.0103501
PLEKHA4	pleckstrin homology domain containing A4	Homo sapiens pleckstrin homology domain containing A4 (PLEKHA4), transcript variant 1, mRNA [NM_020904]	1.76147	1.22496e-05
DEGS1	delta 4-desaturase, sphingolipid 1	Homo sapiens delta 4-desaturase, sphingolipid 1 (DEGS1), transcript variant 3, mRNA [NM_001321542]	1.76138	1.31354e-07
C10orf143	chromosome 10 open reading frame 143	Homo sapiens chromosome 10 open reading frame 143 (C10orf143), transcript variant 3, non-coding RNA [NR_034125]	1.76108	8.06275e-05
CENPO	centromere protein O	Homo sapiens centromere protein O (CENPO), transcript variant 1, mRNA [NM_024322]	1.76047	0.000781372
FGF20	fibroblast growth factor 20	Homo sapiens fibroblast growth factor 20 (FGF20), mRNA [NM_019851]	1.76003	0.00725176
RLN2	relaxin 2	Homo sapiens relaxin 2 (RLN2), transcript variant 2, mRNA [NM_005059]	1.75974	0.00546964
C22orf15	chromosome 22 open reading frame 15	Homo sapiens chromosome 22 open reading frame 15 (C22orf15), transcript variant 1, mRNA [NM_182520]	1.75914	0.000400268
RPL37A	ribosomal protein L37a	ribosomal protein L37a [Source:HGNC Symbol;Acc:HGNC:10348] [ENST00000446558]	1.75871	0.0126099
MIR29B2CHG	MIR29B2 and MIR29C host gene	Homo sapiens cDNA FLJ41182 fis, clone BRACE2043349. [AK123177]	1.75841	0.00755459
LINC01814	long intergenic non-protein coding RNA 1814	long intergenic non-protein coding RNA 1814 [Source:HGNC Symbol;Acc:HGNC:52618] [ENST00000418358]	1.75784	0.000795351
PAQR3	progestin and adipoQ receptor family member 3	Homo sapiens progestin and adipoQ receptor family member 3 (PAQR3), transcript variant 1, mRNA [NM_001040202]	1.75692	0.00621075
		novel transcript [ENST00000375713]	1.75626	7.69938e-06
HPSE	heparanase	Homo sapiens heparanase (HPSE), transcript variant 1, mRNA [NM_006665]	1.7553	0.000156022
TRIM14	tripartite motif containing 14	Homo sapiens tripartite motif containing 14 (TRIM14), transcript variant 1, mRNA [NM_014788]	1.75452	1.95858e-06
MPP7	membrane palmitoylated protein 7	Homo sapiens membrane palmitoylated protein 7 (MPP7), transcript variant 2, mRNA [NM_173496]	1.7543	5.02493e-05
ARHGAP11A	Rho GTPase activating protein 11A	Homo sapiens Rho GTPase activating protein 11A (ARHGAP11A), transcript variant 2, mRNA [NM_199357]	1.75413	3.62483e-07
LRP8	LDL receptor related protein 8	Homo sapiens LDL receptor related protein 8 (LRP8), transcript variant 2, mRNA [NM_033300]	1.75355	0.00710087
			1.75343	0.00391653
GCH1	GTP cyclohydrolase 1	Homo sapiens GTP cyclohydrolase 1 (GCH1), transcript variant 4, mRNA [NM_001024071]	1.75333	3.09228e-06
ZNF493	zinc finger protein 493	Homo sapiens zinc finger protein 493 (ZNF493), transcript variant 2, mRNA [NM_145326]	1.75233	0.00621369
XKR9	XK related 9	Homo sapiens XK related 9 (XKR9), transcript variant 2, mRNA [NM_001287258]	1.75232	5.92416e-06
KCTD17	potassium channel tetramerization domain containing 17	Homo sapiens potassium channel tetramerization domain containing 17 (KCTD17), transcript variant 2, mRNA [NM_024681]	1.75166	0.000158841
LZTS1	leucine zipper tumor suppressor 1	Homo sapiens leucine zipper tumor suppressor 1 (LZTS1), transcript variant 1, mRNA [NM_021020]	1.75091	0.00476253
LINC-PINT	long intergenic non-protein coding RNA, p53 induced transcript	Homo sapiens long intergenic non-protein coding RNA, p53 induced transcript (LINC-PINT), transcript variant 4, long non-coding RNA [NR_109851]	1.75032	0.00133843
lnc-OR4M2-7	lnc-OR4M2-7:1	HUMTNL12 ORF2 {Homo sapiens} (exp=-1; wgp=0; cg=0), partial (10%) [THC2577654]	1.75028	6.23475e-06
PSMA2	proteasome subunit alpha 2	Homo sapiens proteasome subunit alpha 2 (PSMA2), mRNA [NM_002787]	1.74734	0.000107339
LRR1	leucine rich repeat protein 1	Homo sapiens leucine rich repeat protein 1 (LRR1), transcript variant 3, mRNA [NM_203467]	1.74709	0.00346647
MPP6	membrane palmitoylated protein 6	Homo sapiens membrane palmitoylated protein 6 (MPP6), transcript variant 1, mRNA [NM_016447]	1.74647	0.0307003
PTGER3	prostaglandin E receptor 3	Homo sapiens prostaglandin E receptor 3 (PTGER3), transcript variant 5, mRNA [NM_198715]	1.7462	0.0328757
BTN2A3P	butyrophilin subfamily 2 member A3, pseudogene	Homo sapiens butyrophilin subfamily 2 member A3, pseudogene (BTN2A3P), non-coding RNA [NR_027795]	1.74596	0.00259745
MOV10	Mov10 RISC complex RNA helicase	Homo sapiens Mov10 RISC complex RNA helicase (MOV10), transcript variant 1, mRNA [NM_020963]	1.74304	7.38695e-06
		Homo sapiens OK/SW-cl.92 mRNA, complete cds. [AB062488]	1.74241	0.00918531
MUSTN1	musculoskeletal, embryonic nuclear protein 1	Homo sapiens musculoskeletal, embryonic nuclear protein 1 (MUSTN1), mRNA [NM_205853]	1.74233	0.0355267
SRGAP2	SLIT-ROBO Rho GTPase activating protein 2	Homo sapiens SLIT-ROBO Rho GTPase activating protein 2 (SRGAP2), transcript variant 4, mRNA [NM_001300952]	1.74197	0.0058767
lnc-EID1-1	lnc-EID1-1:2	Homo sapiens cDNA clone IMAGE:5296881. [BC029603]	1.74181	0.0425812
		asparagine synthetase pseudogene 4 [Source:HGNC Symbol;Acc:HGNC:39400] [ENST00000511103]	1.74177	8.77739e-05
SNAR-A3	small NF90 (ILF3) associated RNA A3	Homo sapiens small NF90 (ILF3) associated RNA A3 (SNAR-A3), small nuclear RNA [NR_024214]	1.74148	3.60436e-05
PCGF5	polycomb group ring finger 5	Homo sapiens polycomb group ring finger 5 (PCGF5), transcript variant 3, non-coding RNA [NR_046310]	1.74105	1.34799e-06
TMEM158	transmembrane protein 158 (gene/pseudogene)	Homo sapiens transmembrane protein 158 (gene/pseudogene) (TMEM158), mRNA [NM_015444]	1.74093	0.000202486
EFR3A	EFR3 homolog A	Homo sapiens EFR3 homolog A (EFR3A), transcript variant 1, mRNA [NM_015137]	1.74081	2.19688e-05
lnc-FAM126B-1	lnc-FAM126B-1:1	LNCipedia lincRNA (lnc-FAM126B-1), lincRNA [lnc-FAM126B-1:1]	1.74049	0.00284962
KARS	lysyl-tRNA synthetase	Homo sapiens lysyl-tRNA synthetase (KARS), transcript variant 1, mRNA [NM_001130089]	1.73998	1.10934e-07
HNRNPLL	heterogeneous nuclear ribonucleoprotein L like	heterogeneous nuclear ribonucleoprotein L like [Source:HGNC Symbol;Acc:HGNC:25127] [ENST00000410076]	1.7393	0.000138901
XLOC_l2_015451		BROAD Institute lincRNA (XLOC_l2_015451), lincRNA [TCONS_l2_00030147]	1.73861	2.19231e-05
ADAMTS14	ADAM metallopeptidase with thrombospondin type 1 motif 14	Homo sapiens ADAM metallopeptidase with thrombospondin type 1 motif 14 (ADAMTS14), transcript variant 1, mRNA [NM_139155]	1.73841	0.00589902
lnc-U2SURP-3	lnc-U2SURP-3:2	LNCipedia lincRNA (lnc-U2SURP-3), lincRNA [lnc-U2SURP-3:2]	1.73789	0.0136552
lnc-PPP1R26-1	lnc-PPP1R26-1:1	LNCipedia lincRNA (lnc-PPP1R26-1), lincRNA [lnc-PPP1R26-1:1]	1.73787	0.0144759
		novel transcript [ENST00000510261]	1.73716	0.0154615
HPSE	heparanase	Homo sapiens heparanase (HPSE), transcript variant 1, mRNA [NM_006665]	1.73633	9.28091e-07
ITIH5	inter-alpha-trypsin inhibitor heavy chain family member 5	Homo sapiens inter-alpha-trypsin inhibitor heavy chain family member 5 (ITIH5), transcript variant 3, mRNA [NM_001001851]	1.73533	0.0273269
JADE2	jade family PHD finger 2	Homo sapiens jade family PHD finger 2 (JADE2), transcript variant 3, mRNA [NM_015288]	1.73509	0.000170554
		novel Myb/SANT-like DNA-binding domain containing pseudogene [ENST00000635939]	1.73132	0.0043176
LINC00659	long intergenic non-protein coding RNA 659	Homo sapiens long intergenic non-protein coding RNA 659 (LINC00659), transcript variant 1, long non-coding RNA [NR_046224]	1.73116	0.00273484
RAB9B	RAB9B, member RAS oncogene family	Homo sapiens RAB9B, member RAS oncogene family (RAB9B), transcript variant 1, mRNA [NM_016370]	1.73097	0.023164
VTRNA1-1	vault RNA 1-1	Homo sapiens vault RNA 1-1 (VTRNA1-1), vault RNA [NR_026703]	1.73015	0.0320617
PSMA6	proteasome subunit alpha 6	Homo sapiens proteasome subunit alpha 6 (PSMA6), transcript variant 1, mRNA [NM_002791]	1.72956	1.31924e-07
CASP8	caspase 8	Homo sapiens caspase 8 (CASP8), transcript variant B, mRNA [NM_033355]	1.7295	0.00253213
		PREDICTED: Homo sapiens uncharacterized LOC401180 (LOC401180), mRNA [XM_379325]	1.72945	0.0112319
CFH	complement factor H	Homo sapiens complement factor H (CFH), transcript variant 1, mRNA [NM_000186]	1.72882	0.00824229
UBR2	ubiquitin protein ligase E3 component n-recognin 2	Homo sapiens ubiquitin protein ligase E3 component n-recognin 2 (UBR2), transcript variant 1, mRNA [NM_015255]	1.7279	4.91861e-07
GABRP	gamma-aminobutyric acid type A receptor pi subunit	Homo sapiens gamma-aminobutyric acid type A receptor pi subunit (GABRP), transcript variant 1, mRNA [NM_014211]	1.72734	0.0377035
PYCARD-AS1	PYCARD antisense RNA 1	Homo sapiens PYCARD antisense RNA 1 (PYCARD-AS1), long non-coding RNA [NR_102400]	1.72723	7.49866e-05
EFCAB1	EF-hand calcium binding domain 1	Homo sapiens EF-hand calcium binding domain 1 (EFCAB1), transcript variant 1, mRNA [NM_024593]	1.72716	0.0174624
NCF1	neutrophil cytosolic factor 1	Homo sapiens neutrophil cytosolic factor 1 (NCF1), mRNA [NM_000265]	1.72497	0.00266178
SNAR-D	small NF90 (ILF3) associated RNA D	Homo sapiens small NF90 (ILF3) associated RNA D (SNAR-D), small nuclear RNA [NR_024243]	1.72453	4.82814e-07
			1.72428	0.0219849
CLEC3B	C-type lectin domain family 3 member B	Homo sapiens C-type lectin domain family 3 member B (CLEC3B), transcript variant 1, mRNA [NM_003278]	1.72425	0.0345343
LOC101928105	uncharacterized LOC101928105	Homo sapiens uncharacterized LOC101928105 (LOC101928105), long non-coding RNA [NR_121657]	1.7233	0.0349335
		Homo sapiens clone HLS_IMAGE_281777 mRNA sequence. [DQ786257]	1.72309	0.0205297
MAX	MYC associated factor X	Homo sapiens MYC associated factor X (MAX), transcript variant 6, mRNA [NM_197957]	1.72287	5.32658e-06
UHRF1BP1	UHRF1 binding protein 1	Homo sapiens UHRF1 binding protein 1 (UHRF1BP1), mRNA [NM_017754]	1.72254	7.16844e-06
RAB27A	RAB27A, member RAS oncogene family	Homo sapiens RAB27A, member RAS oncogene family (RAB27A), transcript variant 1, mRNA [NM_004580]	1.72217	8.18668e-07
		novel transcript [ENST00000608010]	1.72167	0.0069844
PARP10	poly(ADP-ribose) polymerase family member 10	Homo sapiens poly(ADP-ribose) polymerase family member 10 (PARP10), transcript variant 2, mRNA [NM_001317895]	1.72126	9.66838e-05
		BX098869 Soares_fetal_liver_spleen_1NFLS_S1 Homo sapiens cDNA clone IMAGp998P22975, mRNA sequence [BX098869]	1.72123	0.0055144
FGD2	FYVE, RhoGEF and PH domain containing 2	FYVE, RhoGEF and PH domain containing 2 [Source:HGNC Symbol;Acc:HGNC:3664] [ENST00000493635]	1.72073	0.031238
CLSPN	claspin	Homo sapiens claspin (CLSPN), transcript variant 1, mRNA [NM_022111]	1.72042	0.00448883
NKX3-1	NK3 homeobox 1	Homo sapiens NK3 homeobox 1 (NKX3-1), transcript variant 1, mRNA [NM_006167]	1.72032	0.0133778
OTUD7A	OTU deubiquitinase 7A	Homo sapiens OTU deubiquitinase 7A (OTUD7A), transcript variant 2, mRNA [NM_001329907]	1.72007	0.00217785
ACBD7	acyl-CoA binding domain containing 7	Homo sapiens acyl-CoA binding domain containing 7 (ACBD7), mRNA [NM_001039844]	1.71862	6.59521e-05
lnc-SOD2-2	lnc-SOD2-2:5	LNCipedia lincRNA (lnc-SOD2-2), lincRNA [lnc-SOD2-2:5]	1.71684	0.0171887
MTHFD2	methylenetetrahydrofolate dehydrogenase (NADP+ dependent) 2, methenyltetrahydrofolate cyclohydrolase	Homo sapiens methylenetetrahydrofolate dehydrogenase (NADP+ dependent) 2, methenyltetrahydrofolate cyclohydrolase (MTHFD2), transcript variant 1, mRNA [NM_006636]	1.71558	0.00142205
		novel transcript [ENST00000559165]	1.71424	0.000151723
PSMA1	proteasome subunit alpha 1	Homo sapiens proteasome subunit alpha 1 (PSMA1), transcript variant 1, mRNA [NM_148976]	1.71387	1.29622e-07
LOC105375486	uncharacterized LOC105375486	uncharacterized LOC105375486 [Source:NCBI gene;Acc:105375486] [ENST00000454957]	1.71327	0.00680418
CDCP1	CUB domain containing protein 1	Homo sapiens CUB domain containing protein 1 (CDCP1), transcript variant 1, mRNA [NM_022842]	1.71303	3.7735e-08
		Homo sapiens cDNA FLJ46493 fis, clone THYMU3028075. [AK128351]	1.71302	0.0311413
FGF20	fibroblast growth factor 20	Homo sapiens fibroblast growth factor 20 (FGF20), mRNA [NM_019851]	1.71294	2.2392e-05
ASCL2	achaete-scute family bHLH transcription factor 2	Homo sapiens achaete-scute family bHLH transcription factor 2 (ASCL2), mRNA [NM_005170]	1.71213	4.24933e-05
FOXJ1	forkhead box J1	Homo sapiens forkhead box J1 (FOXJ1), mRNA [NM_001454]	1.71169	0.000723072
GPM6B	glycoprotein M6B	Homo sapiens glycoprotein M6B (GPM6B), transcript variant 2, mRNA [NM_001001996]	1.71162	0.000332077
DNAJA1	DnaJ heat shock protein family (Hsp40) member A1	Homo sapiens DnaJ heat shock protein family (Hsp40) member A1 (DNAJA1), transcript variant 1, mRNA [NM_001539]	1.70974	2.08282e-07
C1orf216	chromosome 1 open reading frame 216	Homo sapiens chromosome 1 open reading frame 216 (C1orf216), transcript variant 1, mRNA [NM_152374]	1.70882	0.00307657
DMD	dystrophin	Homo sapiens dystrophin (DMD), transcript variant Dp140b, mRNA [NM_004021]	1.70793	6.92912e-06
SNORD91A	small nucleolar RNA, C/D box 91A	Homo sapiens small nucleolar RNA, C/D box 91A (SNORD91A), small nucleolar RNA [NR_003072]	1.70792	0.00172056
CDKN2A	cyclin dependent kinase inhibitor 2A	Homo sapiens cyclin dependent kinase inhibitor 2A (CDKN2A), transcript variant 3, mRNA [NM_058197]	1.70782	4.49505e-07
		novel transcript [ENST00000607898]	1.7072	0.0451997
TEAD4	TEA domain transcription factor 4	Homo sapiens TEA domain transcription factor 4 (TEAD4), transcript variant 1, mRNA [NM_003213]	1.7063	1.14119e-05
N4BP2L1	NEDD4 binding protein 2 like 1	Homo sapiens NEDD4 binding protein 2 like 1 (N4BP2L1), transcript variant 3, mRNA [NM_001286459]	1.70552	0.0027271
UTRN	utrophin	Homo sapiens utrophin (UTRN), mRNA [NM_007124]	1.70433	0.0315017
LYPD6	LY6/PLAUR domain containing 6	Homo sapiens LY6/PLAUR domain containing 6 (LYPD6), transcript variant 1, mRNA [NM_001195685]	1.70423	0.00149213
LINC00659	long intergenic non-protein coding RNA 659	Homo sapiens long intergenic non-protein coding RNA 659 (LINC00659), transcript variant 1, long non-coding RNA [NR_046224]	1.70393	6.93727e-06
SNORD1A	small nucleolar RNA, C/D box 1A	Homo sapiens small nucleolar RNA, C/D box 1A (SNORD1A), small nucleolar RNA [NR_004395]	1.70287	0.0299242
SMC4	structural maintenance of chromosomes 4	Homo sapiens structural maintenance of chromosomes 4 (SMC4), transcript variant 1, mRNA [NM_005496]	1.70212	1.41621e-07
		Homo sapiens HDCMB45P mRNA, partial cds. [AF068294]	1.70134	0.041001
PRR14L	proline rich 14 like	PREDICTED: Homo sapiens proline rich 14 like (PRR14L), transcript variant X4, mRNA [XM_017028737]	1.7012	0.0139313
MCCD1	mitochondrial coiled-coil domain 1	Homo sapiens mitochondrial coiled-coil domain 1 (MCCD1), mRNA [NM_001011700]	1.70079	0.0265407
RNF24	ring finger protein 24	Homo sapiens ring finger protein 24 (RNF24), transcript variant 1, mRNA [NM_007219]	1.70072	1.22268e-05
GACAT2	gastric cancer associated transcript 2	Homo sapiens gastric cancer associated transcript 2 (GACAT2), long non-coding RNA [NR_120598]	1.70059	0.049084
GIMAP2	GTPase, IMAP family member 2	Homo sapiens GTPase, IMAP family member 2 (GIMAP2), mRNA [NM_015660]	1.69922	1.43111e-05
			1.69901	1.60331e-05
RHEX	regulator of hemoglobinization and erythroid cell expansion	Homo sapiens regulator of hemoglobinization and erythroid cell expansion (RHEX), mRNA [NM_001007544]	1.69847	6.74721e-06
MAP6D1	MAP6 domain containing 1	Homo sapiens MAP6 domain containing 1 (MAP6D1), mRNA [NM_024871]	1.69825	9.45022e-06
			1.69806	0.00158039
REXO5	RNA exonuclease 5	Homo sapiens RNA exonuclease 5 (REXO5), transcript variant 1, mRNA [NM_030941]	1.69752	1.62269e-05
PPP1R18	protein phosphatase 1 regulatory subunit 18	Homo sapiens protein phosphatase 1 regulatory subunit 18 (PPP1R18), transcript variant 1, mRNA [NM_133471]	1.69709	0.00023636
LOC107984168	uncharacterized LOC107984168	PREDICTED: Homo sapiens uncharacterized LOC107984168 (LOC107984168), ncRNA [XR_001747270]	1.6964	0.0113018
FCGR2C	Fc fragment of IgG receptor IIc (gene/pseudogene)	Homo sapiens Fc fragment of IgG receptor IIc (gene/pseudogene) (FCGR2C), transcript variant 1, coding, mRNA [NM_201563]	1.69553	8.49036e-07
PRKCQ-AS1	PRKCQ antisense RNA 1	PRKCQ antisense RNA 1 [Source:HGNC Symbol;Acc:HGNC:44689] [ENST00000561822]	1.69514	0.0109581
RNF19B	ring finger protein 19B	Homo sapiens ring finger protein 19B (RNF19B), transcript variant 1, mRNA [NM_153341]	1.6948	8.00043e-07
PSAT1	phosphoserine aminotransferase 1	Homo sapiens phosphoserine aminotransferase 1 (PSAT1), transcript variant 1, mRNA [NM_058179]	1.6935	0.000106825
			1.69265	0.0252069
			1.69145	0.0369556
MTHFD1	methylenetetrahydrofolate dehydrogenase, cyclohydrolase and formyltetrahydrofolate synthetase 1	Homo sapiens methylenetetrahydrofolate dehydrogenase, cyclohydrolase and formyltetrahydrofolate synthetase 1 (MTHFD1), transcript variant 1, mRNA [NM_005956]	1.69083	0.000109025
FMR1	fragile X mental retardation 1	Homo sapiens fragile X mental retardation 1 (FMR1), transcript variant ISO1, mRNA [NM_002024]	1.69038	0.000151555
LINC02017	long intergenic non-protein coding RNA 2017	Homo sapiens long intergenic non-protein coding RNA 2017 (LINC02017), long non-coding RNA [NR_147142]	1.68989	0.022902
C21orf91	chromosome 21 open reading frame 91	Homo sapiens chromosome 21 open reading frame 91 (C21orf91), transcript variant 2, mRNA [NM_017447]	1.6889	6.40357e-06
NEURL3	neuralized E3 ubiquitin protein ligase 3	Homo sapiens neuralized E3 ubiquitin protein ligase 3 (NEURL3), transcript variant 2, mRNA [NM_001285486]	1.68777	0.00228499
			1.68764	0.0437966
TRIM37	tripartite motif containing 37	Homo sapiens tripartite motif containing 37 (TRIM37), transcript variant 2, mRNA [NM_001005207]	1.6874	4.34446e-05
PITX1	paired like homeodomain 1	Homo sapiens paired like homeodomain 1 (PITX1), mRNA [NM_002653]	1.68648	0.00940625
UTRN	utrophin	Homo sapiens utrophin (UTRN), mRNA [NM_007124]	1.68631	0.00524216
		Homo sapiens cDNA FLJ45993 fis, clone SKMUS2009479. [AK127887]	1.68602	0.0344
TRDMT1	tRNA aspartic acid methyltransferase 1	Homo sapiens tRNA aspartic acid methyltransferase 1 (TRDMT1), transcript variant i, mRNA [NM_001351220]	1.68572	0.0145215
EP400P1	EP400 pseudogene 1	EP400 pseudogene 1 [Source:HGNC Symbol;Acc:HGNC:26602] [ENST00000443539]	1.68568	0.00517188
		long intergenic non-protein coding RNA 1811 [Source:HGNC Symbol;Acc:HGNC:52615] [ENST00000424786]	1.68543	0.00701001
SNORD1B	small nucleolar RNA, C/D box 1B	Homo sapiens small nucleolar RNA, C/D box 1B (SNORD1B), small nucleolar RNA [NR_004396]	1.68541	0.00825208
HIC1	HIC ZBTB transcriptional repressor 1	Homo sapiens HIC ZBTB transcriptional repressor 1 (HIC1), transcript variant 1, mRNA [NM_006497]	1.68489	0.0348699
LOC728743	zinc finger protein pseudogene	Homo sapiens zinc finger protein pseudogene (LOC728743), non-coding RNA [NR_027237]	1.68482	3.27468e-05
GUCY1A1	guanylate cyclase 1 soluble subunit alpha 1	Homo sapiens guanylate cyclase 1 soluble subunit alpha 1 (GUCY1A1), transcript variant 1, mRNA [NM_000856]	1.68442	3.53026e-06
MT1X	metallothionein 1X	Homo sapiens metallothionein 1X (MT1X), mRNA [NM_005952]	1.684	2.3272e-05
CEP57L1	centrosomal protein 57 like 1	Homo sapiens centrosomal protein 57 like 1 (CEP57L1), transcript variant 2, mRNA [NM_173830]	1.68258	0.000237581
RPL39L	ribosomal protein L39 like	Homo sapiens ribosomal protein L39 like (RPL39L), mRNA [NM_052969]	1.68234	0.00181299
LINC02413	long intergenic non-protein coding RNA 2413	PREDICTED: Homo sapiens long intergenic non-protein coding RNA 2413 (LINC02413), ncRNA [XR_945212]	1.68095	0.0159261
		anoctamin 7 like 1 [Source:HGNC Symbol;Acc:HGNC:32248] [ENST00000602586]	1.68027	0.00105096
TTYH2	tweety family member 2	Homo sapiens tweety family member 2 (TTYH2), transcript variant 1, mRNA [NM_032646]	1.67872	0.0287449
lnc-SLC4A10-4	lnc-SLC4A10-4:1	LNCipedia lincRNA (lnc-SLC4A10-4), lincRNA [lnc-SLC4A10-4:1]	1.67681	0.000676758
CIT	citron rho-interacting serine/threonine kinase	Homo sapiens citron rho-interacting serine/threonine kinase (CIT), transcript variant 1, mRNA [NM_001206999]	1.67604	0.000728696
SORBS1	sorbin and SH3 domain containing 1	Homo sapiens sorbin and SH3 domain containing 1 (SORBS1), transcript variant 3, mRNA [NM_001034954]	1.67549	0.00138111
LEF1	lymphoid enhancer binding factor 1	Homo sapiens lymphoid enhancer binding factor 1 (LEF1), transcript variant 1, mRNA [NM_016269]	1.67498	5.58958e-05
LOC100288637	OTU deubiquitinase 7A pseudogene	Homo sapiens OTU deubiquitinase 7A pseudogene (LOC100288637), transcript variant 1, non-coding RNA [NR_038253]	1.67459	0.0326876
SNAR-B2	small NF90 (ILF3) associated RNA B2	Homo sapiens small NF90 (ILF3) associated RNA B2 (SNAR-B2), small nuclear RNA [NR_024230]	1.67424	5.76437e-06
SAMD9	sterile alpha motif domain containing 9	Homo sapiens sterile alpha motif domain containing 9 (SAMD9), transcript variant 1, mRNA [NM_017654]	1.67422	0.0493511
DNHD1	dynein heavy chain domain 1	Homo sapiens dynein heavy chain domain 1 (DNHD1), transcript variant 1, mRNA [NM_144666]	1.67401	0.00440943
BAALC	BAALC, MAP3K1 and KLF4 binding	Homo sapiens BAALC, MAP3K1 and KLF4 binding (BAALC), transcript variant 3, mRNA [NM_001364874]	1.6736	0.0154196
FSIP1	fibrous sheath interacting protein 1	Homo sapiens fibrous sheath interacting protein 1 (FSIP1), transcript variant 1, mRNA [NM_152597]	1.67312	0.019151
LINC00659	long intergenic non-protein coding RNA 659	Homo sapiens long intergenic non-protein coding RNA 659 (LINC00659), transcript variant 1, long non-coding RNA [NR_046224]	1.67244	0.000463174
CUL2	cullin 2	Homo sapiens cullin 2 (CUL2), transcript variant 3, mRNA [NM_003591]	1.67125	0.000341648
KYAT1	kynurenine aminotransferase 1	Homo sapiens kynurenine aminotransferase 1 (KYAT1), transcript variant 1, mRNA [NM_004059]	1.67086	0.00808738
MIR646HG	MIR646 host gene	Homo sapiens cDNA FLJ46426 fis, clone THYMU3013897. [AK128288]	1.67072	0.0429069
RGS14	regulator of G protein signaling 14	Homo sapiens regulator of G protein signaling 14 (RGS14), mRNA [NM_006480]	1.67071	0.000354756
STK31	serine/threonine kinase 31	Homo sapiens serine/threonine kinase 31 (STK31), transcript variant 2, mRNA [NM_032944]	1.67033	0.0229272
B3GNT10	UDP-GlcNAc:betaGal beta-1,3-N-acetylglucosaminyltransferase 10 (putative)	Homo sapiens UDP-GlcNAc:betaGal beta-1,3-N-acetylglucosaminyltransferase 10 (putative) (B3GNT10), non-coding RNA [NR_027442]	1.67014	0.0174391
SNAR-G2	small NF90 (ILF3) associated RNA G2	Homo sapiens small NF90 (ILF3) associated RNA G2 (SNAR-G2), small nuclear RNA [NR_024244]	1.67012	5.44917e-07
PVRIG	PVR related immunoglobulin domain containing	Homo sapiens PVR related immunoglobulin domain containing (PVRIG), mRNA [NM_024070]	1.66994	0.0111136
LOC729970	hCG2028352-like	Homo sapiens hCG2028352-like (LOC729970), long non-coding RNA [NR_033998]	1.66959	1.5951e-05
PDE6D	phosphodiesterase 6D	Homo sapiens phosphodiesterase 6D (PDE6D), transcript variant 1, mRNA [NM_002601]	1.66952	5.41008e-08
IL4I1	interleukin 4 induced 1	Homo sapiens interleukin 4 induced 1 (IL4I1), transcript variant 1, mRNA [NM_152899]	1.66941	0.001253
SCARNA15	small Cajal body-specific RNA 15	Homo sapiens small Cajal body-specific RNA 15 (SCARNA15), guide RNA [NR_003011]	1.66911	0.0400622
APCDD1	APC down-regulated 1	Homo sapiens APC down-regulated 1 (APCDD1), mRNA [NM_153000]	1.66801	0.000178709
			1.66789	0.0107051
LINC01770	long intergenic non-protein coding RNA 1770	Homo sapiens long intergenic non-protein coding RNA 1770 (LINC01770), transcript variant 1, long non-coding RNA [NR_125994]	1.66767	0.0111319
APBB2	amyloid beta precursor protein binding family B member 2	Homo sapiens amyloid beta precursor protein binding family B member 2 (APBB2), transcript variant 1, mRNA [NM_004307]	1.66621	0.00120848
ATP5F1A	ATP synthase F1 subunit alpha	ATP synthase F1 subunit alpha [Source:HGNC Symbol;Acc:HGNC:823] [ENST00000398752]	1.66609	0.00479063
DNA2	DNA replication helicase/nuclease 2	Homo sapiens DNA replication helicase/nuclease 2 (DNA2), transcript variant 1, mRNA [NM_001080449]	1.66509	0.00458043
		fatty acid binding protein 5 pseudogene 10 [Source:HGNC Symbol;Acc:HGNC:31066] [ENST00000435729]	1.66474	1.69877e-06
lnc-MIB2-1	lnc-MIB2-1:4	Homo sapiens cDNA FLJ37373 fis, clone BRAMY2024849. [AK094692]	1.66388	0.0342671
RNF31	ring finger protein 31	Homo sapiens ring finger protein 31 (RNF31), transcript variant 1, mRNA [NM_017999]	1.66358	6.35821e-05
FAM219A	family with sequence similarity 219 member A	Homo sapiens family with sequence similarity 219 member A (FAM219A), transcript variant 4, mRNA [NM_147202]	1.66291	1.1892e-07
CPXM1	carboxypeptidase X, M14 family member 1	Homo sapiens carboxypeptidase X, M14 family member 1 (CPXM1), transcript variant 1, mRNA [NM_019609]	1.66286	0.000957279
ASNS	asparagine synthetase (glutamine-hydrolyzing)	Homo sapiens asparagine synthetase (glutamine-hydrolyzing) (ASNS), transcript variant 2, mRNA [NM_001673]	1.6624	1.10354e-06
			1.66225	0.0441922
			1.66193	1.43351e-05
lnc-HDDC3-4	lnc-HDDC3-4:2	LNCipedia lincRNA (lnc-HDDC3-4), lincRNA [lnc-HDDC3-4:2]	1.6608	0.0043425
ORC1	origin recognition complex subunit 1	Homo sapiens origin recognition complex subunit 1 (ORC1), transcript variant 1, mRNA [NM_004153]	1.66046	0.00925708
ARNTL2	aryl hydrocarbon receptor nuclear translocator like 2	Homo sapiens aryl hydrocarbon receptor nuclear translocator like 2 (ARNTL2), transcript variant 1, mRNA [NM_020183]	1.66009	7.60803e-06
QRSL1	QRSL1, glutaminyl-tRNA amidotransferase subunit A	Homo sapiens QRSL1, glutaminyl-tRNA amidotransferase subunit A (QRSL1), mRNA [NM_018292]	1.65929	0.000291533
lnc-ZNF717-1	lnc-ZNF717-1:1	Homo sapiens cDNA FLJ38336 fis, clone FCBBF3026678. [AK095655]	1.65762	0.00291957
LINC01811	long intergenic non-protein coding RNA 1811	PREDICTED: Homo sapiens long intergenic non-protein coding RNA 1811 (LINC01811), transcript variant X1, ncRNA [XR_001740635]	1.65755	0.000560376
		novel transcript [ENST00000597980]	1.65739	0.046152
KDM4A-AS1	KDM4A antisense RNA 1	Homo sapiens KDM4A antisense RNA 1 (KDM4A-AS1), long non-coding RNA [NR_033827]	1.65694	0.000345029
DLEU2	deleted in lymphocytic leukemia 2	Homo sapiens deleted in lymphocytic leukemia 2 (DLEU2), transcript variant 6, long non-coding RNA [NR_152570]	1.6569	0.011975
HSPD1	heat shock protein family D (Hsp60) member 1	Homo sapiens heat shock protein family D (Hsp60) member 1 (HSPD1), transcript variant 1, mRNA [NM_002156]	1.65686	2.76936e-06
		leucine zipper and EF-hand containing transmembrane protein 1 pseudogene 2 [Source:HGNC Symbol;Acc:HGNC:33985] [ENST00000597330]	1.65683	0.00065049
BTC	betacellulin	Homo sapiens betacellulin (BTC), transcript variant 1, mRNA [NM_001729]	1.65681	9.75902e-05
ARHGEF10	Rho guanine nucleotide exchange factor 10	Rho guanine nucleotide exchange factor 10 [Source:HGNC Symbol;Acc:HGNC:14103] [ENST00000523711]	1.65613	0.0468629
STARD13	StAR related lipid transfer domain containing 13	StAR related lipid transfer domain containing 13 [Source:HGNC Symbol;Acc:HGNC:19164] [ENST00000439831]	1.65555	0.00140835
		AGENCOURT_10615922 NIH_MGC_141 Homo sapiens cDNA clone IMAGE:6744194 5', mRNA sequence [BU963192]	1.65455	0.0224738
			1.65342	0.032032
		novel pseudogene [ENST00000382990]	1.6533	0.035972
PDK3	pyruvate dehydrogenase kinase 3	Homo sapiens pyruvate dehydrogenase kinase 3 (PDK3), transcript variant 2, mRNA [NM_005391]	1.65315	3.2351e-06
CCNB1	cyclin B1	Homo sapiens cyclin B1 (CCNB1), transcript variant 1, mRNA [NM_031966]	1.65296	0.0157335
lnc-TMEM185B-1	lnc-TMEM185B-1:1	DB013410 TESOP2 Homo sapiens cDNA clone TESOP2001961 5', mRNA sequence [DB013410]	1.65264	0.00686562
SPEN	spen family transcriptional repressor	Homo sapiens spen family transcriptional repressor (SPEN), mRNA [NM_015001]	1.65263	4.2811e-06
ZNF316	zinc finger protein 316	Homo sapiens zinc finger protein 316 (ZNF316), mRNA [NM_001278559]	1.65228	0.0395621
TPK1	thiamin pyrophosphokinase 1	Homo sapiens thiamin pyrophosphokinase 1 (TPK1), transcript variant 1, mRNA [NM_022445]	1.65209	1.42912e-06
NACC2	NACC family member 2	Homo sapiens NACC family member 2 (NACC2), mRNA [NM_144653]	1.65118	1.68291e-07
RPS6KL1	ribosomal protein S6 kinase like 1	Homo sapiens ribosomal protein S6 kinase like 1 (RPS6KL1), mRNA [NM_031464]	1.65091	0.00867577
FLJ32255	uncharacterized LOC643977	Homo sapiens uncharacterized LOC643977 (FLJ32255), long non-coding RNA [NR_104643]	1.65082	2.99135e-06
FAM208B	family with sequence similarity 208 member B	Homo sapiens family with sequence similarity 208 member B (FAM208B), transcript variant 3, mRNA [NM_001321784]	1.65053	5.72805e-05
SNAR-F	small NF90 (ILF3) associated RNA F	Homo sapiens small NF90 (ILF3) associated RNA F (SNAR-F), small nuclear RNA [NR_004384]	1.6503	1.78729e-06
FAM208B	family with sequence similarity 208 member B	Homo sapiens family with sequence similarity 208 member B (FAM208B), transcript variant 3, mRNA [NM_001321784]	1.65029	0.000134507
PSMG4	proteasome assembly chaperone 4	Homo sapiens proteasome assembly chaperone 4 (PSMG4), transcript variant 1, mRNA [NM_001128592]	1.64923	0.000831008
DHDH	dihydrodiol dehydrogenase	Homo sapiens dihydrodiol dehydrogenase (DHDH), mRNA [NM_014475]	1.64829	0.00611257
SEC14L1	SEC14 like lipid binding 1	Homo sapiens SEC14 like lipid binding 1 (SEC14L1), transcript variant 1, mRNA [NM_003003]	1.64772	0.00059111
DTNB	dystrobrevin beta	Homo sapiens dystrobrevin beta (DTNB), transcript variant 3, mRNA [NM_033148]	1.64703	0.0156329
CFAP52	cilia and flagella associated protein 52	Homo sapiens cilia and flagella associated protein 52 (CFAP52), transcript variant 2, mRNA [NM_145054]	1.64686	0.0334437
LINC00426	long intergenic non-protein coding RNA 426	long intergenic non-protein coding RNA 426 [Source:HGNC Symbol;Acc:HGNC:42761] [ENST00000420210]	1.64601	0.00651634
SYNJ1	synaptojanin 1	Homo sapiens synaptojanin 1 (SYNJ1), transcript variant 2, mRNA [NM_203446]	1.64601	1.84349e-05
			1.646	0.0370152
CENPH	centromere protein H	Homo sapiens centromere protein H (CENPH), mRNA [NM_022909]	1.64594	0.0121812
		Q9F8M7_CARHY (Q9F8M7) DTDP-glucose 4,6-dehydratase (Fragment), partial (11%) [THC2653786]	1.64573	0.00306871
ORM1	orosomucoid 1	Homo sapiens orosomucoid 1 (ORM1), mRNA [NM_000607]	1.64468	0.0150758
CLUAP1	clusterin associated protein 1	Homo sapiens clusterin associated protein 1 (CLUAP1), transcript variant 2, mRNA [NM_024793]	1.64363	1.05549e-06
DRC7	dynein regulatory complex subunit 7	Homo sapiens dynein regulatory complex subunit 7 (DRC7), transcript variant 2, mRNA [NM_032269]	1.64295	0.00289456
ANKRD23	ankyrin repeat domain 23	Homo sapiens ankyrin repeat domain 23 (ANKRD23), mRNA [NM_144994]	1.64287	0.0333684
		Homo sapiens cDNA FLJ26514 fis, clone KDN07578. [AK130024]	1.64253	0.0300647
lnc-KIAA1704-2	lnc-KIAA1704-2:1	LNCipedia lincRNA (lnc-KIAA1704-2), lincRNA [lnc-KIAA1704-2:1]	1.64182	0.0141344
lnc-SMARCAL1-2	lnc-SMARCAL1-2:5	LNCipedia lincRNA (lnc-SMARCAL1-2), lincRNA [lnc-SMARCAL1-2:5]	1.64157	7.04167e-05
C4orf46	chromosome 4 open reading frame 46	Homo sapiens chromosome 4 open reading frame 46 (C4orf46), transcript variant 1, mRNA [NM_001008393]	1.64114	0.00114268
RACGAP1P	Rac GTPase activating protein 1 pseudogene	Homo sapiens Rac GTPase activating protein 1 pseudogene (RACGAP1P), non-coding RNA [NR_026583]	1.64098	0.00640727
IGSF23	immunoglobulin superfamily member 23	Homo sapiens immunoglobulin superfamily member 23 (IGSF23), mRNA [NM_001205280]	1.64029	0.0111066
CBX3P2	chromobox 3 pseudogene 2	Homo sapiens chromobox 3 pseudogene 2 (CBX3P2), non-coding RNA [NR_033754]	1.64005	0.00898536
PTTG3P	pituitary tumor-transforming 3, pseudogene	Homo sapiens pituitary tumor-transforming 3, pseudogene (PTTG3P), non-coding RNA [NR_002734]	1.6394	0.00579168
lnc-TPT1-1	lnc-TPT1-1:1	LNCipedia lincRNA (lnc-TPT1-1), lincRNA [lnc-TPT1-1:1]	1.63913	0.00192498
ZC3H7B	zinc finger CCCH-type containing 7B	Homo sapiens zinc finger CCCH-type containing 7B (ZC3H7B), mRNA [NM_017590]	1.63887	0.000572972
ACSM3	acyl-CoA synthetase medium chain family member 3	Homo sapiens acyl-CoA synthetase medium chain family member 3 (ACSM3), transcript variant 2, mRNA [NM_202000]	1.63866	0.000453137
RBCK1	RANBP2-type and C3HC4-type zinc finger containing 1	Homo sapiens RANBP2-type and C3HC4-type zinc finger containing 1 (RBCK1), transcript variant 2, mRNA [NM_031229]	1.63847	0.00059248
SPATA13	spermatogenesis associated 13	spermatogenesis associated 13 [Source:HGNC Symbol;Acc:HGNC:23222] [ENST00000466831]	1.63826	0.0352193
MC4R	melanocortin 4 receptor	Homo sapiens melanocortin 4 receptor (MC4R), mRNA [NM_005912]	1.63768	0.0114783
TMEM255B	transmembrane protein 255B	Homo sapiens transmembrane protein 255B (TMEM255B), transcript variant 1, mRNA [NM_182614]	1.63762	0.000284293
OGFRP1	opioid growth factor receptor pseudogene 1	Homo sapiens opioid growth factor receptor pseudogene 1 (OGFRP1), non-coding RNA [NR_036498]	1.63742	0.0377031
GRAMD2B	GRAM domain containing 2B	Homo sapiens GRAM domain containing 2B (GRAMD2B), transcript variant 2, mRNA [NM_023927]	1.63685	6.89073e-06
lnc-AC099552.4.1-1	lnc-AC099552.4.1-1:2	LNCipedia lincRNA (lnc-AC099552.4.1-1), lincRNA [lnc-AC099552.4.1-1:2]	1.6366	0.0352568
IRS1	insulin receptor substrate 1	Homo sapiens insulin receptor substrate 1 (IRS1), mRNA [NM_005544]	1.63643	1.72613e-05
LOC105371965	uncharacterized LOC105371965	PREDICTED: Homo sapiens uncharacterized LOC105371965 (LOC105371965), ncRNA [XR_935106]	1.63613	0.0275635
ZBED6CL	ZBED6 C-terminal like	Homo sapiens ZBED6 C-terminal like (ZBED6CL), mRNA [NM_138434]	1.63601	0.00042287
SRBD1	S1 RNA binding domain 1	Homo sapiens S1 RNA binding domain 1 (SRBD1), mRNA [NM_018079]	1.63545	9.16183e-06
		ALU1_HUMAN (P39188) Alu subfamily J sequence contamination warning entry, partial (12%) [THC2690009]	1.63513	0.00714606
CCSER1	coiled-coil serine rich protein 1	Homo sapiens coiled-coil serine rich protein 1 (CCSER1), transcript variant 2, mRNA [NM_207491]	1.63512	0.00108307
CHORDC1	cysteine and histidine rich domain containing 1	Homo sapiens cysteine and histidine rich domain containing 1 (CHORDC1), transcript variant 1, mRNA [NM_012124]	1.63465	0.00153997
FAM234B	family with sequence similarity 234 member B	Homo sapiens family with sequence similarity 234 member B (FAM234B), mRNA [NM_020853]	1.63392	0.02723
VTRNA1-2	vault RNA 1-2	Homo sapiens vault RNA 1-2 (VTRNA1-2), vault RNA [NR_026704]	1.63379	0.0194369
RASIP1	Ras interacting protein 1	Homo sapiens Ras interacting protein 1 (RASIP1), mRNA [NM_017805]	1.63371	0.00084906
CXCR3	C-X-C motif chemokine receptor 3	Homo sapiens C-X-C motif chemokine receptor 3 (CXCR3), transcript variant 1, mRNA [NM_001504]	1.6337	7.05297e-06
			1.63363	4.81296e-05
RAB33B	RAB33B, member RAS oncogene family	Homo sapiens RAB33B, member RAS oncogene family (RAB33B), mRNA [NM_031296]	1.63227	0.0286089
ARL5B	ADP ribosylation factor like GTPase 5B	Homo sapiens ADP ribosylation factor like GTPase 5B (ARL5B), mRNA [NM_178815]	1.63098	0.000757951
OR5C1	olfactory receptor family 5 subfamily C member 1	Homo sapiens olfactory receptor family 5 subfamily C member 1 (OR5C1), mRNA [NM_001001923]	1.63037	0.000529213
TMPO	thymopoietin	Homo sapiens thymopoietin (TMPO), transcript variant 2, mRNA [NM_001032283]	1.63017	0.000301364
OGFRL1	opioid growth factor receptor like 1	Homo sapiens opioid growth factor receptor like 1 (OGFRL1), transcript variant 1, mRNA [NM_001324266]	1.62936	0.00294524
		novel transcript [ENST00000452701]	1.62845	0.000822356
RBCK1	RANBP2-type and C3HC4-type zinc finger containing 1	Homo sapiens RANBP2-type and C3HC4-type zinc finger containing 1 (RBCK1), transcript variant 2, mRNA [NM_031229]	1.62823	0.000323316
ASNSP1	asparagine synthetase pseudogene 1	Homo sapiens asparagine synthetase pseudogene 1 (ASNSP1), non-coding RNA [NR_146077]	1.62715	6.62603e-05
			1.6271	0.0475088
CTH	cystathionine gamma-lyase	Homo sapiens cystathionine gamma-lyase (CTH), transcript variant 1, mRNA [NM_001902]	1.62685	5.81784e-07
LOC389641	uncharacterized LOC389641	Homo sapiens uncharacterized LOC389641 (LOC389641), long non-coding RNA [NR_033928]	1.6258	0.00327328
ARHGAP11B	Rho GTPase activating protein 11B	Homo sapiens Rho GTPase activating protein 11B (ARHGAP11B), transcript variant 1, mRNA [NM_001039841]	1.62569	1.87658e-05
IRS1	insulin receptor substrate 1	Homo sapiens insulin receptor substrate 1 (IRS1), mRNA [NM_005544]	1.62542	0.0479886
WI2-87327B8.2	uncharacterized WI2-87327B8.2	PREDICTED: Homo sapiens uncharacterized WI2-87327B8.2 (WI2-87327B8.2), transcript variant X1, ncRNA [XR_936981]	1.62534	0.045933
SNORA58	small nucleolar RNA, H/ACA box 58	Homo sapiens small nucleolar RNA, H/ACA box 58 (SNORA58), small nucleolar RNA [NR_002985]	1.62531	0.0182393
OGFRL1	opioid growth factor receptor like 1	Homo sapiens opioid growth factor receptor like 1 (OGFRL1), transcript variant 1, mRNA [NM_001324266]	1.62487	0.0362715
LRRC71	leucine rich repeat containing 71	Homo sapiens leucine rich repeat containing 71 (LRRC71), mRNA [NM_144702]	1.62451	0.0294818
PRR11	proline rich 11	Homo sapiens proline rich 11 (PRR11), mRNA [NM_018304]	1.62427	0.0486971
			1.62361	0.0309412
PRKD2	protein kinase D2	Homo sapiens protein kinase D2 (PRKD2), transcript variant 1, mRNA [NM_016457]	1.62349	1.64993e-05
CEP55	centrosomal protein 55	Homo sapiens centrosomal protein 55 (CEP55), transcript variant 1, mRNA [NM_018131]	1.62284	2.93556e-06
SNAR-H	small NF90 (ILF3) associated RNA H	Homo sapiens small NF90 (ILF3) associated RNA H (SNAR-H), small nuclear RNA [NR_024342]	1.62204	1.84371e-06
SP5	Sp5 transcription factor	Homo sapiens Sp5 transcription factor (SP5), mRNA [NM_001003845]	1.62176	0.000245903
		Homo sapiens cDNA FLJ45509 fis, clone BRTHA2020811. [AK127417]	1.62153	0.000992076
USF1	upstream transcription factor 1	Homo sapiens upstream transcription factor 1 (USF1), transcript variant 1, mRNA [NM_007122]	1.62136	0.00225537
DESI1	desumoylating isopeptidase 1	Homo sapiens desumoylating isopeptidase 1 (DESI1), mRNA [NM_015704]	1.62129	7.37159e-05
DOCK9	dedicator of cytokinesis 9	Homo sapiens dedicator of cytokinesis 9 (DOCK9), transcript variant 1, mRNA [NM_015296]	1.62111	7.35488e-05
STARD9	StAR related lipid transfer domain containing 9	StAR related lipid transfer domain containing 9 [Source:HGNC Symbol;Acc:HGNC:19162] [ENST00000564158]	1.62102	0.000718418
CEP170	centrosomal protein 170	Homo sapiens centrosomal protein 170 (CEP170), transcript variant alpha, mRNA [NM_014812]	1.62086	0.00705762
LINC01138	long intergenic non-protein coding RNA 1138	Homo sapiens long intergenic non-protein coding RNA 1138 (LINC01138), transcript variant 1, long non-coding RNA [NR_027468]	1.61986	0.0241162
			1.6197	0.0162023
PROX1	prospero homeobox 1	Homo sapiens prospero homeobox 1 (PROX1), transcript variant 2, mRNA [NM_002763]	1.61932	2.23192e-06
OR8U1	olfactory receptor family 8 subfamily U member 1	Homo sapiens olfactory receptor family 8 subfamily U member 1 (OR8U1), mRNA [NM_001005204]	1.61928	0.0162489
POLQ	DNA polymerase theta	Homo sapiens DNA polymerase theta (POLQ), mRNA [NM_199420]	1.61836	0.032418
SLC30A7	solute carrier family 30 member 7	Homo sapiens solute carrier family 30 member 7 (SLC30A7), transcript variant 1, mRNA [NM_133496]	1.61792	1.2999e-05
CLEC16A	C-type lectin domain containing 16A	Homo sapiens C-type lectin domain containing 16A (CLEC16A), transcript variant 2, mRNA [NM_001243403]	1.61695	0.00985607
NDST2	N-deacetylase and N-sulfotransferase 2	N-deacetylase and N-sulfotransferase 2 [Source:HGNC Symbol;Acc:HGNC:7681] [ENST00000398701]	1.61575	0.000259673
SDAD1	SDA1 domain containing 1	Homo sapiens PRO1405 mRNA, complete cds. [AF132198]	1.61467	0.0112504
KLHL7	kelch like family member 7	Homo sapiens kelch like family member 7 (KLHL7), transcript variant 3, mRNA [NM_001172428]	1.61449	0.000527002
RCL1	RNA terminal phosphate cyclase like 1	Homo sapiens RNA terminal phosphate cyclase like 1 (RCL1), transcript variant 1, mRNA [NM_005772]	1.61373	0.000647353
CYP4Z1	cytochrome P450 family 4 subfamily Z member 1	Homo sapiens cytochrome P450 family 4 subfamily Z member 1 (CYP4Z1), mRNA [NM_178134]	1.61362	0.000846565
SHANK1	SH3 and multiple ankyrin repeat domains 1	UI-H-FL1-bgt-o-17-0-UI.s1 NCI_CGAP_FL1 Homo sapiens cDNA clone UI-H-FL1-bgt-o-17-0-UI 3', mRNA sequence [BU633092]	1.61313	0.00348184
CENPA	centromere protein A	Homo sapiens centromere protein A (CENPA), transcript variant 1, mRNA [NM_001809]	1.61306	7.75559e-06
FEM1C	fem-1 homolog C	Homo sapiens fem-1 homolog C (FEM1C), mRNA [NM_020177]	1.61269	7.89587e-07
SKP2	S-phase kinase associated protein 2	Homo sapiens S-phase kinase associated protein 2 (SKP2), transcript variant 2, mRNA [NM_032637]	1.61266	0.0046789
ORC2	origin recognition complex subunit 2	Homo sapiens origin recognition complex subunit 2 (ORC2), transcript variant 1, mRNA [NM_006190]	1.61205	0.000201996
LRRC61	leucine rich repeat containing 61	Homo sapiens leucine rich repeat containing 61 (LRRC61), transcript variant 3, mRNA [NM_001363433]	1.6117	3.28123e-05
MOV10	Mov10 RISC complex RNA helicase	Homo sapiens Mov10 RISC complex RNA helicase (MOV10), transcript variant 4, mRNA [NM_001321324]	1.61075	0.000376646
VPS9D1-AS1	VPS9D1 antisense RNA 1	Homo sapiens VPS9D1 antisense RNA 1 (VPS9D1-AS1), long non-coding RNA [NR_036480]	1.61037	0.0223844
SNAR-G1	small NF90 (ILF3) associated RNA G1	Homo sapiens small NF90 (ILF3) associated RNA G1 (SNAR-G1), small nuclear RNA [NR_004383]	1.61032	4.05067e-06
lnc-C14orf118-1	lnc-C14orf118-1:1	LNCipedia lincRNA (lnc-C14orf118-1), lincRNA [lnc-C14orf118-1:1]	1.6102	0.0191773
BAK1	BCL2 antagonist/killer 1	Homo sapiens BCL2 antagonist/killer 1 (BAK1), mRNA [NM_001188]	1.61006	0.000109542
TRIM14	tripartite motif containing 14	Homo sapiens tripartite motif containing 14 (TRIM14), transcript variant 2, mRNA [NM_033219]	1.60987	6.43433e-06
SNORD56B	small nucleolar RNA, C/D box 56B	Homo sapiens small nucleolar RNA, C/D box 56B (SNORD56B), small nucleolar RNA [NR_001276]	1.60771	0.00257934
CCNA2	cyclin A2	Homo sapiens cyclin A2 (CCNA2), mRNA [NM_001237]	1.60744	0.000648121
PLA2G3	phospholipase A2 group III	Homo sapiens phospholipase A2 group III (PLA2G3), mRNA [NM_015715]	1.60728	0.0198746
			1.60699	0.00329168
VWA5B1	von Willebrand factor A domain containing 5B1	Homo sapiens von Willebrand factor A domain containing 5B1 (VWA5B1), mRNA [NM_001039500]	1.60659	0.00185077
MKI67	marker of proliferation Ki-67	Homo sapiens marker of proliferation Ki-67 (MKI67), transcript variant 1, mRNA [NM_002417]	1.60558	0.0394906
RCN1	reticulocalbin 1	Homo sapiens reticulocalbin 1 (RCN1), mRNA [NM_002901]	1.60476	0.00038696
RHBDD1	rhomboid domain containing 1	Homo sapiens rhomboid domain containing 1 (RHBDD1), transcript variant 1, mRNA [NM_032276]	1.60472	2.48459e-06
ODF2	outer dense fiber of sperm tails 2	Homo sapiens outer dense fiber of sperm tails 2 (ODF2), transcript variant 6, mRNA [NM_153437]	1.60412	5.53734e-05
lnc-BTBD17-4	lnc-BTBD17-4:3	LNCipedia lincRNA (lnc-BTBD17-4), lincRNA [lnc-BTBD17-4:3]	1.60352	0.0288012
SNORA80A	small nucleolar RNA, H/ACA box 80A	Homo sapiens small nucleolar RNA, H/ACA box 80A (SNORA80A), small nucleolar RNA [NR_002996]	1.60287	0.00325403
LINC00659	long intergenic non-protein coding RNA 659	Homo sapiens long intergenic non-protein coding RNA 659 (LINC00659), transcript variant 1, long non-coding RNA [NR_046224]	1.60262	0.00325357
TBL1X	transducin beta like 1 X-linked	Homo sapiens transducin beta like 1 X-linked (TBL1X), transcript variant 1, mRNA [NM_005647]	1.60247	3.53798e-05
TRDMT1	tRNA aspartic acid methyltransferase 1	Homo sapiens tRNA aspartic acid methyltransferase 1 (TRDMT1), transcript variant a, mRNA [NM_004412]	1.60239	3.1469e-05
STK3	serine/threonine kinase 3	Homo sapiens serine/threonine kinase 3 (STK3), transcript variant 2, mRNA [NM_001256312]	1.60228	4.00839e-06
GPT2	glutamic--pyruvic transaminase 2	Homo sapiens glutamic--pyruvic transaminase 2 (GPT2), transcript variant 1, mRNA [NM_133443]	1.60219	5.50778e-09
		novel protein [ENST00000563248]	1.60211	0.00017794
lnc-RPLP1-1	lnc-RPLP1-1:14	LNCipedia lincRNA (lnc-RPLP1-1), lincRNA [lnc-RPLP1-1:14]	1.60154	3.87666e-07
		novel transcript [ENST00000412413]	1.60131	0.0372354
SSTR2	somatostatin receptor 2	Homo sapiens somatostatin receptor 2 (SSTR2), mRNA [NM_001050]	1.60116	0.0449807
CCDC170	coiled-coil domain containing 170	Homo sapiens coiled-coil domain containing 170 (CCDC170), mRNA [NM_025059]	1.60114	0.000454389
HSH2D	hematopoietic SH2 domain containing	Homo sapiens hematopoietic SH2 domain containing (HSH2D), transcript variant 1, mRNA [NM_032855]	1.60109	0.000422818
KPNA5	karyopherin subunit alpha 5	karyopherin subunit alpha 5 [Source:HGNC Symbol;Acc:HGNC:6398] [ENST00000368564]	1.60075	0.0421275
		Q6TDT1_HUMAN (Q6TDT1) Protein transactivated by hepatitis B virus E antigen, partial (23%) [THC2720766]	1.60057	0.0346526
PEX3	peroxisomal biogenesis factor 3	Homo sapiens peroxisomal biogenesis factor 3 (PEX3), mRNA [NM_003630]	1.60019	0.00175744
SNORA75	small nucleolar RNA, H/ACA box 75	Homo sapiens small nucleolar RNA, H/ACA box 75 (SNORA75), small nucleolar RNA [NR_002921]	1.59996	0.00205819
C5orf15	chromosome 5 open reading frame 15	Homo sapiens chromosome 5 open reading frame 15 (C5orf15), mRNA [NM_020199]	1.59955	1.39208e-05
CRAT	carnitine O-acetyltransferase	Homo sapiens carnitine O-acetyltransferase (CRAT), transcript variant 6, mRNA [NM_004003]	1.59915	4.3272e-08
FABP5	fatty acid binding protein 5	Homo sapiens fatty acid binding protein 5 (FABP5), mRNA [NM_001444]	1.59901	6.97239e-08
C6orf118	chromosome 6 open reading frame 118	Homo sapiens chromosome 6 open reading frame 118 (C6orf118), mRNA [NM_144980]	1.59845	0.020219
CCDC170	coiled-coil domain containing 170	Homo sapiens coiled-coil domain containing 170 (CCDC170), mRNA [NM_025059]	1.59842	6.38645e-06
CEP72	centrosomal protein 72	Homo sapiens centrosomal protein 72 (CEP72), mRNA [NM_018140]	1.59798	3.08695e-05
LOC107984243	uncharacterized LOC107984243	PREDICTED: Homo sapiens uncharacterized LOC107984243 (LOC107984243), ncRNA [XR_001747500]	1.59733	0.0276782
lnc-SLC35C2-1	lnc-SLC35C2-1:1	LNCipedia lincRNA (lnc-SLC35C2-1), lincRNA [lnc-SLC35C2-1:1]	1.59702	0.00515103
CEP170	centrosomal protein 170	Homo sapiens centrosomal protein 170 (CEP170), transcript variant alpha, mRNA [NM_014812]	1.59668	0.00323047
EREG	epiregulin	Homo sapiens epiregulin (EREG), mRNA [NM_001432]	1.59651	0.00346561
			1.59625	0.0405089
		Q8M3H2_9SMEG (Q8M3H2) NADH dehydrogenase subunit 2, partial (6%) [THC2783625]	1.5954	0.027044
RSPH4A	radial spoke head component 4A	Homo sapiens radial spoke head component 4A (RSPH4A), transcript variant 1, mRNA [NM_001010892]	1.59529	0.043178
UBTFL1	upstream binding transcription factor like 1	Homo sapiens upstream binding transcription factor like 1 (UBTFL1), mRNA [NM_001143975]	1.59523	0.0467778
			1.59502	0.0407896
ABCC6	ATP binding cassette subfamily C member 6	Homo sapiens ATP binding cassette subfamily C member 6 (ABCC6), transcript variant 2, mRNA [NM_001079528]	1.59488	0.000109402
			1.59483	0.0367001
LOC441666	zinc finger protein 91 pseudogene	Homo sapiens zinc finger protein 91 pseudogene (LOC441666), non-coding RNA [NR_024380]	1.59432	0.0173635
CENPI	centromere protein I	Homo sapiens centromere protein I (CENPI), transcript variant 1, mRNA [NM_006733]	1.59409	0.00151451
CYP4V2	cytochrome P450 family 4 subfamily V member 2	Homo sapiens cytochrome P450 family 4 subfamily V member 2 (CYP4V2), mRNA [NM_207352]	1.59401	3.18139e-05
KIF14	kinesin family member 14	Homo sapiens kinesin family member 14 (KIF14), transcript variant 1, mRNA [NM_014875]	1.59385	0.00275536
			1.59385	0.013815
RNU4ATAC	RNA, U4atac small nuclear (U12-dependent splicing)	HHAGE001732 Human liver regeneration after partial hepatectomy Homo sapiens cDNA, mRNA sequence [DW419002]	1.59351	0.0167909
ERICH2	glutamate rich 2	Homo sapiens glutamate rich 2 (ERICH2), transcript variant 1, mRNA [NM_001290030]	1.59349	0.000159769
RASL11A	RAS like family 11 member A	Homo sapiens RAS like family 11 member A (RASL11A), transcript variant 1, mRNA [NM_206827]	1.59347	8.33289e-05
GPR135	G protein-coupled receptor 135	Homo sapiens G protein-coupled receptor 135 (GPR135), mRNA [NM_022571]	1.59309	0.0473858
HSPA8	heat shock protein family A (Hsp70) member 8	heat shock protein family A (Hsp70) member 8 [Source:HGNC Symbol;Acc:HGNC:5241] [ENST00000527983]	1.59281	0.00803365
XLOC_l2_007063		BROAD Institute lincRNA (XLOC_l2_007063), lincRNA [TCONS_l2_00013129]	1.5906	0.000599133
DIMT1	DIM1 dimethyladenosine transferase 1 homolog	Homo sapiens DIM1 dimethyladenosine transferase 1 homolog (DIMT1), transcript variant 1, mRNA [NM_014473]	1.58944	0.000368292
PRMT7	protein arginine methyltransferase 7	protein arginine methyltransferase 7 [Source:HGNC Symbol;Acc:HGNC:25557] [ENST00000565356]	1.5889	0.000103422
MEF2B	myocyte enhancer factor 2B	Homo sapiens myocyte enhancer factor 2B (MEF2B), mRNA [NM_001145785]	1.58872	0.000118521
LOC101926907	uncharacterized LOC101926907	PREDICTED: Homo sapiens uncharacterized LOC101926907 (LOC101926907), ncRNA [XR_246327]	1.58857	0.0324418
DNPEP	aspartyl aminopeptidase	Homo sapiens aspartyl aminopeptidase (DNPEP), transcript variant 5, mRNA [NM_001319119]	1.58856	5.10755e-06
ACSF2	acyl-CoA synthetase family member 2	Homo sapiens acyl-CoA synthetase family member 2 (ACSF2), transcript variant 2, mRNA [NM_025149]	1.58824	4.12094e-06
FAM53B	family with sequence similarity 53 member B	Homo sapiens cDNA FLJ45394 fis, clone BRHIP3027160. [AK127323]	1.58776	0.0267857
ITPR2	inositol 1,4,5-trisphosphate receptor type 2	Homo sapiens inositol 1,4,5-trisphosphate receptor type 2 (ITPR2), mRNA [NM_002223]	1.58749	0.00218405
DNAAF4	dynein axonemal assembly factor 4	Homo sapiens dynein axonemal assembly factor 4 (DNAAF4), transcript variant 3, mRNA [NM_001033560]	1.58689	0.031916
ELMO2	engulfment and cell motility 2	Homo sapiens engulfment and cell motility 2 (ELMO2), transcript variant 2, mRNA [NM_182764]	1.58669	0.0175044
lnc-TPO-4	lnc-TPO-4:1	LNCipedia lincRNA (lnc-TPO-4), lincRNA [lnc-TPO-4:1]	1.5865	0.0439388
AKIRIN2	akirin 2	Homo sapiens akirin 2 (AKIRIN2), mRNA [NM_018064]	1.58613	2.76399e-06
C3orf14	chromosome 3 open reading frame 14	Homo sapiens chromosome 3 open reading frame 14 (C3orf14), transcript variant 1, mRNA [NM_020685]	1.58608	3.8364e-05
		secretion associated Ras related GTPase 1A pseudogene 3 [Source:HGNC Symbol;Acc:HGNC:32317] [ENST00000434012]	1.58537	0.00986888
GATD3A	glutamine amidotransferase like class 1 domain containing 3A	Homo sapiens glutamine amidotransferase like class 1 domain containing 3A (GATD3A), transcript variant 4, mRNA [NM_001320384]	1.5851	1.64719e-05
			1.58497	0.0211054
PTTG2	pituitary tumor-transforming 2	Homo sapiens pituitary tumor-transforming 2 (PTTG2), mRNA [NM_006607]	1.58453	0.0162078
LOC100132154	ankyrin repeat domain 30B pseudogene	PREDICTED: Homo sapiens ankyrin repeat domain 30B pseudogene (LOC100132154), transcript variant X2, misc_RNA [XR_001746679]	1.58449	9.28854e-05
ASPM	abnormal spindle microtubule assembly	Homo sapiens abnormal spindle microtubule assembly (ASPM), transcript variant 1, mRNA [NM_018136]	1.58431	0.000193937
		heat shock protein family D (Hsp60) member 1 pseudogene 6 [Source:HGNC Symbol;Acc:HGNC:5267] [ENST00000388967]	1.58345	0.00294524
LURAP1L	leucine rich adaptor protein 1 like	Homo sapiens leucine rich adaptor protein 1 like (LURAP1L), mRNA [NM_203403]	1.58344	1.96643e-05
lnc-KCNA5-3	lnc-KCNA5-3:1	LNCipedia lincRNA (lnc-KCNA5-3), lincRNA [lnc-KCNA5-3:1]	1.58335	0.0488126
VPS33A	VPS33A, CORVET/HOPS core subunit	Homo sapiens VPS33A, CORVET/HOPS core subunit (VPS33A), transcript variant 1, mRNA [NM_022916]	1.58229	2.71183e-07
SEC14L1P1	SEC14 like 1 pseudogene 1	Homo sapiens SEC14 like 1 pseudogene 1 (SEC14L1P1), non-coding RNA [NR_026952]	1.58226	0.00212963
FAM110C	family with sequence similarity 110 member C	Homo sapiens family with sequence similarity 110 member C (FAM110C), mRNA [NM_001077710]	1.58121	3.86772e-07
NT5C3A	5'-nucleotidase, cytosolic IIIA	Homo sapiens 5'-nucleotidase, cytosolic IIIA (NT5C3A), transcript variant 4, mRNA [NM_001166118]	1.5806	5.21115e-06
SSX2IP	SSX family member 2 interacting protein	Homo sapiens SSX family member 2 interacting protein (SSX2IP), transcript variant 5, mRNA [NM_014021]	1.58002	0.000158227
		602018404F1 NCI_CGAP_Brn67 Homo sapiens cDNA clone IMAGE:4154136 5', mRNA sequence [BF346224]	1.57997	0.00242572
MITD1	microtubule interacting and trafficking domain containing 1	Homo sapiens microtubule interacting and trafficking domain containing 1 (MITD1), transcript variant 1, mRNA [NM_138798]	1.57891	7.06398e-06
CDK1	cyclin dependent kinase 1	Homo sapiens cyclin dependent kinase 1 (CDK1), transcript variant 4, mRNA [NM_001170406]	1.57883	0.0136664
PYCARD	PYD and CARD domain containing	Homo sapiens PYD and CARD domain containing (PYCARD), transcript variant 1, mRNA [NM_013258]	1.57845	0.000347467
LMTK2	lemur tyrosine kinase 2	Homo sapiens lemur tyrosine kinase 2 (LMTK2), mRNA [NM_014916]	1.57752	3.30049e-06
FOXM1	forkhead box M1	Homo sapiens forkhead box M1 (FOXM1), transcript variant 1, mRNA [NM_202002]	1.57736	0.00740992
		Homo sapiens mRNA; cDNA DKFZp434J186 (from clone DKFZp434J186). [AL133564]	1.57717	0.049084
GRAP	GRB2 related adaptor protein	Homo sapiens GRB2 related adaptor protein (GRAP), transcript variant 1, mRNA [NM_006613]	1.57662	0.0128033
RPS2	ribosomal protein S2	ribosomal protein S2 [Source:HGNC Symbol;Acc:HGNC:10404] [ENST00000526586]	1.57613	0.00572224
INTS12	integrator complex subunit 12	Homo sapiens integrator complex subunit 12 (INTS12), transcript variant 1, mRNA [NM_020395]	1.57474	3.46771e-08
HDX	highly divergent homeobox	Homo sapiens highly divergent homeobox (HDX), transcript variant 2, mRNA [NM_144657]	1.57367	0.00920315
COPE	coatomer protein complex subunit epsilon	Homo sapiens cDNA FLJ13241 fis, clone OVARC1000557. [AK023303]	1.57352	0.0304444
NCAPH	non-SMC condensin I complex subunit H	Homo sapiens non-SMC condensin I complex subunit H (NCAPH), transcript variant 1, mRNA [NM_015341]	1.57298	0.0156612
BRIP1	BRCA1 interacting protein C-terminal helicase 1	Homo sapiens BRCA1 interacting protein C-terminal helicase 1 (BRIP1), mRNA [NM_032043]	1.5725	0.0210489
DENND1A	DENN domain containing 1A	Homo sapiens DENN domain containing 1A (DENND1A), transcript variant 1, mRNA [NM_020946]	1.57194	0.000867896
SLC39A8	solute carrier family 39 member 8	Homo sapiens solute carrier family 39 member 8 (SLC39A8), transcript variant 3, mRNA [NM_001135147]	1.57154	0.0464287
MYLK2	myosin light chain kinase 2	Homo sapiens myosin light chain kinase 2 (MYLK2), mRNA [NM_033118]	1.57153	0.0344705
			1.57134	0.00967422
DBF4	DBF4 zinc finger	Homo sapiens DBF4 zinc finger (DBF4), transcript variant 2, mRNA [NM_001318060]	1.57114	0.000583373
S100P	S100 calcium binding protein P	Homo sapiens S100 calcium binding protein P (S100P), mRNA [NM_005980]	1.57055	5.82663e-05
HMMR	hyaluronan mediated motility receptor	Homo sapiens hyaluronan mediated motility receptor (HMMR), transcript variant 2, mRNA [NM_012484]	1.5693	0.000347273
PAXBP1-AS1	PAXBP1 antisense RNA 1	Homo sapiens PAXBP1 antisense RNA 1 (PAXBP1-AS1), transcript variant 2, long non-coding RNA [NR_038880]	1.56843	0.0104895
NF1	neurofibromin 1	Homo sapiens neurofibromin 1 (NF1), transcript variant 2, mRNA [NM_000267]	1.56781	0.0390065
		downregulated RNA in cancer, inhibitor of cell invasion and migration [Source:HGNC Symbol;Acc:HGNC:27082] [ENST00000560882]	1.56749	0.000385727
LOXL3	lysyl oxidase like 3	Homo sapiens lysyl oxidase like 3 (LOXL3), transcript variant 1, mRNA [NM_032603]	1.566	0.0211837
ACADSB	acyl-CoA dehydrogenase short/branched chain	Homo sapiens acyl-CoA dehydrogenase short/branched chain (ACADSB), transcript variant 1, mRNA [NM_001609]	1.56583	0.000512529
GM2A	GM2 ganglioside activator	Homo sapiens GM2 ganglioside activator (GM2A), transcript variant 1, mRNA [NM_000405]	1.56563	7.10277e-07
OXGR1	oxoglutarate receptor 1	Homo sapiens oxoglutarate receptor 1 (OXGR1), transcript variant 5, mRNA [NM_080818]	1.56516	2.65762e-05
CCN6	cellular communication network factor 6	Homo sapiens WNT1 inducible signaling pathway protein 3 (WISP3), transcript variant 3, mRNA [NM_198239]	1.56472	0.0221218
ABCC6	ATP binding cassette subfamily C member 6	Homo sapiens ATP binding cassette subfamily C member 6 (ABCC6), transcript variant 2, mRNA [NM_001079528]	1.5642	1.68427e-06
VTI1A	vesicle transport through interaction with t-SNAREs 1A	Homo sapiens vesicle transport through interaction with t-SNAREs 1A (VTI1A), transcript variant 2, mRNA [NM_145206]	1.56334	2.71614e-07
lnc-WHAMM-2	lnc-WHAMM-2:7	LNCipedia lincRNA (lnc-WHAMM-2), lincRNA [lnc-WHAMM-2:7]	1.56242	0.0275379
TBC1D31	TBC1 domain family member 31	Homo sapiens TBC1 domain family member 31 (TBC1D31), transcript variant 1, mRNA [NM_145647]	1.56241	9.43463e-05
CENPN	centromere protein N	Homo sapiens centromere protein N (CENPN), transcript variant 1, mRNA [NM_001100625]	1.56233	0.0165477
AIF1L	allograft inflammatory factor 1 like	allograft inflammatory factor 1 like [Source:HGNC Symbol;Acc:HGNC:28904] [ENST00000372297]	1.56167	0.037208
SNORA65	small nucleolar RNA, H/ACA box 65	Homo sapiens small nucleolar RNA, H/ACA box 65 (SNORA65), small nucleolar RNA [NR_002449]	1.56161	0.0151187
XLOC_l2_005553		BROAD Institute lincRNA (XLOC_l2_005553), lincRNA [TCONS_l2_00010286]	1.56094	0.0287573
TTLL10	tubulin tyrosine ligase like 10	Homo sapiens tubulin tyrosine ligase like 10 (TTLL10), transcript variant 2, mRNA [NM_153254]	1.56077	0.0221271
PPA1	pyrophosphatase (inorganic) 1	Homo sapiens pyrophosphatase (inorganic) 1 (PPA1), mRNA [NM_021129]	1.56044	1.77767e-05
		Q65NP9_BACLD (Q65NP9) YceF (Integral membrane protein TerC family), partial (5%) [THC2628750]	1.55971	0.0262038
		heat shock protein family E (Hsp10) member 1 pseudogene 22 [Source:HGNC Symbol;Acc:HGNC:49341] [ENST00000456856]	1.55883	0.0231142
RAPH1	Ras association (RalGDS/AF-6) and pleckstrin homology domains 1	Homo sapiens Ras association (RalGDS/AF-6) and pleckstrin homology domains 1 (RAPH1), transcript variant 3, mRNA [NM_203365]	1.55721	0.00317486
FBXO7	F-box protein 7	Homo sapiens F-box protein 7 (FBXO7), transcript variant 1, mRNA [NM_012179]	1.55692	9.85604e-06
FABP5	fatty acid binding protein 5	Homo sapiens fatty acid binding protein 5 (FABP5), mRNA [NM_001444]	1.55631	9.99059e-07
CD46	CD46 molecule	Homo sapiens CD46 molecule (CD46), transcript variant n, mRNA [NM_172350]	1.55623	1.72239e-06
CAMK1D	calcium/calmodulin dependent protein kinase ID	Homo sapiens calcium/calmodulin dependent protein kinase ID (CAMK1D), transcript variant 1, mRNA [NM_020397]	1.55606	0.000920303
TBL1X	transducin beta like 1 X-linked	Homo sapiens transducin beta like 1 X-linked (TBL1X), transcript variant 1, mRNA [NM_005647]	1.55601	4.74373e-06
CFAP157	cilia and flagella associated protein 157	Homo sapiens cilia and flagella associated protein 157 (CFAP157), transcript variant 1, mRNA [NM_001012502]	1.55356	0.023164
PNPT1	polyribonucleotide nucleotidyltransferase 1	Homo sapiens polyribonucleotide nucleotidyltransferase 1 (PNPT1), mRNA [NM_033109]	1.5526	0.000177719
RGMB	repulsive guidance molecule BMP co-receptor b	Homo sapiens repulsive guidance molecule BMP co-receptor b (RGMB), mRNA [NM_001012761]	1.55232	0.00800279
NCAPH2	non-SMC condensin II complex subunit H2	Homo sapiens non-SMC condensin II complex subunit H2 (NCAPH2), transcript variant 1, mRNA [NM_014551]	1.55171	0.00158078
HS6ST2	heparan sulfate 6-O-sulfotransferase 2	Homo sapiens heparan sulfate 6-O-sulfotransferase 2 (HS6ST2), transcript variant L, mRNA [NM_001077188]	1.55136	0.00254106
ERICH2	glutamate rich 2	Homo sapiens glutamate rich 2 (ERICH2), transcript variant 1, mRNA [NM_001290030]	1.55128	0.000134039
GUCY1A1	guanylate cyclase 1 soluble subunit alpha 1	Homo sapiens guanylate cyclase 1 soluble subunit alpha 1 (GUCY1A1), transcript variant 1, mRNA [NM_000856]	1.55104	0.00173455
ATP9A	ATPase phospholipid transporting 9A (putative)	Homo sapiens ATPase phospholipid transporting 9A (putative) (ATP9A), mRNA [NM_006045]	1.55104	4.12247e-07
DCST1-AS1	DCST1 antisense RNA 1	Homo sapiens DCST1 antisense RNA 1 (DCST1-AS1), transcript variant 1, long non-coding RNA [NR_040772]	1.55085	9.39944e-05
HCG18	HLA complex group 18	Homo sapiens HLA complex group 18 (HCG18), transcript variant 1, long non-coding RNA [NR_024052]	1.55042	0.0328462
RAD51B	RAD51 paralog B	Homo sapiens RAD51 paralog B (RAD51B), transcript variant 2, mRNA [NM_133510]	1.55002	0.000152375
PSMB2	proteasome subunit beta 2	Homo sapiens proteasome subunit beta 2 (PSMB2), transcript variant 1, mRNA [NM_002794]	1.54958	0.00014054
			1.54908	0.042498
TRIM38	tripartite motif containing 38	Homo sapiens tripartite motif containing 38 (TRIM38), mRNA [NM_006355]	1.54899	0.00315269
CCDC18	coiled-coil domain containing 18	Homo sapiens coiled-coil domain containing 18 (CCDC18), transcript variant 2, mRNA [NM_206886]	1.54823	9.85604e-06
FABP5	fatty acid binding protein 5	Homo sapiens fatty acid binding protein 5 (FABP5), mRNA [NM_001444]	1.54762	2.54105e-06
LINC00659	long intergenic non-protein coding RNA 659	Homo sapiens long intergenic non-protein coding RNA 659 (LINC00659), transcript variant 1, long non-coding RNA [NR_046224]	1.54756	0.0463287
SNORA44	small nucleolar RNA, H/ACA box 44	Homo sapiens small nucleolar RNA, H/ACA box 44 (SNORA44), small nucleolar RNA [NR_002976]	1.54752	0.0165526
		MIR646 host gene [Source:HGNC Symbol;Acc:HGNC:27659] [ENST00000427691]	1.54729	0.0123266
BLM	BLM RecQ like helicase	Homo sapiens BLM RecQ like helicase (BLM), transcript variant 1, mRNA [NM_000057]	1.54703	0.000658936
SLC30A7	solute carrier family 30 member 7	Homo sapiens solute carrier family 30 member 7 (SLC30A7), transcript variant 1, mRNA [NM_133496]	1.54695	0.00111331
			1.54661	0.0214896
KIF1B	kinesin family member 1B	Homo sapiens kinesin family member 1B (KIF1B), transcript variant 1, mRNA [NM_015074]	1.54644	2.08838e-05
TRIM14	tripartite motif containing 14	Homo sapiens tripartite motif containing 14 (TRIM14), transcript variant 2, mRNA [NM_033219]	1.54593	4.1887e-05
ETNK1	ethanolamine kinase 1	Homo sapiens ethanolamine kinase 1 (ETNK1), transcript variant 2, mRNA [NM_001039481]	1.54588	0.000440512
TMEM268	transmembrane protein 268	Homo sapiens transmembrane protein 268 (TMEM268), transcript variant 2, mRNA [NM_001330760]	1.54566	0.00124313
		JP 2014500723-A/13403: Polycomb-Associated Non-Coding RNAs. [LF205900]	1.54558	0.000686397
CTRC	chymotrypsin C	Homo sapiens chymotrypsin C (CTRC), mRNA [NM_007272]	1.54554	0.024755
CYP17A1	cytochrome P450 family 17 subfamily A member 1	Homo sapiens cytochrome P450 family 17 subfamily A member 1 (CYP17A1), mRNA [NM_000102]	1.54515	0.000295952
		ccytochrome P450 family 2 subfamily D member 8, pseudogene [Source:HGNC Symbol;Acc:HGNC:2628] [ENST00000629261]	1.54513	0.00665762
DEPDC1	DEP domain containing 1	Homo sapiens DEP domain containing 1 (DEPDC1), transcript variant 1, mRNA [NM_001114120]	1.54489	0.0305422
KIF18A	kinesin family member 18A	Homo sapiens kinesin family member 18A (KIF18A), mRNA [NM_031217]	1.54486	0.0369198
CACHD1	cache domain containing 1	Homo sapiens cache domain containing 1 (CACHD1), transcript variant 1, mRNA [NM_020925]	1.54477	0.0234875
BTN2A1	butyrophilin subfamily 2 member A1	Homo sapiens butyrophilin subfamily 2 member A1 (BTN2A1), transcript variant 4, mRNA [NM_001197234]	1.54477	1.34805e-05
			1.54339	0.0367698
lnc-RPLP1-1	lnc-RPLP1-1:15	LNCipedia lincRNA (lnc-RPLP1-1), lincRNA [lnc-RPLP1-1:15]	1.54323	0.000384182
LDHB	lactate dehydrogenase B	Homo sapiens lactate dehydrogenase B (LDHB), transcript variant 1, mRNA [NM_002300]	1.54252	0.00719168
PPA1	pyrophosphatase (inorganic) 1	Homo sapiens pyrophosphatase (inorganic) 1 (PPA1), mRNA [NM_021129]	1.54217	2.21062e-06
FANCB	FA complementation group B	Homo sapiens FA complementation group B (FANCB), transcript variant 1, mRNA [NM_001018113]	1.54174	0.00768569
TRIM46	tripartite motif containing 46	Homo sapiens tripartite motif containing 46 (TRIM46), transcript variant 2, mRNA [NM_001256599]	1.5416	0.0474539
DOCK9	dedicator of cytokinesis 9	Homo sapiens dedicator of cytokinesis 9 (DOCK9), transcript variant 4, mRNA [NM_001130050]	1.54149	0.00110324
INPP4A	inositol polyphosphate-4-phosphatase type I A	Homo sapiens inositol polyphosphate-4-phosphatase type I A (INPP4A), transcript variant a, mRNA [NM_004027]	1.54143	0.0161585
CENPP	centromere protein P	Homo sapiens centromere protein P (CENPP), transcript variant 1, mRNA [NM_001012267]	1.54122	0.000590925
			1.5409	0.00270945
TRIP13	thyroid hormone receptor interactor 13	Homo sapiens thyroid hormone receptor interactor 13 (TRIP13), transcript variant 2, mRNA [NM_001166260]	1.54075	5.63342e-05
ANKRD30BL	ankyrin repeat domain 30B like	Homo sapiens ankyrin repeat domain 30B like (ANKRD30BL), transcript variant 3, mRNA [NM_001358416]	1.54059	0.01347
GHRLOS	ghrelin opposite strand/antisense RNA	Homo sapiens ghrelin opposite strand/antisense RNA (GHRLOS), transcript variant 5, long non-coding RNA [NR_073566]	1.53976	0.0364665
		Homo sapiens mRNA; cDNA DKFZp686D10250 (from clone DKFZp686D10250). [BX648423]	1.53963	9.56933e-05
ZNF391	zinc finger protein 391	Homo sapiens zinc finger protein 391 (ZNF391), transcript variant 1, mRNA [NM_001322288]	1.53953	0.0262085
GTF2E2	general transcription factor IIE subunit 2	Homo sapiens general transcription factor IIE subunit 2 (GTF2E2), transcript variant 1, mRNA [NM_002095]	1.53907	1.51575e-06
PTTG1	pituitary tumor-transforming 1	Homo sapiens pituitary tumor-transforming 1 (PTTG1), transcript variant 2, mRNA [NM_004219]	1.53894	0.00149787
DRAIC	downregulated RNA in cancer, inhibitor of cell invasion and migration	Homo sapiens downregulated RNA in cancer, inhibitor of cell invasion and migration (DRAIC), long non-coding RNA [NR_026979]	1.53885	0.000343978
OTUD4	OTU deubiquitinase 4	Homo sapiens OTU deubiquitinase 4 (OTUD4), transcript variant 3, mRNA [NM_001102653]	1.53806	0.00327328
		HSU07000 breakpoint cluster region protein {Homo sapiens} (exp=-1; wgp=0; cg=0), partial (11%) [THC2481061]	1.53791	0.020605
HMGA2	high mobility group AT-hook 2	Homo sapiens high mobility group AT-hook 2 (HMGA2), transcript variant 1, mRNA [NM_003483]	1.5377	0.00103799
RFX5	regulatory factor X5	Homo sapiens regulatory factor X5 (RFX5), transcript variant 1, mRNA [NM_000449]	1.53686	1.18805e-05
CXCL1	C-X-C motif chemokine ligand 1	Homo sapiens C-X-C motif chemokine ligand 1 (CXCL1), transcript variant 1, mRNA [NM_001511]	1.53611	0.000195842
			1.53548	0.0439498
METAP1D	methionyl aminopeptidase type 1D, mitochondrial	Homo sapiens methionyl aminopeptidase type 1D, mitochondrial (METAP1D), transcript variant 1, mRNA [NM_199227]	1.53511	3.35681e-05
KMT2A	lysine methyltransferase 2A	Homo sapiens lysine methyltransferase 2A (KMT2A), transcript variant 1, mRNA [NM_001197104]	1.53347	0.0083118
TXNRD2	thioredoxin reductase 2	Homo sapiens thioredoxin reductase 2 (TXNRD2), transcript variant 5, mRNA [NM_001282512]	1.5331	0.00377134
LINC00667	long intergenic non-protein coding RNA 667	long intergenic non-protein coding RNA 667 [Source:HGNC Symbol;Acc:HGNC:27906] [ENST00000582363]	1.53286	0.0387141
DHFRP3	dihydrofolate reductase pseudogene 3	Homo sapiens dihydrofolate reductase pseudogene 3 (DHFRP3), non-coding RNA [NR_033423]	1.5328	0.0445413
			1.53253	0.0484838
TNFRSF14-AS1	TNFRSF14 antisense RNA 1	Homo sapiens TNFRSF14 antisense RNA 1 (TNFRSF14-AS1), long non-coding RNA [NR_037844]	1.53219	7.3555e-07
SNORA9	small nucleolar RNA, H/ACA box 9	Homo sapiens small nucleolar RNA, H/ACA box 9 (SNORA9), small nucleolar RNA [NR_002952]	1.53209	0.00227342
DRAIC	downregulated RNA in cancer, inhibitor of cell invasion and migration	Homo sapiens downregulated RNA in cancer, inhibitor of cell invasion and migration (DRAIC), long non-coding RNA [NR_026979]	1.5317	0.000255331
		novel transcript [ENST00000647791]	1.53143	0.0204778
COL22A1	collagen type XXII alpha 1 chain	Homo sapiens collagen type XXII alpha 1 chain (COL22A1), mRNA [NM_152888]	1.53118	0.00149703
MLKL	mixed lineage kinase domain like pseudokinase	Homo sapiens mixed lineage kinase domain like pseudokinase (MLKL), transcript variant 1, mRNA [NM_152649]	1.53105	0.00127853
SNORA26	small nucleolar RNA, H/ACA box 26	Homo sapiens small nucleolar RNA, H/ACA box 26 (SNORA26), small nucleolar RNA [NR_003016]	1.53098	0.00110574
WDR75	WD repeat domain 75	Homo sapiens WD repeat domain 75 (WDR75), transcript variant 1, mRNA [NM_032168]	1.53087	8.20694e-07
GHRL	ghrelin and obestatin prepropeptide	Homo sapiens ghrelin and obestatin prepropeptide (GHRL), transcript variant 1, mRNA [NM_016362]	1.5307	0.00390138
HS1BP3	HCLS1 binding protein 3	Homo sapiens HCLS1 binding protein 3 (HS1BP3), mRNA [NM_022460]	1.53056	0.0287463
CBS	cystathionine-beta-synthase	Homo sapiens cystathionine-beta-synthase (CBS), transcript variant 1, mRNA [NM_000071]	1.53044	3.3789e-05
LINC01184	long intergenic non-protein coding RNA 1184	long intergenic non-protein coding RNA 1184 [Source:HGNC Symbol;Acc:HGNC:49565] [ENST00000512185]	1.53031	0.0193149
MNS1	meiosis specific nuclear structural 1	Homo sapiens meiosis specific nuclear structural 1 (MNS1), mRNA [NM_018365]	1.52968	0.000365609
		JP 2014500723-A/18289: Polycomb-Associated Non-Coding RNAs. [LF210786]	1.52905	0.00128936
DNMT1	DNA methyltransferase 1	Homo sapiens DNA methyltransferase 1 (DNMT1), transcript variant 1, mRNA [NM_001130823]	1.5289	0.0206834
		HSU09087 thymopoietin beta {Homo sapiens} (exp=-1; wgp=0; cg=0), partial (28%) [THC2520108]	1.52852	0.00012087
		novel transcript [ENST00000434988]	1.52804	0.0453208
lnc-BANP-1	lnc-BANP-1:4	LNCipedia lincRNA (lnc-BANP-1), lincRNA [lnc-BANP-1:4]	1.52775	0.0180181
SAR1A	secretion associated Ras related GTPase 1A	secretion associated Ras related GTPase 1A [Source:HGNC Symbol;Acc:HGNC:10534] [ENST00000373236]	1.5277	6.27379e-06
PIGL	phosphatidylinositol glycan anchor biosynthesis class L	Homo sapiens phosphatidylinositol glycan anchor biosynthesis class L (PIGL), mRNA [NM_004278]	1.52751	0.000111046
SKA2	spindle and kinetochore associated complex subunit 2	Homo sapiens spindle and kinetochore associated complex subunit 2 (SKA2), transcript variant 1, mRNA [NM_182620]	1.52698	0.000671317
SAR1A	secretion associated Ras related GTPase 1A	Homo sapiens secretion associated Ras related GTPase 1A (SAR1A), transcript variant 2, mRNA [NM_020150]	1.52691	3.33388e-06
CLIC6	chloride intracellular channel 6	Homo sapiens chloride intracellular channel 6 (CLIC6), transcript variant 2, mRNA [NM_053277]	1.5267	2.88837e-05
GSTK1	glutathione S-transferase kappa 1	Homo sapiens glutathione S-transferase kappa 1 (GSTK1), transcript variant 2, mRNA [NM_001143679]	1.52665	1.27259e-05
LOC105375337	uncharacterized LOC105375337	PREDICTED: Homo sapiens uncharacterized LOC105375337 (LOC105375337), ncRNA [XR_927635]	1.52664	0.017292
ATG10	autophagy related 10	Homo sapiens autophagy related 10 (ATG10), transcript variant 3, mRNA [NM_001131028]	1.52631	0.00595445
PUS10	pseudouridine synthase 10	Homo sapiens pseudouridylate synthase 10 (PUS10), transcript variant 1, mRNA [NM_144709]	1.52538	0.000746465
LOC107985085	uncharacterized LOC107985085	PREDICTED: Homo sapiens uncharacterized LOC107985085 (LOC107985085), transcript variant X2, ncRNA [XR_001752895]	1.52495	0.0200307
ABCB8	ATP binding cassette subfamily B member 8	Homo sapiens ATP binding cassette subfamily B member 8 (ABCB8), transcript variant 2, mRNA [NM_007188]	1.52477	0.0275852
FCHSD2	FCH and double SH3 domains 2	Homo sapiens FCH and double SH3 domains 2 (FCHSD2), mRNA [NM_014824]	1.5245	5.24512e-05
FANCI	FA complementation group I	Homo sapiens FA complementation group I (FANCI), transcript variant 2, mRNA [NM_018193]	1.52355	0.000420557
FAM83H-AS1	FAM83H antisense RNA 1 (head to head)	IQ motif and ankyrin repeat containing 1 [Source:HGNC Symbol;Acc:HGNC:49576] [ENST00000534398]	1.52325	4.44375e-05
UBE2S	ubiquitin conjugating enzyme E2 S	Homo sapiens ubiquitin conjugating enzyme E2 S (UBE2S), mRNA [NM_014501]	1.52318	0.000657853
		novel transcript [ENST00000399091]	1.52303	0.00560148
VWA8	von Willebrand factor A domain containing 8	Homo sapiens von Willebrand factor A domain containing 8 (VWA8), transcript variant 2, mRNA [NM_001009814]	1.5229	1.30654e-05
SRM	spermidine synthase	Homo sapiens spermidine synthase (SRM), mRNA [NM_003132]	1.5221	0.00433652
CNNM1	cyclin and CBS domain divalent metal cation transport mediator 1	Homo sapiens cyclin and CBS domain divalent metal cation transport mediator 1 (CNNM1), transcript variant 1, mRNA [NM_020348]	1.52145	0.000595727
		Putative beta-glucuronidase-like protein FLJ75287 pseudogene [ENST00000508395]	1.52117	0.0290918
STYX	serine/threonine/tyrosine interacting protein	Homo sapiens serine/threonine/tyrosine interacting protein (STYX), transcript variant 1, mRNA [NM_145251]	1.52038	5.54502e-05
MKI67	marker of proliferation Ki-67	Homo sapiens marker of proliferation Ki-67 (MKI67), transcript variant 1, mRNA [NM_002417]	1.52032	0.022103
CLPB	ClpB homolog, mitochondrial AAA ATPase chaperonin	Homo sapiens ClpB homolog, mitochondrial AAA ATPase chaperonin (CLPB), transcript variant 1, mRNA [NM_030813]	1.51942	0.002734
FANCD2	FA complementation group D2	Homo sapiens FA complementation group D2 (FANCD2), transcript variant 1, mRNA [NM_033084]	1.51902	0.00964774
MT1HL1	metallothionein 1H like 1	Homo sapiens metallothionein 1H like 1 (MT1HL1), mRNA [NM_001276687]	1.51901	0.00384595
ASGR2	asialoglycoprotein receptor 2	Homo sapiens asialoglycoprotein receptor 2 (ASGR2), transcript variant H2', mRNA [NM_080912]	1.51876	0.00640479
SNTB2	syntrophin beta 2	Homo sapiens syntrophin beta 2 (SNTB2), mRNA [NM_006750]	1.51861	9.56402e-06
HSD17B7	hydroxysteroid 17-beta dehydrogenase 7	Homo sapiens hydroxysteroid 17-beta dehydrogenase 7 (HSD17B7), transcript variant 1, mRNA [NM_016371]	1.51834	0.000366038
ADM2	adrenomedullin 2	Homo sapiens adrenomedullin 2 (ADM2), mRNA [NM_001253845]	1.51809	0.00039699
PSMB2	proteasome subunit beta 2	Homo sapiens proteasome subunit beta 2 (PSMB2), transcript variant 1, mRNA [NM_002794]	1.51793	3.30049e-06
MAPRE1	microtubule associated protein RP/EB family member 1	Homo sapiens microtubule associated protein RP/EB family member 1 (MAPRE1), mRNA [NM_012325]	1.51738	3.79747e-05
ACP5	acid phosphatase 5, tartrate resistant	Homo sapiens acid phosphatase 5, tartrate resistant (ACP5), transcript variant 4, mRNA [NM_001611]	1.51735	0.00366667
VIM	vimentin	Homo sapiens vimentin (VIM), mRNA [NM_003380]	1.517	0.00734476
NRSN2-AS1	NRSN2 antisense RNA 1	Homo sapiens NRSN2 antisense RNA 1 (NRSN2-AS1), long non-coding RNA [NR_109990]	1.51671	0.0195278
NT5C3A	5'-nucleotidase, cytosolic IIIA	Homo sapiens 5'-nucleotidase, cytosolic IIIA (NT5C3A), transcript variant 2, mRNA [NM_001002009]	1.51669	0.00176658
			1.51668	0.0280829
MRPL43	mitochondrial ribosomal protein L43	Homo sapiens mitochondrial ribosomal protein L43 (MRPL43), transcript variant 2, mRNA [NM_176792]	1.51659	0.0187045
		high mobility group AT-hook 1 pseudogene 8 [Source:HGNC Symbol;Acc:HGNC:39183] [ENST00000414130]	1.51627	0.000424934
P2RX4	purinergic receptor P2X 4	Homo sapiens purinergic receptor P2X 4 (P2RX4), transcript variant 1, mRNA [NM_001256796]	-1.51648	2.84958e-06
TNK2	tyrosine kinase non receptor 2	Homo sapiens tyrosine kinase non receptor 2 (TNK2), transcript variant 1, mRNA [NM_005781]	-1.51648	0.00269493
PTP4A1	protein tyrosine phosphatase type IVA, member 1	Homo sapiens protein tyrosine phosphatase type IVA, member 1 (PTP4A1), mRNA [NM_003463]	-1.51667	7.47716e-05
NOXA1	NADPH oxidase activator 1	Homo sapiens NADPH oxidase activator 1 (NOXA1), transcript variant 1, mRNA [NM_006647]	-1.51669	0.0215031
TLE6	transducin like enhancer of split 6	Homo sapiens transducin like enhancer of split 6 (TLE6), transcript variant 2, mRNA [NM_024760]	-1.51691	0.00193258
MAPRE3	microtubule associated protein RP/EB family member 3	Homo sapiens microtubule associated protein RP/EB family member 3 (MAPRE3), transcript variant 1, mRNA [NM_012326]	-1.51732	0.00754298
			-1.51748	5.13661e-05
ARHGAP27	Rho GTPase activating protein 27	Homo sapiens Rho GTPase activating protein 27 (ARHGAP27), transcript variant 4, mRNA [NM_001282290]	-1.51781	0.00346823
VAPB	VAMP associated protein B and C	Homo sapiens VAMP associated protein B and C (VAPB), transcript variant 1, mRNA [NM_004738]	-1.51819	1.10865e-05
lnc-HMGCLL1-1	lnc-HMGCLL1-1:1	LNCipedia lincRNA (lnc-HMGCLL1-1), lincRNA [lnc-HMGCLL1-1:1]	-1.51834	0.0219117
SLC2A6	solute carrier family 2 member 6	Homo sapiens solute carrier family 2 member 6 (SLC2A6), transcript variant 1, mRNA [NM_017585]	-1.51847	0.019192
TCTN3	tectonic family member 3	Homo sapiens tectonic family member 3 (TCTN3), transcript variant 1, mRNA [NM_015631]	-1.51868	0.00103946
SNTA1	syntrophin alpha 1	Homo sapiens syntrophin alpha 1 (SNTA1), mRNA [NM_003098]	-1.51917	0.00111115
LOC105376323	uncharacterized LOC105376323	uncharacterized LOC105376323 [Source:NCBI gene;Acc:105376323] [ENST00000566567]	-1.51922	0.000224525
ALDH5A1	aldehyde dehydrogenase 5 family member A1	Homo sapiens aldehyde dehydrogenase 5 family member A1 (ALDH5A1), transcript variant 1, mRNA [NM_170740]	-1.51926	0.0102048
WDR26	WD repeat domain 26	Homo sapiens WD repeat domain 26 (WDR26), transcript variant 1, mRNA [NM_025160]	-1.51945	0.000111046
CDC14B	cell division cycle 14B	Homo sapiens cell division cycle 14B (CDC14B), transcript variant 4, mRNA [NM_001351567]	-1.51964	3.86224e-05
TMEM236	transmembrane protein 236	Homo sapiens transmembrane protein 236 (TMEM236), mRNA [NM_001098844]	-1.51969	0.0195543
ZNF776	zinc finger protein 776	Homo sapiens zinc finger protein 776 (ZNF776), transcript variant 1, mRNA [NM_173632]	-1.51971	1.4405e-06
LPCAT2	lysophosphatidylcholine acyltransferase 2	Homo sapiens lysophosphatidylcholine acyltransferase 2 (LPCAT2), mRNA [NM_017839]	-1.51972	0.0012108
SH3TC2	SH3 domain and tetratricopeptide repeats 2	SH3 domain and tetratricopeptide repeats 2 [Source:HGNC Symbol;Acc:HGNC:29427] [ENST00000513604]	-1.52014	0.00231728
NIPAL2	NIPA like domain containing 2	Homo sapiens NIPA like domain containing 2 (NIPAL2), transcript variant 2, mRNA [NM_024759]	-1.52031	0.0154196
CHRNA7	cholinergic receptor nicotinic alpha 7 subunit	Homo sapiens cholinergic receptor nicotinic alpha 7 subunit (CHRNA7), transcript variant 2, mRNA [NM_001190455]	-1.52038	0.0442734
NR5A2	nuclear receptor subfamily 5 group A member 2	Homo sapiens nuclear receptor subfamily 5 group A member 2 (NR5A2), transcript variant 1, mRNA [NM_205860]	-1.52052	0.00615179
GLB1	galactosidase beta 1	Homo sapiens galactosidase beta 1 (GLB1), transcript variant 1, mRNA [NM_000404]	-1.52068	0.000177627
			-1.52177	0.000147379
ZNF266	zinc finger protein 266	Homo sapiens zinc finger protein 266 (ZNF266), transcript variant 1, mRNA [NM_006631]	-1.52186	0.00307395
CAT	catalase	Homo sapiens catalase (CAT), mRNA [NM_001752]	-1.52191	3.80797e-06
		Homo sapiens cDNA: FLJ22063 fis, clone HEP10326. [AK025716]	-1.52205	0.00499965
EDAR	ectodysplasin A receptor	Homo sapiens ectodysplasin A receptor (EDAR), mRNA [NM_022336]	-1.52222	0.00340333
KRT83	keratin 83	Homo sapiens keratin 83 (KRT83), mRNA [NM_002282]	-1.52233	0.0103231
RLBP1	retinaldehyde binding protein 1	Homo sapiens retinaldehyde binding protein 1 (RLBP1), mRNA [NM_000326]	-1.52291	0.0168331
STOX1	storkhead box 1	Homo sapiens storkhead box 1 (STOX1), transcript variant 1, mRNA [NM_152709]	-1.52309	0.0101884
UBTD2	ubiquitin domain containing 2	Homo sapiens ubiquitin domain containing 2 (UBTD2), mRNA [NM_152277]	-1.52317	0.00023636
SLC25A29	solute carrier family 25 member 29	Homo sapiens solute carrier family 25 member 29 (SLC25A29), transcript variant 1, mRNA [NM_001039355]	-1.52347	0.0041723
SLC37A3	solute carrier family 37 member 3	solute carrier family 37 member 3 [Source:HGNC Symbol;Acc:HGNC:20651] [ENST00000493423]	-1.52353	0.0440213
FBXL16	F-box and leucine rich repeat protein 16	Homo sapiens F-box and leucine rich repeat protein 16 (FBXL16), mRNA [NM_153350]	-1.52404	0.00234692
DNAJC4	DnaJ heat shock protein family (Hsp40) member C4	Homo sapiens DnaJ heat shock protein family (Hsp40) member C4 (DNAJC4), transcript variant 3, mRNA [NM_005528]	-1.52435	0.000101526
SERPINB6	serpin family B member 6	Homo sapiens serpin family B member 6 (SERPINB6), transcript variant 1, mRNA [NM_004568]	-1.52446	8.6585e-06
APLP2	amyloid beta precursor like protein 2	Homo sapiens amyloid beta precursor like protein 2 (APLP2), transcript variant 1, mRNA [NM_001642]	-1.52453	1.65943e-05
PTPRR	protein tyrosine phosphatase, receptor type R	Homo sapiens protein tyrosine phosphatase, receptor type R (PTPRR), transcript variant 1, mRNA [NM_002849]	-1.52464	0.0391543
LRRC19	leucine rich repeat containing 19	Homo sapiens leucine rich repeat containing 19 (LRRC19), mRNA [NM_022901]	-1.52472	0.00020764
SGPL1	sphingosine-1-phosphate lyase 1	Homo sapiens sphingosine-1-phosphate lyase 1 (SGPL1), mRNA [NM_003901]	-1.52478	3.37877e-07
			-1.52496	0.0242283
TPM2	tropomyosin 2	Homo sapiens tropomyosin 2 (TPM2), transcript variant Tpm2.1, mRNA [NM_213674]	-1.52504	0.0131658
PAFAH1B1	platelet activating factor acetylhydrolase 1b regulatory subunit 1	Homo sapiens platelet activating factor acetylhydrolase 1b regulatory subunit 1 (PAFAH1B1), mRNA [NM_000430]	-1.52512	0.00110211
PXMP2	peroxisomal membrane protein 2	Homo sapiens peroxisomal membrane protein 2 (PXMP2), mRNA [NM_018663]	-1.52541	5.39275e-07
SCP2	sterol carrier protein 2	Homo sapiens sterol carrier protein 2 (SCP2), transcript variant 1, mRNA [NM_002979]	-1.52553	0.000500375
LAMC1	laminin subunit gamma 1	Homo sapiens laminin subunit gamma 1 (LAMC1), mRNA [NM_002293]	-1.52553	6.99884e-05
HOXA2	homeobox A2	Homo sapiens homeobox A2 (HOXA2), mRNA [NM_006735]	-1.52601	0.00730529
AKR7A3	aldo-keto reductase family 7 member A3	Homo sapiens aldo-keto reductase family 7 member A3 (AKR7A3), mRNA [NM_012067]	-1.52606	0.0006268
LOC554249	uncharacterized LOC554249	Homo sapiens uncharacterized LOC554249 (LOC554249), long non-coding RNA [NR_126049]	-1.52609	2.09986e-05
LOC105376323	uncharacterized LOC105376323	uncharacterized LOC105376323 [Source:NCBI gene;Acc:105376323] [ENST00000563018]	-1.52615	0.019083
RXRA	retinoid X receptor alpha	Homo sapiens retinoid X receptor alpha (RXRA), transcript variant 1, mRNA [NM_002957]	-1.52636	1.29851e-05
lnc-NEURL1B-4	lnc-NEURL1B-4:1	LNCipedia lincRNA (lnc-NEURL1B-4), lincRNA [lnc-NEURL1B-4:1]	-1.52651	0.0139432
		ubiquitin-conjugating enzyme pseudogene [ENST00000421819]	-1.5269	0.0183445
FAM84A	family with sequence similarity 84 member A	Homo sapiens family with sequence similarity 84 member A (FAM84A), transcript variant 1, mRNA [NM_145175]	-1.52708	0.000130304
TMEM184B	transmembrane protein 184B	Homo sapiens transmembrane protein 184B (TMEM184B), transcript variant 1, mRNA [NM_012264]	-1.52764	3.55565e-05
DNAJC4	DnaJ heat shock protein family (Hsp40) member C4	DnaJ heat shock protein family (Hsp40) member C4 [Source:HGNC Symbol;Acc:HGNC:5271] [ENST00000355040]	-1.52766	0.000433303
SSR4P1	signal sequence receptor subunit 4 pseudogene 1	Homo sapiens signal sequence receptor subunit 4 pseudogene 1 (SSR4P1), non-coding RNA [NR_027292]	-1.52773	0.0181889
GRB10	growth factor receptor bound protein 10	Homo sapiens growth factor receptor bound protein 10 (GRB10), transcript variant 4, mRNA [NM_001001555]	-1.52786	3.83747e-06
MGAT4A	alpha-1,3-mannosyl-glycoprotein 4-beta-N-acetylglucosaminyltransferase A	Homo sapiens alpha-1,3-mannosyl-glycoprotein 4-beta-N-acetylglucosaminyltransferase A (MGAT4A), transcript variant 1, mRNA [NM_012214]	-1.52802	5.20697e-06
CDH3	cadherin 3	Homo sapiens cadherin 3 (CDH3), transcript variant 1, mRNA [NM_001793]	-1.52866	0.000162612
TCF4	transcription factor 4	Homo sapiens transcription factor 4 (TCF4), transcript variant 2, mRNA [NM_003199]	-1.52868	0.0099369
SWAP70	switching B cell complex subunit SWAP70	Homo sapiens switching B cell complex subunit SWAP70 (SWAP70), transcript variant 1, mRNA [NM_015055]	-1.5289	0.000290454
SH2D3A	SH2 domain containing 3A	Homo sapiens SH2 domain containing 3A (SH2D3A), mRNA [NM_005490]	-1.52893	0.000132913
CEMIP	cell migration inducing hyaluronidase 1	Homo sapiens cell migration inducing hyaluronidase 1 (CEMIP), transcript variant 3, mRNA [NM_018689]	-1.52943	0.0252824
TEX53	testis expressed 53	Homo sapiens testis expressed 53 (TEX53), mRNA [NM_001354645]	-1.53006	0.000284439
PRXL2A	peroxiredoxin like 2A	Homo sapiens peroxiredoxin like 2A (PRXL2A), transcript variant 4, mRNA [NM_001243780]	-1.53072	1.28165e-05
PTP4A1	protein tyrosine phosphatase type IVA, member 1	Homo sapiens protein tyrosine phosphatase type IVA, member 1 (PTP4A1), mRNA [NM_003463]	-1.53074	0.00078222
lnc-ANKRD11-5	lnc-ANKRD11-5:1	Homo sapiens cDNA FLJ40824 fis, clone TRACH2011113. [AK098143]	-1.53078	2.95142e-06
PREP	prolyl endopeptidase	Homo sapiens prolyl endopeptidase (PREP), mRNA [NM_002726]	-1.53121	0.000198694
ZNF284	zinc finger protein 284	Homo sapiens zinc finger protein 284 (ZNF284), mRNA [NM_001037813]	-1.5315	0.00650822
PRKAB2	protein kinase AMP-activated non-catalytic subunit beta 2	Homo sapiens protein kinase AMP-activated non-catalytic subunit beta 2 (PRKAB2), transcript variant 1, mRNA [NM_005399]	-1.53153	0.00114533
COMMD6	COMM domain containing 6	Homo sapiens COMM domain containing 6 (COMMD6), transcript variant 1, mRNA [NM_203497]	-1.53157	0.0188342
		novel transcript [ENST00000425153]	-1.53169	0.00253213
GJC2	gap junction protein gamma 2	Homo sapiens gap junction protein gamma 2 (GJC2), mRNA [NM_020435]	-1.53171	0.00227825
DAPK1	death associated protein kinase 1	Homo sapiens death associated protein kinase 1 (DAPK1), transcript variant 1, mRNA [NM_004938]	-1.53181	0.0326204
SRSF8	serine and arginine rich splicing factor 8	Homo sapiens serine and arginine rich splicing factor 8 (SRSF8), transcript variant 1, mRNA [NM_032102]	-1.53195	1.12413e-05
lnc-GPR65-1	lnc-GPR65-1:14	LNCipedia lincRNA (lnc-GPR65-1), lincRNA [lnc-GPR65-1:14]	-1.53198	0.010979
SLC36A4	solute carrier family 36 member 4	Homo sapiens solute carrier family 36 member 4 (SLC36A4), transcript variant 2, mRNA [NM_001286139]	-1.53206	0.00117189
ZBTB47	zinc finger and BTB domain containing 47	Homo sapiens zinc finger and BTB domain containing 47 (ZBTB47), mRNA [NM_145166]	-1.53208	0.000375479
ZNF559	zinc finger protein 559	Homo sapiens zinc finger protein 559 (ZNF559), transcript variant 2, mRNA [NM_032497]	-1.53208	7.02316e-05
FBP1	fructose-bisphosphatase 1	Homo sapiens fructose-bisphosphatase 1 (FBP1), transcript variant 1, mRNA [NM_000507]	-1.53222	2.82462e-06
GPX3	glutathione peroxidase 3	Homo sapiens glutathione peroxidase 3 (GPX3), transcript variant 2, mRNA [NM_001329790]	-1.53234	0.0250087
		Homo sapiens cDNA FLJ34930 fis, clone NT2RP7004961. [AK092249]	-1.53265	0.0031186
SYNGR3	synaptogyrin 3	Homo sapiens synaptogyrin 3 (SYNGR3), mRNA [NM_004209]	-1.53298	0.0101291
HID1	HID1 domain containing	Homo sapiens HID1 domain containing (HID1), mRNA [NM_030630]	-1.53343	2.38491e-05
DLG5	discs large MAGUK scaffold protein 5	Homo sapiens discs large MAGUK scaffold protein 5 (DLG5), mRNA [NM_004747]	-1.53384	1.89704e-05
LACC1	laccase domain containing 1	Homo sapiens laccase domain containing 1 (LACC1), transcript variant 2, mRNA [NM_153218]	-1.53405	0.00023569
CYP4F11	cytochrome P450 family 4 subfamily F member 11	Homo sapiens cytochrome P450 family 4 subfamily F member 11 (CYP4F11), transcript variant 1, mRNA [NM_021187]	-1.5344	0.000591084
B3GLCT	beta 3-glucosyltransferase	Homo sapiens beta 3-glucosyltransferase (B3GLCT), mRNA [NM_194318]	-1.53461	0.000232142
SLC35A3	solute carrier family 35 member A3	Homo sapiens solute carrier family 35 member A3 (SLC35A3), transcript variant 1, mRNA [NM_012243]	-1.53461	0.000317531
RNF103	ring finger protein 103	Homo sapiens ring finger protein 103 (RNF103), transcript variant 1, mRNA [NM_005667]	-1.53475	3.82635e-07
		novel transcript [ENST00000588040]	-1.53477	0.0238266
KLK6	kallikrein related peptidase 6	Homo sapiens kallikrein related peptidase 6 (KLK6), transcript variant B, mRNA [NM_001012964]	-1.53493	0.00297475
MDM2	MDM2 proto-oncogene	Homo sapiens MDM2 proto-oncogene (MDM2), transcript variant 1, mRNA [NM_002392]	-1.53519	0.00115168
CILP2	cartilage intermediate layer protein 2	Homo sapiens cartilage intermediate layer protein 2 (CILP2), mRNA [NM_153221]	-1.53581	0.00986035
ZNF525	zinc finger protein 525	Homo sapiens zinc finger protein 525 (ZNF525), transcript variant 1, mRNA [NM_001348156]	-1.53609	0.00115469
NEDD9	neural precursor cell expressed, developmentally down-regulated 9	Homo sapiens neural precursor cell expressed, developmentally down-regulated 9 (NEDD9), transcript variant 1, mRNA [NM_006403]	-1.53621	0.000116175
LAMA5-AS1	LAMA5 antisense RNA 1	Homo sapiens LAMA5 antisense RNA 1 (LAMA5-AS1), transcript variant 1, long non-coding RNA [NR_109922]	-1.53652	0.0223389
NORAD	non-coding RNA activated by DNA damage	Homo sapiens non-coding RNA activated by DNA damage (NORAD), long non-coding RNA [NR_027451]	-1.53664	3.32301e-05
LINC00239	long intergenic non-protein coding RNA 239	Homo sapiens long intergenic non-protein coding RNA 239 (LINC00239), long non-coding RNA [NR_026774]	-1.53769	2.24102e-05
KDM5B	lysine demethylase 5B	Homo sapiens lysine demethylase 5B (KDM5B), transcript variant 3, mRNA [NM_001347591]	-1.53777	0.000210992
GNG10	G protein subunit gamma 10	Homo sapiens G protein subunit gamma 10 (GNG10), transcript variant 1, mRNA [NM_001017998]	-1.53799	3.58332e-05
LOC286437	uncharacterized LOC286437	Homo sapiens uncharacterized LOC286437 (LOC286437), long non-coding RNA [NR_039980]	-1.53816	0.000434143
DHRSX	dehydrogenase/reductase X-linked	Homo sapiens dehydrogenase/reductase X-linked (DHRSX), mRNA [NM_145177]	-1.53816	0.00289512
TRAF4	TNF receptor associated factor 4	Homo sapiens TNF receptor associated factor 4 (TRAF4), mRNA [NM_004295]	-1.53825	7.2134e-05
CST3	cystatin C	Homo sapiens cystatin C (CST3), transcript variant 1, mRNA [NM_000099]	-1.53842	0.000386468
		Homo sapiens cDNA FLJ25208 fis, clone REC05984. [AK057937]	-1.5387	0.0193136
DNAJB2	DnaJ heat shock protein family (Hsp40) member B2	Homo sapiens DnaJ heat shock protein family (Hsp40) member B2 (DNAJB2), transcript variant 2, mRNA [NM_006736]	-1.53886	2.68336e-05
KLHL28	kelch like family member 28	Homo sapiens kelch like family member 28 (KLHL28), transcript variant 2, mRNA [NM_017658]	-1.53891	0.00042287
RCAN3	RCAN family member 3	Homo sapiens RCAN family member 3 (RCAN3), transcript variant 1, mRNA [NM_013441]	-1.53893	2.44615e-05
ZFHX3	zinc finger homeobox 3	Homo sapiens zinc finger homeobox 3 (ZFHX3), transcript variant A, mRNA [NM_006885]	-1.53896	8.36188e-05
ALDH1A1	aldehyde dehydrogenase 1 family member A1	Homo sapiens aldehyde dehydrogenase 1 family member A1 (ALDH1A1), mRNA [NM_000689]	-1.53923	0.00133961
KDM5D	lysine demethylase 5D	Homo sapiens lysine demethylase 5D (KDM5D), transcript variant 2, mRNA [NM_004653]	-1.5394	0.00833791
AKAP13	A-kinase anchoring protein 13	Homo sapiens A-kinase anchoring protein 13 (AKAP13), transcript variant 1, mRNA [NM_006738]	-1.53941	1.9185e-05
ZNF808	zinc finger protein 808	Homo sapiens zinc finger protein 808 (ZNF808), transcript variant 2, mRNA [NM_001321424]	-1.53962	0.00441238
B3GNT8	UDP-GlcNAc:betaGal beta-1,3-N-acetylglucosaminyltransferase 8	Homo sapiens UDP-GlcNAc:betaGal beta-1,3-N-acetylglucosaminyltransferase 8 (B3GNT8), mRNA [NM_198540]	-1.53984	1.57181e-06
EPCAM-DT	EPCAM divergent transcript	Homo sapiens uncharacterized LOC101927043 (LOC101927043), transcript variant 2, long non-coding RNA [NR_110208]	-1.54011	0.046597
ATL1	atlastin GTPase 1	Homo sapiens atlastin GTPase 1 (ATL1), transcript variant 2, mRNA [NM_181598]	-1.5402	3.16417e-05
ZNF248	zinc finger protein 248	Homo sapiens zinc finger protein 248 (ZNF248), transcript variant 1, mRNA [NM_021045]	-1.54088	0.0292365
CCDC28A	coiled-coil domain containing 28A	Homo sapiens coiled-coil domain containing 28A (CCDC28A), mRNA [NM_015439]	-1.54165	1.03838e-06
BCAR3	BCAR3, NSP family adaptor protein	Homo sapiens BCAR3, NSP family adaptor protein (BCAR3), transcript variant 2, mRNA [NM_003567]	-1.54191	6.35524e-05
MTAP	methylthioadenosine phosphorylase	methylthioadenosine phosphorylase [Source:HGNC Symbol;Acc:HGNC:7413] [ENST00000616982]	-1.54247	0.0011698
RPL23AP7	ribosomal protein L23a pseudogene 7	Homo sapiens ribosomal protein L23a pseudogene 7 (RPL23AP7), transcript variant 4, non-coding RNA [NR_024530]	-1.54271	6.67034e-05
NOL3	nucleolar protein 3	Homo sapiens nucleolar protein 3 (NOL3), transcript variant 2, mRNA [NM_003946]	-1.54275	0.00034366
SLC25A24	solute carrier family 25 member 24	Homo sapiens solute carrier family 25 member 24 (SLC25A24), transcript variant 2, mRNA [NM_213651]	-1.54285	1.9672e-05
TXNDC15	thioredoxin domain containing 15	Homo sapiens thioredoxin domain containing 15 (TXNDC15), transcript variant 1, mRNA [NM_024715]	-1.5429	0.0242858
CEBPA-DT	CEBPA divergent transcript	Homo sapiens CEBPA divergent transcript (CEBPA-DT), long non-coding RNA [NR_026887]	-1.54292	0.00441978
ZNF713	zinc finger protein 713	Homo sapiens zinc finger protein 713 (ZNF713), mRNA [NM_182633]	-1.54297	0.000870585
ARHGAP42	Rho GTPase activating protein 42	Homo sapiens Rho GTPase activating protein 42 (ARHGAP42), mRNA [NM_152432]	-1.54323	0.000981937
SLC36A4	solute carrier family 36 member 4	Homo sapiens solute carrier family 36 member 4 (SLC36A4), transcript variant 1, mRNA [NM_152313]	-1.54344	0.000260717
PDE8A	phosphodiesterase 8A	Homo sapiens phosphodiesterase 8A (PDE8A), transcript variant 3, mRNA [NM_001243137]	-1.54467	1.74675e-06
HRCT1	histidine rich carboxyl terminus 1	Homo sapiens histidine rich carboxyl terminus 1 (HRCT1), mRNA [NM_001039792]	-1.5448	0.000817379
PRKAB1	protein kinase AMP-activated non-catalytic subunit beta 1	Homo sapiens protein kinase AMP-activated non-catalytic subunit beta 1 (PRKAB1), mRNA [NM_006253]	-1.5453	9.01838e-06
		keratin 8 pseudogene 48 [Source:HGNC Symbol;Acc:HGNC:48344] [ENST00000515599]	-1.54569	0.0320126
TRIOBP	TRIO and F-actin binding protein	Homo sapiens TRIO and F-actin binding protein (TRIOBP), transcript variant 6, mRNA [NM_001039141]	-1.54584	1.08506e-05
ZNF793-AS1	ZNF793 antisense RNA 1 (head to head)	Homo sapiens ZNF793 antisense RNA 1 (head to head) (ZNF793-AS1), long non-coding RNA [NR_110723]	-1.54593	0.0299111
ATRN	attractin	Homo sapiens attractin (ATRN), transcript variant 2, mRNA [NM_139322]	-1.54627	0.000373456
CDC42	cell division cycle 42	Homo sapiens cell division cycle 42 (CDC42), transcript variant 3, mRNA [NM_001039802]	-1.54635	2.27933e-06
IPO5P1	importin 5 pseudogene 1	Homo sapiens importin 5 pseudogene 1 (IPO5P1), transcript variant 1, non-coding RNA [NR_103741]	-1.54638	0.000161044
LINC02210	long intergenic non-protein coding RNA 2210	Homo sapiens long intergenic non-protein coding RNA 2210 (LINC02210), transcript variant 3, long non-coding RNA [NR_138257]	-1.54649	0.0245621
RASEF	RAS and EF-hand domain containing	Homo sapiens RAS and EF-hand domain containing (RASEF), mRNA [NM_152573]	-1.54654	3.4349e-05
			-1.54663	0.0296464
ABHD14A	abhydrolase domain containing 14A	Homo sapiens abhydrolase domain containing 14A (ABHD14A), mRNA [NM_015407]	-1.54712	1.61312e-06
			-1.54716	3.00938e-05
HOGA1	4-hydroxy-2-oxoglutarate aldolase 1	4-hydroxy-2-oxoglutarate aldolase 1 [Source:HGNC Symbol;Acc:HGNC:25155] [ENST00000370642]	-1.54723	0.0227104
			-1.54745	0.00312773
RELB	RELB proto-oncogene, NF-kB subunit	Homo sapiens RELB proto-oncogene, NF-kB subunit (RELB), mRNA [NM_006509]	-1.5478	0.000228943
LINC01301	long intergenic non-protein coding RNA 1301	Homo sapiens long intergenic non-protein coding RNA 1301 (LINC01301), long non-coding RNA [NR_103854]	-1.54805	0.0167038
TMEM17	transmembrane protein 17	Homo sapiens transmembrane protein 17 (TMEM17), mRNA [NM_198276]	-1.5482	0.0247105
MBNL2	muscleblind like splicing regulator 2	Homo sapiens muscleblind like splicing regulator 2 (MBNL2), transcript variant 1, mRNA [NM_144778]	-1.54868	0.014652
GP1BB	glycoprotein Ib platelet subunit beta	Homo sapiens glycoprotein Ib platelet subunit beta (GP1BB), mRNA [NM_000407]	-1.54891	5.38816e-06
			-1.54929	0.0112306
POF1B	POF1B, actin binding protein	Homo sapiens POF1B, actin binding protein (POF1B), transcript variant 1, mRNA [NM_024921]	-1.54941	3.09748e-05
MOGAT3	monoacylglycerol O-acyltransferase 3	Homo sapiens monoacylglycerol O-acyltransferase 3 (MOGAT3), transcript variant 1, mRNA [NM_178176]	-1.54957	0.000476648
NBR1	NBR1, autophagy cargo receptor	Homo sapiens NBR1, autophagy cargo receptor (NBR1), transcript variant 1, mRNA [NM_005899]	-1.54962	3.0878e-06
USP53	ubiquitin specific peptidase 53	Homo sapiens ubiquitin specific peptidase 53 (USP53), mRNA [NM_019050]	-1.54987	1.1498e-05
MYO1E	myosin IE	Homo sapiens myosin IE (MYO1E), mRNA [NM_004998]	-1.54996	3.63025e-06
DDR1	discoidin domain receptor tyrosine kinase 1	Homo sapiens discoidin domain receptor tyrosine kinase 1 (DDR1), transcript variant 2, mRNA [NM_013993]	-1.55004	0.00344867
ZNF468	zinc finger protein 468	Homo sapiens zinc finger protein 468 (ZNF468), transcript variant 1, mRNA [NM_001277120]	-1.55077	0.000327533
SLC44A3-AS1	SLC44A3 antisense RNA 1	Homo sapiens SLC44A3 antisense RNA 1 (SLC44A3-AS1), long non-coding RNA [NR_104131]	-1.55092	0.0426861
SENP7	SUMO specific peptidase 7	Homo sapiens SUMO specific peptidase 7 (SENP7), transcript variant 1, mRNA [NM_020654]	-1.551	0.0388817
RNF144A	ring finger protein 144A	Homo sapiens ring finger protein 144A (RNF144A), transcript variant 2, mRNA [NM_014746]	-1.55112	0.00502939
MMAB	metabolism of cobalamin associated B	Homo sapiens metabolism of cobalamin associated B (MMAB), transcript variant 1, mRNA [NM_052845]	-1.55138	0.000559313
RPS27L	ribosomal protein S27 like	Homo sapiens ribosomal protein S27 like (RPS27L), mRNA [NM_015920]	-1.55139	3.1941e-05
CDC14B	cell division cycle 14B	Homo sapiens cell division cycle 14B (CDC14B), transcript variant 2, mRNA [NM_033331]	-1.55158	0.0129733
TMEM65	transmembrane protein 65	transmembrane protein 65 [Source:HGNC Symbol;Acc:HGNC:25203] [ENST00000297632]	-1.55172	0.000200254
lnc-SUSD1-1	lnc-SUSD1-1:4	Homo sapiens cDNA FLJ31796 fis, clone NT2RI2008841. [AK056358]	-1.55176	3.73983e-06
			-1.55192	0.00328448
NFYA	nuclear transcription factor Y subunit alpha	Homo sapiens nuclear transcription factor Y subunit alpha (NFYA), transcript variant 1, mRNA [NM_002505]	-1.55254	8.47604e-08
[truncated: 3,035 more rows]
